# Supplementary material for: Genome and transcriptome characterization of the glycoengineered Nicotiana benthamiana line ΔXT/FT
Source: BMC Genomics. 2019 Jul 19;20:594. doi: 10.1186/s12864-019-5960-2 (PMC6642603; doi:10.1186/s12864-019-5960-2)
Supplement: Supplementary file 2 — High-throughput sequencing data. (ODS 25 kb) [file 12864_2019_5960_MOESM2_ESM.ods]

## Sheet: Sheet1
Transcriptomic reads
Barcode	Type	Directionality	Stress/Genotype	Read length	Sample	Number of spots	Number of bases	SRA accession	SRA code	Institute	City	Country	Longitude	Latitude	Notes	Original publication
LF_DEX_1	paired_end	FR-FS	ΔXT/FT	125	Leaf	29272932	7318233000	-	-	BOKU - Universität für Bodenkultur	Vienna	Austria	48.246903	16.367933	-	http://onlinelibrary.wiley.com/doi/10.1111/j.1467-7652.2008.00330.x/full
LF_DEX_2	paired_end	FR-FS	ΔXT/FT	125	Leaf	27981650	6995412500	-	-	BOKU - Universität für Bodenkultur	Vienna	Austria	48.246903	16.367933
LF_NIB_1	paired_end	FR-FS	-	125	Leaf	37983264	9495816000	-	-	BOKU - Universität für Bodenkultur	Vienna	Austria	48.246903	16.367933
LF_NIB_2	paired_end	FR-FS	-	125	Leaf	30809589	7702397250	-	-	BOKU - Universität für Bodenkultur	Vienna	Austria	48.246903	16.367933
PL_OAT_24H	single_end	FR-UNSTR	24_hOxalicAcid	90	Plant	51688534	4651968060	PRJNA304339	SRR2976599	King Abdul Aziz Unversity	Jeddah	Saudi Arabia	21.495759	39.248539	Plants were provided by G. Martin (Cornell University, same as Nb-1 genome)	https://bmcplantbiol.biomedcentral.com/articles/10.1186/s12870-016-0908-z
PL_OAT_12H	single_end	FR-UNSTR	12_hOxalicAcid	90	Plant	51761784	4658560560	PRJNA304339	SRR2976598	King Abdul Aziz Unversity	Jeddah	Saudi Arabia	21.495759	39.248539
PL_OAT_6H	single_end	FR-UNSTR	6h_OxalicAcid	90	Plant	54501770	4905159300	PRJNA304339	SRR2976597	King Abdul Aziz Unversity	Jeddah	Saudi Arabia	21.495759	39.248539
PL_OAT_2H	single_end	FR-UNSTR	2h_OxalicAcid	90	Plant	55133896	4962050640	PRJNA304339	SRR2976596	King Abdul Aziz Unversity	Jeddah	Saudi Arabia	21.495759	39.248539
PL_OAT_CTRL	single_end	FR-UNSTR	-	90	Plant	51466952	4632025680	PRJNA304339	SRR2976595	King Abdul Aziz Unversity	Jeddah	Saudi Arabia	21.495759	39.248539
LF_WRI1_CE	single_end	FR-UNSTR	CescWRI1	49	Leaf	24386511	1194939039	PRJNA288745	SRR2085476	Swedish University of Agricultural Sciences	Uppsala	Sweden	59.814937	17.662938	-	https://bmcplantbiol.biomedcentral.com/articles/10.1186/s12870-015-0579-1
LF_WRI1_AS	single_end	FR-UNSTR	AsatWRI1	49	Leaf	23477379	1150391571	PRJNA288745	SRR2085475	Swedish University of Agricultural Sciences	Uppsala	Sweden	59.814937	17.662938
LF_WRI1_PT	single_end	FR-UNSTR	PtreWRI1	49	Leaf	22801522	1117274578	PRJNA288745	SRR2085474	Swedish University of Agricultural Sciences	Uppsala	Sweden	59.814937	17.662938
LF_WRI1_ST	single_end	FR-UNSTR	StubWRI1	49	Leaf	23949353	1173518297	PRJNA288745	SRR2085473	Swedish University of Agricultural Sciences	Uppsala	Sweden	59.814937	17.662938
LF_WRI1_AT	single_end	FR-UNSTR	AthaWRI1	49	Leaf	23889263	1170573887	PRJNA288745	SRR2085449	Swedish University of Agricultural Sciences	Uppsala	Sweden	59.814937	17.662938
LF_CTRL_1	single_end	FR-UNSTR	-	49	Leaf	23226366	1138091934	PRJNA288745	SRR2085288	Swedish University of Agricultural Sciences	Uppsala	Sweden	59.814937	17.662938
PL_CTRL_1	paired_end	FR-UNSTR	-	101	Plant	15550255	3141151510	PRJEB1277	ERR219219	National Academy of Agricultural Science (NAAS)	Jeonju	South Korea	35.832266	127.041416	-	https://academic.oup.com/jxb/article/65/15/4271/599269
PL_CTRL_2	paired_end	FR-UNSTR	-	101	Plant	14671832	2963710064	PRJEB1277	ERR218325	National Academy of Agricultural Science (NAAS)	Jeonju	South Korea	35.832266	127.041416
PL_CTRL_3	paired_end	FR-UNSTR	-	90	Plant	26734319	4812177420	PRJNA258306	SRR1552497	National Taiwan University	Taipei	Taiwan	25.017354	121.539721	-	https://apsjournals.apsnet.org/doi/abs/10.1094/MPMI-08-14-0246-R
PL_CTRL_4	paired_end	FR-UNSTR	-	90	Plant	26734319	4812177420	PRJNA258306	SRR1552498	National Taiwan University	Taipei	Taiwan	25.017354	121.539721
PL_CTRL_5	single_end	FR-UNSTR	-	50	Plant	40628125	2031406250	PRJNA188486	SRR1043179	University of Sydney	Sydney	Australia	-33.888614	151.187288	-	http://journals.plos.org/plosone/article?id=10.1371/journal.pone.0059534
PL_CTRL_6	paired_end	FR-UNSTR	-	100	Plant	67430187	13486037400	PRJNA188486	SRR1043177	University of Sydney	Sydney	Australia	-33.888614	151.187288
PL_CTRL_7	paired_end	FR-UNSTR	-	100	Plant	67430187	13486037400	PRJNA188486	SRR1043178	University of Sydney	Sydney	Australia	-33.888614	151.187288
TC_CTRL_1	paired_end	FR-UNSTR	-	100	Tissue_culture	9507373	1901474600	PRJNA188486	SRR697013	University of Sydney	Sydney	Australia	-33.888614	151.187288
ST_CTRL_1	paired_end	FR-UNSTR	-	100	Stem	12338938	2467787600	PRJNA188486	SRR696992	University of Sydney	Sydney	Australia	-33.888614	151.187288
SE_CTRL_1	paired_end	FR-UNSTR	-	100	Seedling	78771337	15754267400	PRJNA188486	SRR696988	University of Sydney	Sydney	Australia	-33.888614	151.187288
RT_CTRL_1	paired_end	FR-UNSTR	-	100	Roots	12957521	2591504200	PRJNA188486	SRR696961	University of Sydney	Sydney	Australia	-33.888614	151.187288
LF_CTRL_2	paired_end	FR-UNSTR	-	100	Leaf	13586389	2717277800	PRJNA188486	SRR696940	University of Sydney	Sydney	Australia	-33.888614	151.187288
FW_CTRL_1	paired_end	FR-UNSTR	-	100	Flower	12225254	2445050800	PRJNA188486	SRR696938	University of Sydney	Sydney	Australia	-33.888614	151.187288
LF_DSTRS_1	paired_end	FR-UNSTR	D-Stressed	100	Leaf	11438169	2287633800	PRJNA188486	SRR696915	University of Sydney	Sydney	Australia	-33.888614	151.187288
CP_CTRL_1	paired_end	FR-UNSTR	-	100	Capsule	14813974	2962794800	PRJNA188486	SRR696884	University of Sydney	Sydney	Australia	-33.888614	151.187288
AX_CTRL_1	paired_end	FR-UNSTR	-	100	Apex	6915353	1383070600	PRJNA188486	SRR685298	University of Sydney	Sydney	Australia	-33.888614	151.187288
PL_VIR_1	paired_end	FR-UNSTR	Virus_infec_1	101	Plant	23436716	4734216632	PRJNA186900	SRR651957	China Agricultural University	Beijing	China	40.004278	116.353531	-	http://journals.plos.org/plosone/article?id=10.1371/journal.pone.0085284
PL_VIR_2	paired_end	FR-UNSTR	Virus_infec_2	101	Plant	13713887	2770205174	PRJNA186900	SRR651956	China Agricultural University	Beijing	China	40.004278	116.353531
PL_VIR_3	paired_end	FR-UNSTR	Virus_infec_3	101	Plant	12888272	2603430944	PRJNA186900	SRR651955	China Agricultural University	Beijing	China	40.004278	116.353531
Genomic reads
Barcode	Type	Directionality	Stress condition	Read length	Sample	Number of spots	Number of bases	SRA accession	SRA code	Institute	City	Country	Longitude	Latitude
LF_DEX_3	paired_end	FR-UNSTR	ΔXT/FT	125	Leaf	413748765	103437191250	-	-	BOKU - Universität für Bodenkultur	Vienna	Austria	48.246903	16.367933
LF_NIB_3	paired_end	FR-UNSTR	-	125	Leaf	508111873	127027968250	-	-	BOKU - Universität für Bodenkultur	Vienna	Austria	48.246903	16.367933
