# Supplementary material for: Genome and transcriptome characterization of the glycoengineered Nicotiana benthamiana line ΔXT/FT
Source: BMC Genomics. 2019 Jul 19;20:594. doi: 10.1186/s12864-019-5960-2 (PMC6642603; doi:10.1186/s12864-019-5960-2)
Supplement: Supplementary file 4 — Differential gene expression analysis results. (TXT 4526 kb) [file 12864_2019_5960_MOESM4_ESM.txt]

Gene	Length_(nt)	Raw_WT_1	Raw_WT_2	Raw_XTFT_1	Raw_XTFT_2	Norm_WT_1	Norm_WT_2	Norm_XTFT_1	Norm_XTFT_2	FPKM_WT_mean	FPKM_WT_sd	FPKM_XTFT_mean	FPKM_XTFT_sd	TPM_WT_mean	TPM_WT_sd	TPM_XTFT_mean	TPM_XTFT_sd	LFC	p-value	padj
g4	2574	651	545	545	488	572.0	499.2	590.2	555.2	13.2	1.3	14.1	0.6	20.2	1.1	20.2	0.9	0.078	1.0	1.0
g6	851	0.0	0.0	0.0	0.0	0.0	0.0	0.0	0.0	NA	NA	NA	NA	NA	NA	NA	NA	NA	NA	NA
g7	1468	254	193	138	175	223.2	176.8	149.4	199.1	8.6	1.4	7.5	1.6	13.2	1.6	10.8	2.2	-0.135	1.0	1.0
g9	2878	460	479	353	341	404.2	438.7	382.3	388.0	9.3	0.6	8.4	0.1	14.3	1.6	12.2	0.1	-0.103	1.0	1.0
g10	1265	0.0	0.0	0.0	0.0	0.0	0.0	0.0	0.0	NA	NA	NA	NA	NA	NA	NA	NA	NA	NA	NA
g11	2158	218	246	173	160	191.6	225.3	187.3	182.0	6.1	0.7	5.4	0.1	9.4	1.6	7.8	0.2	-0.124	1.0	1.0
g12	1945	13	10	8	3	11.4	9.2	8.7	3.4	0.3	0.1	0.2	0.1	0.6	0.1	0.2	0.2	-0.102	1.0	1.0
g16	1978	683	738	609	537	600.2	675.9	659.5	611.0	20.4	1.7	20.4	1.1	31.4	4.0	29.3	1.7	-0.005	1.0	1.0
g17	1034	89	78	75	60	78.2	71.4	81.2	68.3	4.6	0.3	4.6	0.6	7.0	0.1	6.6	0.8	-0.001	1.0	1.0
g18	2531	1540	1253	1156	1367	1353.2	1147.6	1251.9	1555.3	31.3	3.7	35.1	5.4	48.0	3.4	50.5	7.5	0.136	1.0	1.0
g20	1428	195	211	157	148	171.3	193.3	170.0	168.4	8.1	0.7	7.5	0.0	12.5	1.7	10.8	0.0	-0.075	1.0	1.0
g21	1797	7	9	11	11	6.2	8.2	11.9	12.5	0.2	0.1	0.4	0.0	0.4	0.1	0.6	0.0	0.123	1.0	1.0
g22	2298	0.0	0.0	0.0	0.0	0.0	0.0	0.0	0.0	NA	NA	NA	NA	NA	NA	NA	NA	NA	NA	NA
g23	1123	104	119	96	87	91.4	109.0	104.0	99.0	5.7	0.6	5.8	0.2	8.7	1.4	8.2	0.4	0.012	1.0	1.0
g24	1494	364	371	267	259	319.8	339.8	289.1	294.7	14.0	0.6	12.4	0.1	21.6	1.9	17.9	0.1	-0.136	1.0	1.0
g25	1259	9	8	5	7	7.9	7.3	5.4	8.0	0.4	0.0	0.3	0.1	0.6	0.0	0.5	0.1	-0.024	1.0	1.0
g31	798	503	438	420	428	442.0	401.2	454.8	487.0	33.5	2.3	37.4	1.8	51.4	1.2	53.7	2.3	0.127	1.0	1.0
g32	825	29	21	10	15	25.5	19.2	10.8	17.1	1.8	0.4	1.1	0.4	2.7	0.4	1.6	0.5	-0.171	1.0	1.0
g34	1656	333	308	247	244	292.6	282.1	267.5	277.6	11.0	0.3	10.4	0.3	16.9	0.4	14.9	0.4	-0.058	1.0	1.0
g40	4911	1193	910	888	915	1048.3	833.5	961.6	1041.1	12.1	2.0	12.9	0.7	18.6	2.2	18.6	0.9	0.073	1.0	1.0
g41	1209	344	349	231	209	302.3	319.7	250.2	237.8	16.2	0.6	12.8	0.4	25.0	2.1	18.4	0.7	-0.265	1.0	1.0
g44	1457	387	433	345	262	340.1	396.6	373.6	298.1	16.0	1.7	14.6	2.3	24.6	3.7	21.0	3.4	-0.1	1.0	1.0
g48	1829	527	493	443	377	463.1	451.5	479.7	428.9	15.8	0.3	15.8	1.2	24.3	0.7	22.7	1.8	-0.007	1.0	1.0
g50	1505	458	480	406	366	402.4	439.6	439.7	416.4	17.7	1.1	18.0	0.7	27.2	3.0	25.9	1.1	0.019	1.0	1.0
g54	1758	92	162	88	69	80.8	148.4	95.3	78.5	4.1	1.7	3.1	0.4	6.3	2.9	4.5	0.6	-0.214	1.0	1.0
g56	2091	319	325	290	298	280.3	297.7	314.1	339.1	8.8	0.4	9.9	0.6	13.4	1.2	14.2	0.8	0.135	1.0	1.0
g61	1923	93	94	93	75	81.7	86.1	100.7	85.3	2.8	0.1	3.0	0.4	4.2	0.3	4.4	0.6	0.088	1.0	1.0
g62	874	0.0	0.0	0.0	0.0	0.0	0.0	0.0	0.0	NA	NA	NA	NA	NA	NA	NA	NA	NA	NA	NA
g63	1572	868	744	724	768	762.7	681.4	784.0	873.8	29.1	2.3	33.4	2.5	44.7	1.4	48.0	3.5	0.163	1.0	1.0
g64	1048	395	359	298	311	347.1	328.8	322.7	353.8	20.4	0.8	20.4	1.3	31.4	0.3	29.4	1.8	0.001	1.0	1.0
g68	1783	191	198	147	143	167.8	181.4	159.2	162.7	6.2	0.3	5.8	0.1	9.6	0.9	8.2	0.1	-0.082	1.0	1.0
g69	2336	118	127	100	90	103.7	116.3	108.3	102.4	3.0	0.3	2.9	0.1	4.7	0.6	4.1	0.1	-0.039	1.0	1.0
g71	1582	144	118	104	109	126.5	108.1	112.6	124.0	4.7	0.6	4.8	0.4	7.2	0.6	6.8	0.5	0.007	1.0	1.0
g77	684	5	4	2	4	4.4	3.7	2.2	4.6	0.3	0.1	0.3	0.1	0.6	0.1	0.5	0.2	-0.019	1.0	1.0
g81	2617	1935	1896	1569	1586	1700.3	1736.6	1699.1	1804.5	41.5	0.6	42.4	1.8	64.0	3.9	61.0	2.4	0.024	1.0	1.0
g86	1425	252	272	197	204	221.4	249.1	213.3	232.1	10.4	0.9	9.9	0.6	16.1	2.1	14.2	0.8	-0.058	1.0	1.0
g87	907	14	22	12	3	12.3	20.2	13.0	3.4	1.1	0.4	0.6	0.5	1.8	0.6	0.8	0.7	-0.161	1.0	1.0
g88	661	21	21	18	17	18.5	19.2	19.5	19.3	1.8	0.0	1.9	0.0	2.8	0.1	2.7	0.0	0.012	1.0	1.0
g90	1895	77	69	50	46	67.7	63.2	54.1	52.3	2.2	0.1	1.8	0.1	3.4	0.1	2.5	0.1	-0.151	1.0	1.0
g92	1642	86	118	88	59	75.6	108.1	95.3	67.1	3.5	0.9	3.1	0.8	5.5	1.7	4.5	1.1	-0.095	1.0	1.0
g93	1259	65	63	60	36	57.1	57.7	65.0	41.0	2.9	0.0	2.7	0.8	4.5	0.2	3.9	1.3	-0.054	1.0	1.0
g94	2615	443	364	309	351	389.3	333.4	334.6	399.4	8.8	0.9	8.9	1.1	13.4	0.8	12.8	1.6	0.017	1.0	1.0
g96	878	4	2	2	4	3.5	1.8	2.2	4.6	0.2	0.1	0.2	0.1	0.3	0.1	0.3	0.1	0.019	1.0	1.0
g101	1206	2	2	3	1	1.8	1.8	3.2	1.1	0.1	0.0	0.1	0.1	0.1	0.1	0.2	0.1	0.012	1.0	1.0
g104	952	2	2	0	1	1.8	1.8	0.0	1.1	0.1	0.0	0.1	0.1	0.1	0.1	0.1	0.1	-0.036	1.0	1.0
g108	1290	99	131	96	66	87.0	120.0	104.0	75.1	5.1	1.1	4.4	1.0	7.9	2.1	6.3	1.5	-0.118	1.0	1.0
g109	1575	0.0	0.0	0.0	0.0	0.0	0.0	0.0	0.0	NA	NA	NA	NA	NA	NA	NA	NA	NA	NA	NA
g110	1386	0.0	0.0	0.0	0.0	0.0	0.0	0.0	0.0	NA	NA	NA	NA	NA	NA	NA	NA	NA	NA	NA
g111	1799	271	272	253	195	238.1	249.1	274.0	221.9	8.6	0.3	8.7	1.3	13.2	1.1	12.6	1.9	0.019	1.0	1.0
g115	511	0.0	0.0	0.0	0.0	0.0	0.0	0.0	0.0	NA	NA	NA	NA	NA	NA	NA	NA	NA	NA	NA
g116	1831	20	18	4	14	17.6	16.5	4.3	15.9	0.6	0.0	0.3	0.4	0.9	0.1	0.5	0.6	-0.138	1.0	1.0
g119	2252	355	292	291	302	311.9	267.4	315.1	343.6	8.2	0.9	9.3	0.6	12.5	0.8	13.3	0.8	0.14	1.0	1.0
g120	1562	55	67	33	32	48.3	61.4	35.7	36.4	2.2	0.4	1.4	0.1	3.5	0.7	2.1	0.1	-0.267	1.0	1.0
g121	792	17	25	9	9	14.9	22.9	9.7	10.2	1.5	0.4	0.8	0.0	2.4	0.8	1.1	0.1	-0.195	1.0	1.0
g122	790	884	688	706	792	776.8	630.1	764.6	901.1	56.4	8.3	66.8	7.7	86.5	8.8	96.0	10.6	0.194	1.0	1.0
g123	4332	726	653	526	694	637.9	598.1	569.6	789.6	9.0	0.4	9.9	2.3	13.8	0.0	14.2	3.2	0.106	1.0	1.0
g124	755	107	127	98	93	94.0	116.3	106.1	105.8	8.8	1.3	8.9	0.0	13.7	2.7	12.8	0.0	0.007	1.0	1.0
g125	1474	79	70	46	60	69.4	64.1	49.8	68.3	2.9	0.1	2.5	0.6	4.5	0.1	3.6	0.8	-0.091	1.0	1.0
g128	975	2502	2027	2281	2244	2198.5	1856.6	2470.2	2553.2	131.7	15.7	163.2	3.8	202.0	14.8	234.8	4.3	0.261	1.0	1.0
g129	1897	0.0	0.0	0.0	0.0	0.0	0.0	0.0	0.0	NA	NA	NA	NA	NA	NA	NA	NA	NA	NA	NA
g131	2885	21	10	15	20	18.5	9.2	16.2	22.8	0.3	0.1	0.5	0.1	0.5	0.2	0.7	0.1	0.114	1.0	1.0
g132	1599	106	96	78	60	93.1	87.9	84.5	68.3	3.6	0.1	3.0	0.4	5.5	0.1	4.3	0.6	-0.14	1.0	1.0
g134	618	0.0	0.0	0.0	0.0	0.0	0.0	0.0	0.0	NA	NA	NA	NA	NA	NA	NA	NA	NA	NA	NA
g138	939	9	6	5	5	7.9	5.5	5.4	5.7	0.5	0.1	0.4	0.0	0.7	0.1	0.6	0.0	-0.03	1.0	1.0
g144	1802	204	192	178	198	179.3	175.9	192.8	225.3	6.2	0.1	7.3	0.8	9.6	0.3	10.6	1.1	0.167	1.0	1.0
g147	1195	350	329	270	259	307.5	301.3	292.4	294.7	16.1	0.2	15.6	0.1	24.9	0.8	22.4	0.0	-0.04	1.0	1.0
g150	3298	152	181	138	132	133.6	165.8	149.4	150.2	2.9	0.4	2.9	0.0	4.5	0.8	4.2	0.0	0.001	1.0	1.0
g151	1683	0.0	0.0	0.0	0.0	0.0	0.0	0.0	0.0	NA	NA	NA	NA	NA	NA	NA	NA	NA	NA	NA
g152	1793	6	10	4	1	5.3	9.2	4.3	1.1	0.2	0.1	0.1	0.1	0.4	0.1	0.1	0.2	-0.113	1.0	1.0
g153	1789	0.0	0.0	0.0	0.0	0.0	0.0	0.0	0.0	NA	NA	NA	NA	NA	NA	NA	NA	NA	NA	NA
g157	1717	573	557	504	410	503.5	510.2	545.8	466.5	18.7	0.1	18.6	2.1	28.8	1.6	26.9	3.0	-0.001	1.0	1.0
g158	2459	56	74	35	35	49.2	67.8	37.9	39.8	1.5	0.3	1.0	0.0	2.3	0.6	1.4	0.0	-0.266	1.0	1.0
g164	2099	256	252	208	255	224.9	230.8	225.3	290.1	6.9	0.1	7.8	1.4	10.6	0.7	11.2	2.0	0.128	1.0	1.0
g166	1243	0.0	0.0	0.0	0.0	0.0	0.0	0.0	0.0	NA	NA	NA	NA	NA	NA	NA	NA	NA	NA	NA
g171	1607	174	180	146	152	152.9	164.9	158.1	172.9	6.2	0.4	6.5	0.4	9.6	1.0	9.3	0.5	0.041	1.0	1.0
g172	1159	520	502	497	404	456.9	459.8	538.2	459.7	25.1	0.1	27.2	3.0	38.5	1.9	39.2	4.5	0.098	1.0	1.0
g173	1639	132	167	110	92	116.0	153.0	119.1	104.7	5.2	1.0	4.3	0.4	8.1	1.9	6.2	0.6	-0.166	1.0	1.0
g175	2456	20	11	19	22	17.6	10.1	20.6	25.0	0.4	0.1	0.6	0.1	0.6	0.1	0.8	0.1	0.181	1.0	1.0
g179	1433	205	204	161	144	180.1	186.8	174.4	163.8	8.2	0.2	7.5	0.4	12.6	0.9	10.7	0.6	-0.083	1.0	1.0
g181	1534	546	463	421	391	479.8	424.1	455.9	444.9	18.6	1.6	18.6	0.3	28.6	1.2	26.8	0.5	-0.004	1.0	1.0
g184	1720	81	99	86	48	71.2	90.7	93.1	54.6	3.0	0.5	2.7	1.0	4.5	0.9	3.9	1.4	-0.066	1.0	1.0
g187	822	121	66	78	101	106.3	60.5	84.5	114.9	6.5	2.5	7.7	1.7	9.8	3.3	11.1	2.4	0.135	1.0	1.0
g188	777	0.0	0.0	0.0	0.0	0.0	0.0	0.0	0.0	NA	NA	NA	NA	NA	NA	NA	NA	NA	NA	NA
g190	2238	274	334	244	304	240.8	305.9	264.2	345.9	7.8	1.3	8.7	1.6	11.9	2.6	12.4	2.3	0.114	1.0	1.0
g193	2369	759	644	553	550	666.9	589.8	598.9	625.8	16.8	1.4	16.4	0.5	25.8	1.0	23.5	0.6	-0.031	1.0	1.0
g195	1858	118	85	78	85	103.7	77.9	84.5	96.7	3.1	0.6	3.1	0.3	4.8	0.6	4.5	0.4	-0.002	1.0	1.0
g198	3291	242	237	185	151	212.6	217.1	200.3	171.8	4.2	0.1	3.6	0.4	6.4	0.4	5.2	0.6	-0.148	1.0	1.0
g199	475	8	5	4	3	7.0	4.6	4.3	3.4	0.8	0.2	0.6	0.1	1.1	0.2	0.8	0.1	-0.052	1.0	1.0
g204	755	0.0	0.0	0.0	0.0	0.0	0.0	0.0	0.0	NA	NA	NA	NA	NA	NA	NA	NA	NA	NA	NA
g205	385	0.0	0.0	0.0	0.0	0.0	0.0	0.0	0.0	NA	NA	NA	NA	NA	NA	NA	NA	NA	NA	NA
g209	2364	169	189	149	145	148.5	173.1	161.4	165.0	4.3	0.4	4.3	0.1	6.7	0.9	6.2	0.1	0.015	1.0	1.0
g210	1292	16	18	4	6	14.1	16.5	4.3	6.8	0.8	0.1	0.2	0.1	1.1	0.2	0.3	0.1	-0.232	1.0	1.0
g216	1197	0.0	0.0	0.0	0.0	0.0	0.0	0.0	0.0	NA	NA	NA	NA	NA	NA	NA	NA	NA	NA	NA
g218	3417	344	386	314	230	302.3	353.5	340.0	261.7	6.1	0.7	5.6	1.0	9.4	1.6	8.1	1.5	-0.091	1.0	1.0
g224	567	608	831	586	356	534.3	761.1	634.6	405.0	72.3	17.9	58.0	18.2	111.9	32.7	83.6	26.6	-0.224	1.0	1.0
g226	799	270	775	291	176	237.2	709.8	315.1	200.2	37.5	26.5	20.4	6.4	58.7	43.4	29.4	9.4	-0.196	1.0	1.0
g227	1495	392	387	356	315	344.5	354.5	385.5	358.4	14.8	0.3	15.8	0.8	22.8	1.5	22.6	1.2	0.071	1.0	1.0
g228	1339	0.0	0.0	0.0	0.0	0.0	0.0	0.0	0.0	NA	NA	NA	NA	NA	NA	NA	NA	NA	NA	NA
g229	2220	3134	2529	2524	2389	2753.9	2316.3	2733.3	2718.1	72.3	8.8	77.8	0.4	111.0	8.5	111.8	1.1	0.089	1.0	1.0
g233	1008	141	132	116	84	123.9	120.9	125.6	95.6	7.7	0.1	7.0	1.3	11.8	0.4	10.0	2.0	-0.091	1.0	1.0
g234	1170	1	3	2	0	0.9	2.7	2.2	0.0	0.1	0.1	0.1	0.1	0.1	0.1	0.1	0.1	-0.019	1.0	1.0
g236	1798	3	2	3	1	2.6	1.8	3.2	1.1	0.1	0.0	0.1	0.1	0.1	0.1	0.1	0.1	-0.001	1.0	1.0
g239	1057	294	381	219	145	258.3	349.0	237.2	165.0	18.2	3.8	12.1	3.0	28.1	7.1	17.4	4.5	-0.405	1.0	1.0
g242	311	16	24	17	12	14.1	22.0	18.4	13.7	3.7	1.1	3.2	0.6	5.7	2.0	4.7	0.9	-0.04	1.0	1.0
g243	2666	140	127	129	106	123.0	116.3	139.7	120.6	2.9	0.1	3.1	0.3	4.3	0.1	4.5	0.4	0.079	1.0	1.0
g244	939	3951	3462	3572	3204	3471.8	3170.9	3868.3	3645.4	224.1	14.4	253.4	10.6	344.1	6.2	364.6	17.1	0.153	1.0	1.0
g246	1756	9	1	5	3	7.9	0.9	5.4	3.4	0.1	0.2	0.1	0.1	0.2	0.3	0.2	0.1	-0.0	1.0	1.0
g247	767	11825	9084	9701	11166	10390.7	8320.1	10505.6	12704.4	772.5	120.9	958.3	128.4	1183.9	131.2	1378.3	177.9	0.258	1.0	1.0
g248	1829	4	2	7	1	3.5	1.8	7.6	1.1	0.1	0.0	0.1	0.2	0.1	0.1	0.2	0.3	0.043	1.0	1.0
g249	1309	0.0	0.0	0.0	0.0	0.0	0.0	0.0	0.0	NA	NA	NA	NA	NA	NA	NA	NA	NA	NA	NA
g250	605	70	78	59	51	61.5	71.4	63.9	58.0	7.0	0.8	6.4	0.4	10.7	1.7	9.2	0.7	-0.065	1.0	1.0
g251	1469	697	543	583	527	612.5	497.3	631.4	599.6	23.9	3.5	26.6	0.9	36.6	3.7	38.2	1.6	0.119	1.0	1.0
g252	1646	325	302	305	284	285.6	276.6	330.3	323.1	10.8	0.3	12.6	0.2	16.6	0.3	18.1	0.4	0.167	1.0	1.0
g254	2126	204	213	191	168	179.3	195.1	206.8	191.1	5.5	0.4	6.0	0.4	8.6	0.9	8.6	0.6	0.063	1.0	1.0
g255	1229	0.0	0.0	0.0	0.0	0.0	0.0	0.0	0.0	NA	NA	NA	NA	NA	NA	NA	NA	NA	NA	NA
g256	1352	0.0	0.0	0.0	0.0	0.0	0.0	0.0	0.0	NA	NA	NA	NA	NA	NA	NA	NA	NA	NA	NA
g257	779	61	63	94	69	53.6	57.7	101.8	78.5	4.5	0.2	7.3	1.3	7.0	0.7	10.6	2.0	0.375	1.0	1.0
g259	1246	452	429	393	350	397.2	392.9	425.6	398.2	20.1	0.1	20.9	1.0	30.9	1.2	30.1	1.6	0.048	1.0	1.0
g260	2301	532	496	392	408	467.5	454.3	424.5	464.2	12.7	0.3	12.2	0.8	19.6	0.5	17.6	1.1	-0.042	1.0	1.0
g261	1831	98	115	76	80	86.1	105.3	82.3	91.0	3.3	0.4	3.0	0.2	5.1	0.8	4.2	0.3	-0.084	1.0	1.0
g262	3793	217	201	155	157	190.7	184.1	167.9	178.6	3.1	0.1	2.9	0.1	4.8	0.1	4.2	0.2	-0.08	1.0	1.0
g263	716	738	903	662	423	648.5	827.1	716.9	481.3	65.3	11.2	53.0	14.7	100.8	21.8	76.3	21.5	-0.223	1.0	1.0
g264	1159	946	815	791	932	831.3	746.5	856.6	1060.4	43.1	3.3	52.4	7.8	66.2	2.0	75.3	10.9	0.227	1.0	1.0
g268	2846	713	807	542	554	626.5	739.1	587.0	630.3	15.2	1.8	13.6	0.6	23.4	3.7	19.5	0.8	-0.134	1.0	1.0
g270	574	41	63	52	35	36.0	57.7	56.3	39.8	5.2	1.7	5.3	1.3	8.1	3.0	7.7	1.9	0.017	1.0	1.0
g272	1322	16	17	12	20	14.1	15.6	13.0	22.8	0.7	0.0	0.8	0.4	1.1	0.1	1.2	0.5	0.063	1.0	1.0
g273	965	16	16	15	17	14.1	14.7	16.2	19.3	0.9	0.1	1.2	0.1	1.4	0.2	1.8	0.2	0.074	1.0	1.0
g274	2336	6342	6274	5455	4218	5572.7	5746.4	5907.4	4799.1	153.4	3.3	145.2	21.3	236.1	16.0	208.9	31.7	-0.068	1.0	1.0
g275	1408	232	302	188	159	203.9	276.6	203.6	180.9	10.8	2.3	8.7	0.8	16.7	4.2	12.4	1.2	-0.224	1.0	1.0
g276	757	287	205	296	362	252.2	187.8	320.5	411.9	18.4	3.8	30.6	5.4	28.1	4.6	44.1	7.6	0.525	0.896	1.0
g278	1956	42	55	41	43	36.9	50.4	44.4	48.9	1.4	0.3	1.5	0.1	2.1	0.5	2.1	0.2	0.043	1.0	1.0
g279	3645	332	370	275	233	291.7	338.9	297.8	265.1	5.5	0.6	4.9	0.4	8.5	1.3	7.0	0.6	-0.123	1.0	1.0
g280	809	39	27	52	85	34.3	24.7	56.3	96.7	2.3	0.6	6.0	2.3	3.5	0.7	8.7	3.2	0.589	0.674	1.0
g281	845	9	10	7	7	7.9	9.2	7.6	8.0	0.7	0.1	0.6	0.0	1.0	0.1	0.9	0.0	-0.019	1.0	1.0
g284	895	10	6	4	4	8.8	5.5	4.3	4.6	0.5	0.1	0.3	0.0	0.8	0.2	0.4	0.0	-0.071	1.0	1.0
g286	1094	54	51	43	16	47.4	46.7	46.6	18.2	2.7	0.0	1.9	1.1	4.2	0.2	2.8	1.6	-0.194	1.0	1.0
g287	1230	8	6	6	10	7.0	5.5	6.5	11.4	0.3	0.1	0.5	0.2	0.6	0.1	0.7	0.4	0.067	1.0	1.0
g290	5029	76	61	99	44	66.8	55.9	107.2	50.1	0.8	0.1	1.0	0.6	1.1	0.1	1.4	0.8	0.167	1.0	1.0
g292	1809	150	119	129	170	131.8	109.0	139.7	193.4	4.2	0.6	5.8	1.3	6.4	0.6	8.4	1.8	0.299	1.0	1.0
g294	2612	287	336	246	218	252.2	307.7	266.4	248.0	6.8	1.0	6.2	0.4	10.5	2.0	9.0	0.6	-0.09	1.0	1.0
g295	4077	181	166	134	104	159.0	152.0	145.1	118.3	2.5	0.1	2.0	0.4	3.8	0.1	3.0	0.5	-0.159	1.0	1.0
g300	1384	49	71	53	42	43.1	65.0	57.4	47.8	2.5	0.7	2.4	0.3	3.9	1.3	3.5	0.4	-0.017	1.0	1.0
g301	2650	279	282	256	284	245.2	258.3	277.2	323.1	6.0	0.2	7.2	0.8	9.3	0.7	10.2	1.1	0.191	1.0	1.0
g305	1427	147	189	147	104	129.2	173.1	159.2	118.3	6.7	1.4	6.2	1.3	10.3	2.6	8.9	1.9	-0.077	1.0	1.0
g306	1665	401	413	353	375	352.4	378.3	382.3	426.7	13.9	0.7	15.3	1.2	21.4	2.1	22.1	1.6	0.115	1.0	1.0
g309	4125	578	539	466	444	507.9	493.7	504.6	505.2	7.7	0.1	7.8	0.1	11.8	0.4	11.2	0.1	0.01	1.0	1.0
g310	2430	159	478	117	60	139.7	437.8	126.7	68.3	7.5	5.5	2.5	1.1	11.8	9.0	3.7	1.6	-0.286	1.0	1.0
g311	1061	1308	1192	809	971	1149.3	1091.8	876.1	1104.8	66.9	2.4	59.1	9.6	102.8	1.0	85.0	13.4	-0.146	1.0	1.0
g312	1138	283	436	241	166	248.7	399.3	261.0	188.9	18.0	5.9	12.5	2.8	27.9	10.5	18.0	4.1	-0.348	1.0	1.0
g317	2940	178	202	138	123	156.4	185.0	149.4	139.9	3.7	0.4	3.1	0.1	5.8	0.9	4.5	0.2	-0.162	1.0	1.0
g319	2296	776	504	429	710	681.9	461.6	464.6	807.8	15.8	4.3	17.6	6.7	24.1	5.5	25.2	9.5	0.104	1.0	1.0
g320	2756	155	134	84	100	136.2	122.7	91.0	113.8	3.0	0.2	2.4	0.4	4.5	0.1	3.4	0.5	-0.213	1.0	1.0
g321	649	102	85	87	112	89.6	77.9	94.2	127.4	8.2	0.8	10.8	2.3	12.5	0.6	15.6	3.2	0.236	1.0	1.0
g322	1148	144	112	137	139	126.5	102.6	148.4	158.2	6.3	0.9	8.4	0.4	9.8	0.9	12.2	0.5	0.274	1.0	1.0
g323	1959	5	9	10	3	4.4	8.2	10.8	3.4	0.2	0.1	0.2	0.2	0.3	0.3	0.3	0.4	0.02	1.0	1.0
g325	1200	126	122	113	124	110.7	111.7	122.4	141.1	5.8	0.1	7.0	0.6	9.0	0.6	10.0	0.8	0.157	1.0	1.0
g327	1368	77	85	94	55	67.7	77.9	101.8	62.6	3.4	0.4	3.8	1.3	5.2	0.8	5.5	1.8	0.093	1.0	1.0
g330	606	1155	991	679	748	1014.9	907.7	735.3	851.1	100.5	7.9	82.9	8.5	154.3	5.1	119.2	11.7	-0.228	1.0	1.0
g331	1412	39	23	33	28	34.3	21.1	35.7	31.9	1.2	0.4	1.5	0.1	1.8	0.6	2.1	0.2	0.101	1.0	1.0
g332	2322	0.0	0.0	0.0	0.0	0.0	0.0	0.0	0.0	NA	NA	NA	NA	NA	NA	NA	NA	NA	NA	NA
g334	3552	246	188	225	211	216.2	172.2	243.7	240.1	3.5	0.6	4.3	0.0	5.3	0.6	6.2	0.0	0.227	1.0	1.0
g336	881	118	118	103	83	103.7	108.1	111.5	94.4	7.7	0.2	7.4	0.8	11.8	0.8	10.7	1.3	-0.024	1.0	1.0
g337	1105	141	98	77	78	123.9	89.8	83.4	88.7	6.1	1.4	5.0	0.2	9.3	1.8	7.1	0.3	-0.183	1.0	1.0
g341	518	0.0	0.0	0.0	0.0	0.0	0.0	0.0	0.0	NA	NA	NA	NA	NA	NA	NA	NA	NA	NA	NA
g343	865	0.0	0.0	0.0	0.0	0.0	0.0	0.0	0.0	NA	NA	NA	NA	NA	NA	NA	NA	NA	NA	NA
g347	1299	2218	1442	1873	2062	1949.0	1320.7	2028.3	2346.1	79.7	21.6	106.7	11.0	121.8	27.6	153.4	15.0	0.329	1.0	1.0
g348	1272	391	405	416	330	343.6	370.9	450.5	375.5	17.8	1.0	20.6	2.6	27.4	2.8	29.6	3.9	0.162	1.0	1.0
g349	744	750	817	672	562	659.0	748.3	727.7	639.4	59.9	5.4	58.2	5.4	92.3	12.5	83.8	8.1	-0.034	1.0	1.0
g351	2623	575	532	397	321	505.3	487.3	429.9	365.2	12.0	0.3	9.6	1.1	18.4	0.4	13.8	1.7	-0.252	1.0	1.0
g352	933	0.0	0.0	0.0	0.0	0.0	0.0	0.0	0.0	NA	NA	NA	NA	NA	NA	NA	NA	NA	NA	NA
g353	849	0.0	0.0	0.0	0.0	0.0	0.0	0.0	0.0	NA	NA	NA	NA	NA	NA	NA	NA	NA	NA	NA
g354	861	800	616	543	599	703.0	564.2	588.0	681.5	46.6	7.2	46.7	4.8	71.4	7.8	67.2	6.6	0.002	1.0	1.0
g355	565	1	3	4	2	0.9	2.7	4.3	2.3	0.2	0.1	0.4	0.1	0.3	0.3	0.6	0.2	0.043	1.0	1.0
g357	848	1229	102	124	174	1079.9	93.4	134.3	198.0	43.9	52.1	12.4	3.4	65.6	77.1	17.8	4.8	-0.135	1.0	1.0
g358	1379	0.0	0.0	0.0	0.0	0.0	0.0	0.0	0.0	NA	NA	NA	NA	NA	NA	NA	NA	NA	NA	NA
g359	1589	12	19	30	9	10.5	17.4	32.5	10.2	0.6	0.2	0.8	0.6	0.8	0.4	1.2	0.9	0.132	1.0	1.0
g361	1381	370	346	309	290	325.1	316.9	334.6	330.0	14.7	0.3	15.2	0.1	22.6	0.6	21.9	0.4	0.039	1.0	1.0
g363	3604	564	417	396	391	495.6	381.9	428.8	444.9	7.7	1.4	7.7	0.2	11.8	1.6	11.0	0.3	-0.005	1.0	1.0
g364	595	13	9	12	6	11.4	8.2	13.0	6.8	1.1	0.2	1.1	0.5	1.6	0.3	1.5	0.7	0.002	1.0	1.0
g371	615	467	481	371	370	410.4	440.6	401.8	421.0	43.9	2.2	42.4	1.4	67.5	6.5	61.0	1.7	-0.039	1.0	1.0
g374	2021	303	317	261	215	266.2	290.3	282.6	244.6	8.7	0.6	8.3	0.8	13.4	1.6	11.9	1.3	-0.058	1.0	1.0
g378	1474	4	4	12	19	3.5	3.7	13.0	21.6	0.2	0.0	0.8	0.2	0.3	0.0	1.1	0.3	0.335	1.0	1.0
g385	1638	68	71	67	66	59.8	65.0	72.6	75.1	2.4	0.1	2.9	0.1	3.7	0.4	4.1	0.1	0.131	1.0	1.0
g386	1318	52	64	49	64	45.7	58.6	53.1	72.8	2.5	0.4	3.0	0.7	3.9	0.8	4.3	1.0	0.131	1.0	1.0
g389	1965	216	189	154	184	189.8	173.1	166.8	209.3	5.8	0.4	6.0	0.9	9.0	0.1	8.7	1.3	0.035	1.0	1.0
g390	1691	493	389	393	366	433.2	356.3	425.6	416.4	14.8	2.1	15.8	0.2	22.6	2.1	22.7	0.4	0.072	1.0	1.0
g391	2137	166	154	118	135	145.9	141.1	127.8	153.6	4.2	0.1	4.2	0.6	6.5	0.2	6.0	0.8	-0.019	1.0	1.0
g393	1291	234	254	178	155	205.6	232.6	192.8	176.4	10.8	0.9	9.1	0.6	16.6	2.2	13.1	0.8	-0.177	1.0	1.0
g395	689	11	9	15	16	9.7	8.2	16.2	18.2	0.8	0.1	1.6	0.1	1.3	0.0	2.3	0.1	0.191	1.0	1.0
g396	1738	107	104	80	115	94.0	95.3	86.6	130.8	3.5	0.1	4.0	1.1	5.3	0.4	5.8	1.6	0.116	1.0	1.0
g397	1820	280	261	155	208	246.0	239.1	167.9	236.7	8.4	0.2	7.0	1.7	13.0	0.3	10.1	2.4	-0.184	1.0	1.0
g398	1257	671	706	632	561	589.6	646.6	684.4	638.3	31.1	2.1	33.4	1.6	48.0	5.4	48.0	2.5	0.08	1.0	1.0
g399	691	17	22	7	7	14.9	20.2	7.6	8.0	1.6	0.3	0.7	0.0	2.5	0.6	1.0	0.0	-0.224	1.0	1.0
g402	469	12	5	7	7	10.5	4.6	7.6	8.0	1.0	0.6	1.1	0.1	1.6	0.8	1.5	0.1	0.005	1.0	1.0
g403	738	2185	2217	2014	1410	1920.0	2030.6	2181.0	1604.3	169.6	6.7	162.4	35.0	261.0	22.3	233.8	51.5	-0.05	1.0	1.0
g408	1014	36	44	22	15	31.6	40.3	23.8	17.1	2.2	0.4	1.3	0.3	3.5	0.7	1.9	0.4	-0.271	1.0	1.0
g411	2014	34	30	31	23	29.9	27.5	33.6	26.2	0.9	0.0	0.9	0.2	1.4	0.1	1.4	0.4	0.021	1.0	1.0
g412	1425	559	542	425	367	491.2	496.4	460.2	417.6	21.9	0.2	19.6	1.3	33.8	1.9	28.1	2.1	-0.136	1.0	1.0
g413	1887	0.0	0.0	0.0	0.0	0.0	0.0	0.0	0.0	NA	NA	NA	NA	NA	NA	NA	NA	NA	NA	NA
g414	1445	0.0	0.0	0.0	0.0	0.0	0.0	0.0	0.0	NA	NA	NA	NA	NA	NA	NA	NA	NA	NA	NA
g415	845	62	37	65	76	54.5	33.9	70.4	86.5	3.3	1.1	5.9	0.8	5.0	1.5	8.5	1.1	0.396	1.0	1.0
g416	1824	0.0	0.0	0.0	0.0	0.0	0.0	0.0	0.0	NA	NA	NA	NA	NA	NA	NA	NA	NA	NA	NA
g418	752	0.0	0.0	0.0	0.0	0.0	0.0	0.0	0.0	NA	NA	NA	NA	NA	NA	NA	NA	NA	NA	NA
g421	1535	0.0	0.0	0.0	0.0	0.0	0.0	0.0	0.0	NA	NA	NA	NA	NA	NA	NA	NA	NA	NA	NA
g422	1616	102	102	79	61	89.6	93.4	85.6	69.4	3.6	0.1	3.0	0.5	5.5	0.5	4.4	0.7	-0.138	1.0	1.0
g424	1867	96	98	51	54	84.4	89.8	55.2	61.4	3.0	0.1	2.0	0.1	4.5	0.4	2.9	0.2	-0.316	1.0	1.0
g426	3163	402	445	307	296	353.2	407.6	332.5	336.8	7.7	0.8	6.7	0.0	11.8	1.7	9.7	0.1	-0.143	1.0	1.0
g428	4905	1229	1182	1082	889	1079.9	1082.6	1171.7	1011.5	13.9	0.1	14.1	1.4	21.4	1.1	20.3	2.1	0.012	1.0	1.0
g430	440	20	35	22	23	17.6	32.1	23.8	26.2	3.5	1.5	3.6	0.3	5.5	2.5	5.2	0.4	0.004	1.0	1.0
g431	1107	238	216	167	209	209.1	197.8	180.9	237.8	11.7	0.5	11.9	2.3	17.9	0.0	17.2	3.3	0.028	1.0	1.0
g432	7576	1567	1743	1242	1066	1376.9	1596.4	1345.0	1212.9	12.4	1.3	10.7	0.8	19.1	2.8	15.3	1.2	-0.181	1.0	1.0
g434	1410	136	100	103	153	119.5	91.6	111.5	174.1	4.8	0.9	6.4	2.0	7.2	1.1	9.2	2.8	0.258	1.0	1.0
g435	604	0.0	0.0	0.0	0.0	0.0	0.0	0.0	0.0	NA	NA	NA	NA	NA	NA	NA	NA	NA	NA	NA
g436	1973	148	171	105	99	130.0	156.6	113.7	112.6	4.6	0.6	3.6	0.1	7.0	1.2	5.2	0.1	-0.221	1.0	1.0
g438	831	0.0	0.0	0.0	0.0	0.0	0.0	0.0	0.0	NA	NA	NA	NA	NA	NA	NA	NA	NA	NA	NA
g440	4229	0.0	0.0	0.0	0.0	0.0	0.0	0.0	0.0	NA	NA	NA	NA	NA	NA	NA	NA	NA	NA	NA
g441	5421	3297	2423	2333	2451	2897.1	2219.3	2526.5	2788.7	29.9	5.6	31.1	2.2	45.7	6.5	44.6	2.9	0.045	1.0	1.0
g442	2198	1888	2247	1697	1056	1659.0	2058.1	1837.7	1201.5	53.5	8.1	43.8	13.0	82.7	16.3	63.0	19.0	-0.222	1.0	1.0
g443	1456	518	791	415	148	455.2	724.5	449.4	168.4	25.6	8.3	13.4	8.6	39.8	14.5	19.4	12.5	-0.233	1.0	1.0
g447	1141	161	358	131	52	141.5	327.9	141.9	59.2	13.1	7.3	5.6	3.3	20.4	12.1	8.1	4.7	-0.254	1.0	1.0
g450	603	0.0	0.0	0.0	0.0	0.0	0.0	0.0	0.0	NA	NA	NA	NA	NA	NA	NA	NA	NA	NA	NA
g451	670	930	1168	964	654	817.2	1069.8	1044.0	744.1	89.2	16.8	84.5	20.1	137.8	32.2	121.7	29.5	-0.059	1.0	1.0
g452	836	5	5	3	2	4.4	4.6	3.2	2.3	0.3	0.0	0.2	0.0	0.5	0.1	0.3	0.0	-0.049	1.0	1.0
g453	1621	0.0	0.0	0.0	0.0	0.0	0.0	0.0	0.0	NA	NA	NA	NA	NA	NA	NA	NA	NA	NA	NA
g455	1405	0.0	0.0	0.0	0.0	0.0	0.0	0.0	0.0	NA	NA	NA	NA	NA	NA	NA	NA	NA	NA	NA
g456	2545	67	97	78	84	58.9	88.8	84.5	95.6	1.9	0.5	2.2	0.2	2.9	0.9	3.2	0.3	0.156	1.0	1.0
g460	832	937	698	846	872	823.3	639.3	916.2	992.1	55.7	9.9	72.6	4.1	85.3	11.3	104.4	5.4	0.308	1.0	1.0
g462	5272	466	459	358	380	409.5	420.4	387.7	432.4	5.0	0.1	5.0	0.4	7.7	0.6	7.2	0.5	-0.014	1.0	1.0
g463	1674	471	525	423	459	413.9	480.9	458.1	522.2	16.9	1.8	18.6	1.8	26.1	3.9	26.7	2.4	0.104	1.0	1.0
g465	589	29	30	21	15	25.5	27.5	22.7	17.1	2.9	0.2	2.1	0.4	4.4	0.6	3.0	0.6	-0.125	1.0	1.0
g466	940	323	334	268	272	283.8	305.9	290.2	309.5	19.9	1.1	20.2	0.9	30.6	3.0	29.1	1.2	0.018	1.0	1.0
g467	2489	779	677	548	489	684.5	620.1	593.5	556.4	16.6	1.1	14.7	0.6	25.5	0.6	21.1	1.0	-0.148	1.0	1.0
g468	2501	813	879	695	646	714.4	805.1	752.6	735.0	19.2	1.6	18.9	0.4	29.6	3.9	27.1	0.6	-0.025	1.0	1.0
g470	2404	501	450	409	464	440.2	412.2	442.9	527.9	11.2	0.5	12.8	1.6	17.3	0.0	18.4	2.1	0.148	1.0	1.0
g471	2317	234	219	193	142	205.6	200.6	209.0	161.6	5.5	0.1	5.0	0.9	8.5	0.3	7.2	1.3	-0.092	1.0	1.0
g473	1120	90	84	53	53	79.1	76.9	57.4	60.3	4.5	0.1	3.3	0.1	6.8	0.2	4.8	0.2	-0.219	1.0	1.0
g480	1242	0.0	0.0	0.0	0.0	0.0	0.0	0.0	0.0	NA	NA	NA	NA	NA	NA	NA	NA	NA	NA	NA
g481	4530	826	777	651	631	725.8	711.7	705.0	717.9	10.1	0.1	9.9	0.1	15.4	0.6	14.3	0.0	-0.012	1.0	1.0
g483	228	19	11	10	20	16.7	10.1	10.8	22.8	3.7	1.3	4.7	2.3	5.6	1.7	6.7	3.3	0.068	1.0	1.0
g485	925	0.0	0.0	0.0	0.0	0.0	0.0	0.0	0.0	NA	NA	NA	NA	NA	NA	NA	NA	NA	NA	NA
g486	3775	612	584	512	515	537.8	534.9	554.5	586.0	9.0	0.0	9.6	0.4	13.8	0.6	13.8	0.5	0.072	1.0	1.0
g488	4131	220	276	251	172	193.3	252.8	271.8	195.7	3.5	0.6	3.6	0.8	5.3	1.2	5.2	1.3	0.047	1.0	1.0
g490	856	76	78	59	65	66.8	71.4	63.9	74.0	5.1	0.3	5.1	0.6	7.8	0.8	7.3	0.8	-0.002	1.0	1.0
g491	2279	436	401	314	295	383.1	367.3	340.0	335.6	10.4	0.3	9.4	0.1	16.0	0.3	13.5	0.3	-0.119	1.0	1.0
g492	810	0.0	0.0	0.0	0.0	0.0	0.0	0.0	0.0	NA	NA	NA	NA	NA	NA	NA	NA	NA	NA	NA
g493	551	0.0	0.0	0.0	0.0	0.0	0.0	0.0	0.0	NA	NA	NA	NA	NA	NA	NA	NA	NA	NA	NA
g494	1224	297	263	240	262	261.0	240.9	259.9	298.1	13.0	0.7	14.4	1.4	20.0	0.1	20.7	2.0	0.114	1.0	1.0
g495	4266	14	11	26	13	12.3	10.1	28.2	14.8	0.1	0.1	0.3	0.1	0.2	0.1	0.5	0.2	0.213	1.0	1.0
g496	1488	4	5	4	6	3.5	4.6	4.3	6.8	0.1	0.1	0.2	0.1	0.2	0.1	0.3	0.1	0.042	1.0	1.0
g499	1297	54	44	41	40	47.4	40.3	44.4	45.5	2.1	0.2	2.2	0.0	3.3	0.1	3.2	0.0	0.015	1.0	1.0
g500	946	466	458	400	358	409.5	419.5	433.2	407.3	27.8	0.5	28.1	1.2	42.7	2.7	40.5	2.0	0.016	1.0	1.0
g501	2437	107	73	63	49	94.0	66.9	68.2	55.8	2.0	0.5	1.6	0.3	3.1	0.6	2.3	0.4	-0.196	1.0	1.0
g508	974	4	3	2	3	3.5	2.7	2.2	3.4	0.2	0.0	0.1	0.1	0.3	0.0	0.2	0.1	-0.01	1.0	1.0
g509	2080	1733	1465	1190	1930	1522.8	1341.8	1288.7	2195.9	43.6	3.9	53.0	19.6	67.0	2.8	76.2	27.8	0.209	1.0	1.0
g511	3063	780	748	556	583	685.4	685.1	602.1	663.3	14.2	0.0	13.1	0.8	21.9	1.1	18.8	1.1	-0.095	1.0	1.0
g512	1472	1232	1105	939	832	1082.6	1012.1	1016.9	946.6	45.0	2.2	42.2	2.2	69.2	0.1	60.8	3.4	-0.078	1.0	1.0
g513	1649	0.0	0.0	0.0	0.0	0.0	0.0	0.0	0.0	NA	NA	NA	NA	NA	NA	NA	NA	NA	NA	NA
g517	2304	27	124	32	9	23.7	113.6	34.7	10.2	1.9	1.7	0.7	0.5	3.0	2.8	0.9	0.7	-0.399	1.0	1.0
g518	1776	112	75	71	95	98.4	68.7	76.9	108.1	3.0	0.8	3.3	0.8	4.5	1.0	4.8	1.2	0.079	1.0	1.0
g519	1235	0.0	0.0	0.0	0.0	0.0	0.0	0.0	0.0	NA	NA	NA	NA	NA	NA	NA	NA	NA	NA	NA
g520	593	0.0	0.0	0.0	0.0	0.0	0.0	0.0	0.0	NA	NA	NA	NA	NA	NA	NA	NA	NA	NA	NA
g521	1844	311	331	271	237	273.3	303.2	293.5	269.7	9.9	0.7	9.7	0.6	15.2	1.8	13.9	0.9	-0.025	1.0	1.0
g522	1345	0.0	0.0	0.0	0.0	0.0	0.0	0.0	0.0	NA	NA	NA	NA	NA	NA	NA	NA	NA	NA	NA
g523	1823	174	156	130	109	152.9	142.9	140.8	124.0	5.2	0.2	4.6	0.4	7.9	0.0	6.7	0.6	-0.106	1.0	1.0
g525	1224	73	49	46	41	64.1	44.9	49.8	46.6	2.8	0.7	2.5	0.1	4.3	0.8	3.6	0.3	-0.082	1.0	1.0
g526	127	0.0	0.0	0.0	0.0	0.0	0.0	0.0	0.0	NA	NA	NA	NA	NA	NA	NA	NA	NA	NA	NA
g529	1670	0.0	0.0	0.0	0.0	0.0	0.0	0.0	0.0	NA	NA	NA	NA	NA	NA	NA	NA	NA	NA	NA
g533	2448	583	445	427	392	512.3	407.6	462.4	446.0	11.9	2.0	11.8	0.4	18.2	2.2	16.9	0.6	-0.014	1.0	1.0
g539	1610	127	165	128	105	111.6	151.1	138.6	119.5	5.2	1.1	5.1	0.6	8.0	2.1	7.3	0.8	-0.016	1.0	1.0
g541	1347	0.0	0.0	0.0	0.0	0.0	0.0	0.0	0.0	NA	NA	NA	NA	NA	NA	NA	NA	NA	NA	NA
g542	868	8	16	8	7	7.0	14.7	8.7	8.0	0.8	0.4	0.6	0.0	1.2	0.7	0.9	0.0	-0.059	1.0	1.0
g543	1116	2664	2379	2489	2198	2340.9	2179.0	2695.4	2500.8	128.2	6.4	147.4	7.8	197.1	0.8	212.2	12.4	0.173	1.0	1.0
g544	1242	1461	1215	1250	1245	1283.8	1112.8	1353.7	1416.5	61.1	6.2	70.6	2.3	93.8	5.3	101.5	2.8	0.175	1.0	1.0
g545	2887	430	386	305	378	377.8	353.5	330.3	430.1	8.1	0.4	8.3	1.6	12.3	0.1	11.9	2.2	0.042	1.0	1.0
g547	1048	18	17	13	16	15.8	15.6	14.1	18.2	0.9	0.1	1.0	0.1	1.4	0.1	1.4	0.2	0.009	1.0	1.0
g548	4354	815	671	578	748	716.1	614.6	625.9	851.1	9.7	1.1	10.8	2.3	14.8	1.0	15.4	3.3	0.117	1.0	1.0
g552	1479	12	22	16	9	10.5	20.2	17.3	10.2	0.7	0.3	0.6	0.2	1.1	0.5	0.8	0.3	-0.031	1.0	1.0
g553	1045	86	92	79	58	75.6	84.3	85.6	66.0	4.8	0.4	4.6	0.8	7.5	0.9	6.6	1.3	-0.042	1.0	1.0
g563	1679	953	1059	758	862	837.4	970.0	820.9	980.8	34.1	3.5	34.0	4.2	52.5	7.8	48.9	5.8	-0.004	1.0	1.0
g565	2365	302	339	240	189	265.4	310.5	259.9	215.0	7.7	0.8	6.4	0.8	11.9	1.8	9.2	1.3	-0.203	1.0	1.0
g566	954	80	72	70	86	70.3	65.9	75.8	97.8	4.5	0.2	5.8	1.1	7.0	0.0	8.2	1.5	0.193	1.0	1.0
g567	1600	366	426	311	265	321.6	390.2	336.8	301.5	14.1	1.9	12.6	1.0	21.7	4.0	18.1	1.5	-0.119	1.0	1.0
g568	1449	96	105	87	103	84.4	96.2	94.2	117.2	4.0	0.4	4.6	0.7	6.1	0.8	6.6	1.0	0.136	1.0	1.0
g569	1180	0.0	0.0	0.0	0.0	0.0	0.0	0.0	0.0	NA	NA	NA	NA	NA	NA	NA	NA	NA	NA	NA
g570	2139	109	155	110	85	95.8	142.0	119.1	96.7	3.5	1.0	3.2	0.4	5.5	1.8	4.7	0.6	-0.082	1.0	1.0
g571	1149	34	32	40	29	29.9	29.3	43.3	33.0	1.6	0.0	2.1	0.4	2.5	0.1	3.0	0.6	0.141	1.0	1.0
g572	1355	0.0	0.0	0.0	0.0	0.0	0.0	0.0	0.0	NA	NA	NA	NA	NA	NA	NA	NA	NA	NA	NA
g573	805	7	3	3	4	6.2	2.7	3.2	4.6	0.3	0.2	0.3	0.1	0.5	0.3	0.5	0.1	-0.015	1.0	1.0
g575	1224	111	114	75	90	97.5	104.4	81.2	102.4	5.2	0.3	4.8	0.8	8.0	0.8	6.8	1.1	-0.082	1.0	1.0
g576	548	322	279	142	168	282.9	255.5	153.8	191.1	31.1	2.3	19.9	3.0	47.8	1.3	28.7	4.2	-0.46	1.0	1.0
g577	918	376	353	182	215	330.4	323.3	197.1	244.6	22.6	0.4	15.2	2.3	34.6	1.1	21.9	3.3	-0.42	1.0	1.0
g578	279	52	54	42	37	45.7	49.5	45.5	42.1	10.8	0.6	9.9	0.5	16.6	1.6	14.3	0.8	-0.054	1.0	1.0
g579	2102	0.0	0.0	0.0	0.0	0.0	0.0	0.0	0.0	NA	NA	NA	NA	NA	NA	NA	NA	NA	NA	NA
g580	1224	823	694	732	695	723.2	635.6	792.7	790.8	35.1	3.2	41.0	0.1	54.0	2.3	58.9	0.4	0.181	1.0	1.0
g581	1974	599	529	555	328	526.3	484.5	601.0	373.2	16.2	1.0	15.7	5.2	24.9	0.4	22.6	7.6	-0.038	1.0	1.0
g582	2131	868	1014	777	524	762.7	928.7	841.4	596.2	25.1	3.5	21.4	5.2	38.8	7.1	30.8	7.6	-0.18	1.0	1.0
g583	1578	39	32	21	22	34.3	29.3	22.7	25.0	1.3	0.1	0.9	0.1	2.0	0.1	1.4	0.1	-0.142	1.0	1.0
g584	986	3	4	1	3	2.6	3.7	1.1	3.4	0.2	0.0	0.1	0.1	0.3	0.0	0.2	0.1	-0.026	1.0	1.0
g585	563	12	9	7	9	10.5	8.2	7.6	10.2	1.1	0.2	1.1	0.2	1.6	0.3	1.5	0.3	-0.012	1.0	1.0
g587	1844	57	56	27	23	50.1	51.3	29.2	26.2	1.8	0.1	0.9	0.1	2.7	0.3	1.4	0.1	-0.359	1.0	1.0
g589	994	158	145	130	122	138.8	132.8	140.8	138.8	8.7	0.2	8.9	0.1	13.3	0.3	12.8	0.3	0.028	1.0	1.0
g590	3506	3438	2817	2928	2915	3021.0	2580.1	3170.8	3316.6	50.6	5.7	58.6	1.8	77.6	5.1	84.3	2.3	0.18	1.0	1.0
g591	738	0.0	0.0	0.0	0.0	0.0	0.0	0.0	0.0	NA	NA	NA	NA	NA	NA	NA	NA	NA	NA	NA
g593	2632	476	456	397	381	418.3	417.7	429.9	433.5	10.1	0.0	10.3	0.1	15.5	0.7	14.9	0.0	0.037	1.0	1.0
g594	2195	150	136	123	88	131.8	124.6	133.2	100.1	3.7	0.1	3.4	0.6	5.7	0.0	4.8	0.9	-0.085	1.0	1.0
g595	1188	296	252	125	138	260.1	230.8	135.4	157.0	13.1	1.1	7.8	0.8	20.1	0.8	11.2	1.1	-0.528	0.883	1.0
g598	804	18	10	8	19	15.8	9.2	8.7	21.6	0.9	0.4	1.2	0.7	1.4	0.5	1.7	1.0	0.053	1.0	1.0
g599	1714	322	294	248	303	282.9	269.3	268.6	344.7	10.2	0.4	11.3	2.0	15.8	0.2	16.2	2.8	0.112	1.0	1.0
g600	724	19	14	10	12	16.7	12.8	10.8	13.7	1.3	0.3	1.1	0.2	1.9	0.4	1.5	0.3	-0.057	1.0	1.0
g602	947	0.0	0.0	0.0	0.0	0.0	0.0	0.0	0.0	NA	NA	NA	NA	NA	NA	NA	NA	NA	NA	NA
g605	690	0.0	0.0	0.0	0.0	0.0	0.0	0.0	0.0	NA	NA	NA	NA	NA	NA	NA	NA	NA	NA	NA
g606	1268	2651	1946	2124	1502	2329.4	1782.4	2300.2	1708.9	102.7	19.4	100.2	20.9	157.2	22.6	144.2	30.8	-0.029	1.0	1.0
g608	2607	0.0	0.0	0.0	0.0	0.0	0.0	0.0	0.0	NA	NA	NA	NA	NA	NA	NA	NA	NA	NA	NA
g611	459	0.0	0.0	0.0	0.0	0.0	0.0	0.0	0.0	NA	NA	NA	NA	NA	NA	NA	NA	NA	NA	NA
g616	1299	180	189	133	168	158.2	173.1	144.0	191.1	8.1	0.5	8.2	1.6	12.4	1.3	11.7	2.3	0.011	1.0	1.0
g619	1108	0.0	0.0	0.0	0.0	0.0	0.0	0.0	0.0	NA	NA	NA	NA	NA	NA	NA	NA	NA	NA	NA
g626	982	0.0	0.0	0.0	0.0	0.0	0.0	0.0	0.0	NA	NA	NA	NA	NA	NA	NA	NA	NA	NA	NA
g627	797	88	127	40	35	77.3	116.3	43.3	39.8	7.7	2.2	3.3	0.1	11.8	3.9	4.8	0.2	-0.61	0.606	1.0
g631	885	283	272	205	194	248.7	249.1	222.0	220.7	17.8	0.0	15.8	0.1	27.4	1.3	22.9	0.2	-0.126	1.0	1.0
g632	1511	207	214	182	168	181.9	196.0	197.1	191.1	7.9	0.4	8.2	0.2	12.2	1.2	11.8	0.4	0.028	1.0	1.0
g633	1347	1424	1452	1311	1057	1251.3	1329.9	1419.7	1202.6	60.6	2.6	61.6	7.3	93.4	8.3	88.7	10.9	0.019	1.0	1.0
g634	261	0.0	0.0	0.0	0.0	0.0	0.0	0.0	0.0	NA	NA	NA	NA	NA	NA	NA	NA	NA	NA	NA
g635	1565	72	55	40	50	63.3	50.4	43.3	56.9	2.3	0.4	2.0	0.4	3.5	0.5	3.0	0.5	-0.086	1.0	1.0
g636	2447	248	201	158	141	217.9	184.1	171.1	160.4	5.2	0.6	4.3	0.1	8.0	0.5	6.2	0.3	-0.195	1.0	1.0
g637	2774	0.0	0.0	0.0	0.0	0.0	0.0	0.0	0.0	NA	NA	NA	NA	NA	NA	NA	NA	NA	NA	NA
g638	2872	0.0	0.0	0.0	0.0	0.0	0.0	0.0	0.0	NA	NA	NA	NA	NA	NA	NA	NA	NA	NA	NA
g645	855	0.0	0.0	0.0	0.0	0.0	0.0	0.0	0.0	NA	NA	NA	NA	NA	NA	NA	NA	NA	NA	NA
g651	580	0.0	0.0	0.0	0.0	0.0	0.0	0.0	0.0	NA	NA	NA	NA	NA	NA	NA	NA	NA	NA	NA
g652	2456	375	399	325	301	329.5	365.4	352.0	342.5	8.9	0.6	8.9	0.2	13.8	1.6	12.8	0.4	-0.001	1.0	1.0
g653	1794	0.0	0.0	0.0	0.0	0.0	0.0	0.0	0.0	NA	NA	NA	NA	NA	NA	NA	NA	NA	NA	NA
g660	1359	401	297	298	356	352.4	272.0	322.7	405.0	14.6	2.6	16.9	2.8	22.3	3.0	24.4	3.8	0.162	1.0	1.0
g661	1709	0.0	0.0	0.0	0.0	0.0	0.0	0.0	0.0	NA	NA	NA	NA	NA	NA	NA	NA	NA	NA	NA
g662	1989	54	58	34	40	47.4	53.1	36.8	45.5	1.6	0.1	1.3	0.1	2.5	0.4	1.9	0.2	-0.129	1.0	1.0
g667	1115	5	2	0	0	4.4	1.8	0.0	0.0	0.1	0.1	0.0	0.0	0.2	0.1	0.0	0.0	-0.084	1.0	1.0
g668	1547	288	296	228	162	253.1	271.1	246.9	184.3	10.8	0.5	8.8	1.8	16.6	1.5	12.7	2.7	-0.201	1.0	1.0
g673	1191	0.0	0.0	0.0	0.0	0.0	0.0	0.0	0.0	NA	NA	NA	NA	NA	NA	NA	NA	NA	NA	NA
g676	1044	774	807	749	673	680.1	739.1	811.1	765.7	43.0	2.5	47.9	1.9	66.3	6.9	68.8	3.0	0.126	1.0	1.0
g677	768	7	6	1	4	6.2	5.5	1.1	4.6	0.5	0.0	0.2	0.2	0.8	0.1	0.3	0.4	-0.079	1.0	1.0
g683	1562	486	497	400	357	427.0	455.2	433.2	406.2	17.9	0.8	17.1	0.8	27.6	2.6	24.6	1.2	-0.057	1.0	1.0
g685	1651	1723	1498	1519	1288	1514.0	1372.0	1645.0	1465.4	55.4	3.9	59.6	4.9	85.0	2.1	85.8	7.4	0.091	1.0	1.0
g686	1402	53	69	48	43	46.6	63.2	52.0	48.9	2.5	0.6	2.2	0.1	3.9	1.1	3.2	0.1	-0.057	1.0	1.0
g690	1204	0.0	0.0	0.0	0.0	0.0	0.0	0.0	0.0	NA	NA	NA	NA	NA	NA	NA	NA	NA	NA	NA
g691	943	0.0	0.0	0.0	0.0	0.0	0.0	0.0	0.0	NA	NA	NA	NA	NA	NA	NA	NA	NA	NA	NA
g692	645	0.0	0.0	0.0	0.0	0.0	0.0	0.0	0.0	NA	NA	NA	NA	NA	NA	NA	NA	NA	NA	NA
g693	1773	29	20	28	19	25.5	18.3	30.3	21.6	0.8	0.1	0.9	0.2	1.2	0.1	1.4	0.4	0.075	1.0	1.0
g696	1081	42	62	38	38	36.9	56.8	41.2	43.2	2.8	0.8	2.5	0.1	4.2	1.3	3.5	0.1	-0.064	1.0	1.0
g698	2306	162	93	183	151	142.3	85.2	198.2	171.8	3.1	1.1	5.0	0.5	4.8	1.5	7.2	0.8	0.431	1.0	1.0
g699	508	6	3	5	2	5.3	2.7	5.4	2.3	0.5	0.3	0.5	0.3	0.8	0.4	0.7	0.4	-0.004	1.0	1.0
g700	692	26	2	5	4	22.8	1.8	5.4	4.6	1.1	1.3	0.5	0.1	1.7	2.0	0.7	0.1	-0.134	1.0	1.0
g701	354	56	97	61	36	49.2	88.8	66.1	41.0	12.3	5.0	9.6	3.2	19.2	8.6	13.8	4.6	-0.162	1.0	1.0
g703	2645	116	110	64	79	101.9	100.8	69.3	89.9	2.4	0.0	1.9	0.4	3.7	0.1	2.9	0.5	-0.204	1.0	1.0
g705	1669	0	0	9	0	0.0	0.0	9.7	0.0	0.0	0.0	0.2	0.3	0.0	0.0	0.3	0.4	0.098	1.0	1.0
g708	1724	797	777	645	666	700.3	711.7	698.5	757.8	25.9	0.3	26.8	1.5	39.9	2.3	38.5	2.0	0.037	1.0	1.0
g709	624	20	20	22	17	17.6	18.3	23.8	19.3	1.9	0.1	2.2	0.3	2.9	0.2	3.2	0.4	0.074	1.0	1.0
g710	852	36	23	30	45	31.6	21.1	32.5	51.2	2.0	0.6	3.1	1.0	3.0	0.8	4.5	1.3	0.239	1.0	1.0
g711	1882	1784	2055	1655	1262	1567.6	1882.2	1792.3	1435.9	58.0	7.4	54.3	8.5	89.5	15.5	78.2	12.7	-0.078	1.0	1.0
g712	644	24	18	26	35	21.1	16.5	28.2	39.8	1.9	0.4	3.4	0.8	2.8	0.4	4.8	1.1	0.274	1.0	1.0
g713	734	0.0	0.0	0.0	0.0	0.0	0.0	0.0	0.0	NA	NA	NA	NA	NA	NA	NA	NA	NA	NA	NA
g714	1615	77	72	68	44	67.7	65.9	73.6	50.1	2.6	0.1	2.5	0.6	4.0	0.1	3.5	0.9	-0.056	1.0	1.0
g715	1225	0.0	0.0	0.0	0.0	0.0	0.0	0.0	0.0	NA	NA	NA	NA	NA	NA	NA	NA	NA	NA	NA
g717	1723	257	239	222	236	225.8	218.9	240.4	268.5	8.2	0.2	9.3	0.8	12.5	0.3	13.4	1.1	0.144	1.0	1.0
g719	897	5	6	4	1	4.4	5.5	4.3	1.1	0.3	0.1	0.2	0.1	0.5	0.1	0.2	0.2	-0.059	1.0	1.0
g720	1086	33	59	28	37	29.0	54.0	30.3	42.1	2.5	1.1	2.1	0.5	3.8	1.8	3.1	0.7	-0.074	1.0	1.0
g721	851	347	310	253	347	304.9	283.9	274.0	394.8	21.9	1.1	24.9	6.4	33.6	0.2	35.9	9.0	0.133	1.0	1.0
g724	2306	1066	1012	898	794	936.7	926.9	972.5	903.4	25.6	0.1	25.8	1.3	39.4	1.6	37.0	2.1	0.008	1.0	1.0
g727	1570	0.0	0.0	0.0	0.0	0.0	0.0	0.0	0.0	NA	NA	NA	NA	NA	NA	NA	NA	NA	NA	NA
g730	896	69	79	53	71	60.6	72.4	57.4	80.8	4.7	0.6	4.9	1.1	7.2	1.2	7.0	1.6	0.028	1.0	1.0
g731	2387	94	72	64	68	82.6	65.9	69.3	77.4	1.9	0.4	1.9	0.2	3.0	0.4	2.8	0.3	-0.01	1.0	1.0
g733	1168	33	42	34	21	29.0	38.5	36.8	23.9	1.9	0.4	1.6	0.5	2.9	0.6	2.4	0.7	-0.054	1.0	1.0
g736	4671	666	623	580	565	585.2	570.6	628.1	642.8	7.8	0.1	8.6	0.1	12.0	0.3	12.4	0.1	0.112	1.0	1.0
g737	2223	184	207	163	122	161.7	189.6	176.5	138.8	5.0	0.6	4.5	0.7	7.7	1.3	6.5	1.1	-0.104	1.0	1.0
g738	1775	79	74	42	41	69.4	67.8	45.5	46.6	2.5	0.1	1.6	0.1	3.8	0.1	2.4	0.1	-0.287	1.0	1.0
g740	2154	345	338	258	297	303.2	309.6	279.4	337.9	9.0	0.1	9.1	1.2	13.8	0.9	13.0	1.7	0.008	1.0	1.0
g741	2170	550	481	357	453	483.3	440.6	386.6	515.4	13.5	0.8	13.2	2.6	20.8	0.4	18.9	3.7	-0.027	1.0	1.0
g742	1438	2478	2417	2200	1468	2177.4	2213.8	2382.5	1670.2	96.7	1.1	89.2	22.1	148.8	8.6	128.5	32.5	-0.093	1.0	1.0
g743	3589	214	185	164	124	188.0	169.4	177.6	141.1	3.1	0.2	2.8	0.4	4.8	0.1	4.0	0.6	-0.113	1.0	1.0
g745	944	79	99	62	47	69.4	90.7	67.1	53.5	5.4	1.0	4.0	0.6	8.3	1.9	5.8	0.9	-0.213	1.0	1.0
g746	3930	1469	1469	1270	1055	1290.8	1345.5	1375.3	1200.3	21.2	0.6	20.8	2.1	32.7	2.5	29.9	3.1	-0.028	1.0	1.0
g752	1177	3	5	0	1	2.6	4.6	0.0	1.1	0.1	0.1	0.1	0.1	0.2	0.1	0.1	0.1	-0.083	1.0	1.0
g754	380	0.0	0.0	0.0	0.0	0.0	0.0	0.0	0.0	NA	NA	NA	NA	NA	NA	NA	NA	NA	NA	NA
g755	1998	13	3	3	4	11.4	2.7	3.2	4.6	0.2	0.2	0.1	0.0	0.4	0.3	0.1	0.0	-0.078	1.0	1.0
g756	797	0.0	0.0	0.0	0.0	0.0	0.0	0.0	0.0	NA	NA	NA	NA	NA	NA	NA	NA	NA	NA	NA
g758	1549	1364	1225	1069	872	1198.6	1122.0	1157.7	992.1	47.5	2.2	44.0	4.7	72.9	0.0	63.2	7.1	-0.092	1.0	1.0
g759	1176	16	15	12	5	14.1	13.7	13.0	5.7	0.8	0.1	0.5	0.3	1.1	0.1	0.7	0.4	-0.101	1.0	1.0
g760	826	13	21	10	14	11.4	19.2	10.8	15.9	1.2	0.4	1.0	0.3	1.9	0.8	1.4	0.4	-0.042	1.0	1.0
g763	2124	409	427	282	220	359.4	391.1	305.4	250.3	11.2	0.7	8.3	1.1	17.2	1.9	11.9	1.6	-0.328	1.0	1.0
g766	2620	10	7	15	13	8.8	6.4	16.2	14.8	0.2	0.0	0.4	0.0	0.3	0.0	0.6	0.0	0.188	1.0	1.0
g767	881	4	2	0	1	3.5	1.8	0.0	1.1	0.2	0.1	0.1	0.1	0.3	0.1	0.1	0.1	-0.059	1.0	1.0
g768	941	720	773	634	491	632.7	708.0	686.6	558.6	45.1	3.6	41.9	6.1	69.6	8.8	60.3	9.1	-0.085	1.0	1.0
g770	1154	0.0	0.0	0.0	0.0	0.0	0.0	0.0	0.0	NA	NA	NA	NA	NA	NA	NA	NA	NA	NA	NA
g778	2173	641	640	474	464	563.2	586.2	513.3	527.9	16.8	0.5	15.2	0.3	25.8	2.0	21.9	0.3	-0.116	1.0	1.0
g779	1232	136	108	113	109	119.5	98.9	122.4	124.0	5.6	0.7	6.3	0.1	8.6	0.7	9.2	0.1	0.11	1.0	1.0
g780	469	0.0	0.0	0.0	0.0	0.0	0.0	0.0	0.0	NA	NA	NA	NA	NA	NA	NA	NA	NA	NA	NA
g783	630	22	23	14	11	19.3	21.1	15.2	12.5	2.0	0.1	1.4	0.1	3.0	0.4	2.0	0.2	-0.135	1.0	1.0
g784	3208	250	222	191	254	219.7	203.3	206.8	289.0	4.2	0.2	4.9	1.1	6.4	0.0	7.0	1.6	0.16	1.0	1.0
g785	964	0.0	0.0	0.0	0.0	0.0	0.0	0.0	0.0	NA	NA	NA	NA	NA	NA	NA	NA	NA	NA	NA
g786	1615	55	57	39	44	48.3	52.2	42.2	50.1	1.9	0.1	1.9	0.2	3.0	0.3	2.7	0.3	-0.057	1.0	1.0
g788	1048	715	878	666	452	628.3	804.2	721.2	514.3	43.3	7.5	37.4	8.8	66.8	14.6	53.8	12.9	-0.161	1.0	1.0
g789	908	126	93	105	99	110.7	85.2	113.7	112.6	6.8	1.3	7.9	0.0	10.4	1.5	11.3	0.1	0.127	1.0	1.0
g790	1191	12	52	14	13	10.5	47.6	15.2	14.8	1.6	1.3	0.8	0.0	2.5	2.2	1.1	0.1	-0.209	1.0	1.0
g791	2190	675	594	548	600	593.1	544.1	593.5	682.7	16.4	1.1	18.4	1.8	25.2	0.5	26.5	2.4	0.134	1.0	1.0
g794	1494	81	77	58	47	71.2	70.5	62.8	53.5	3.0	0.0	2.5	0.3	4.7	0.2	3.6	0.4	-0.149	1.0	1.0
g796	1140	120	95	76	71	105.4	87.0	82.3	80.8	5.3	0.8	4.5	0.1	8.2	0.8	6.5	0.1	-0.14	1.0	1.0
g797	1220	10	14	2	12	8.8	12.8	2.2	13.7	0.6	0.1	0.4	0.4	0.9	0.3	0.6	0.6	-0.06	1.0	1.0
g800	3828	353	353	304	260	310.2	323.3	329.2	295.8	5.2	0.1	5.2	0.4	8.0	0.6	7.4	0.6	-0.015	1.0	1.0
g801	909	0.0	0.0	0.0	0.0	0.0	0.0	0.0	0.0	NA	NA	NA	NA	NA	NA	NA	NA	NA	NA	NA
g804	1588	0.0	0.0	0.0	0.0	0.0	0.0	0.0	0.0	NA	NA	NA	NA	NA	NA	NA	NA	NA	NA	NA
g807	1793	247	239	227	280	217.0	218.9	245.8	318.6	7.7	0.0	10.0	1.8	11.8	0.5	14.4	2.5	0.27	1.0	1.0
g809	812	128	127	128	145	112.5	116.3	138.6	165.0	8.9	0.2	11.8	1.5	13.8	1.0	17.1	2.1	0.267	1.0	1.0
g810	922	1093	877	926	888	960.4	803.3	1002.8	1010.3	60.6	7.6	69.2	0.4	93.0	7.4	99.5	0.0	0.157	1.0	1.0
g811	1486	241	197	239	247	211.8	180.4	258.8	281.0	8.3	0.9	11.5	0.7	12.8	0.8	16.6	0.9	0.336	1.0	1.0
g812	1507	16436	12011	13050	14750	14442.4	11001.0	14132.4	16782.1	534.6	102.3	649.6	78.7	818.7	119.5	934.4	108.6	0.231	1.0	1.0
g813	1387	142	111	87	112	124.8	101.7	94.2	127.4	5.2	0.8	5.0	1.1	7.9	0.8	7.2	1.5	-0.02	1.0	1.0
g816	609	0.0	0.0	0.0	0.0	0.0	0.0	0.0	0.0	NA	NA	NA	NA	NA	NA	NA	NA	NA	NA	NA
g818	1553	10	53	7	7	8.8	48.5	7.6	8.0	1.2	1.1	0.3	0.0	1.9	1.8	0.4	0.0	-0.326	1.0	1.0
g819	2998	273	276	231	215	239.9	252.8	250.2	244.6	5.2	0.1	5.2	0.1	8.0	0.6	7.6	0.1	0.005	1.0	1.0
g820	1485	113	81	99	115	99.3	74.2	107.2	130.8	3.7	0.7	5.1	0.7	5.7	0.8	7.3	1.0	0.27	1.0	1.0
g821	2709	91	117	77	65	80.0	107.2	83.4	74.0	2.2	0.4	1.8	0.1	3.4	0.8	2.5	0.2	-0.141	1.0	1.0
g823	730	46	41	48	32	40.4	37.6	52.0	36.4	3.4	0.1	3.9	0.9	5.2	0.0	5.5	1.3	0.077	1.0	1.0
g825	1347	489	435	422	451	429.7	398.4	457.0	513.1	19.4	1.1	22.8	1.8	29.9	0.3	32.8	2.5	0.181	1.0	1.0
g826	3575	1326	1034	1065	1081	1165.2	947.1	1153.3	1229.9	18.7	2.7	21.1	1.0	28.7	2.8	30.4	1.3	0.143	1.0	1.0
g828	1811	974	1036	1001	765	855.9	948.9	1084.0	870.4	31.6	2.3	34.1	5.3	48.6	5.8	49.1	7.8	0.094	1.0	1.0
g829	5337	332	294	304	293	291.7	269.3	329.2	333.4	3.4	0.2	4.0	0.1	5.2	0.1	5.7	0.1	0.184	1.0	1.0
g830	649	1	1	1	2	0.9	0.9	1.1	2.3	0.1	0.0	0.1	0.1	0.1	0.1	0.2	0.1	0.025	1.0	1.0
g831	2271	1699	1772	1320	1099	1492.9	1623.0	1429.5	1250.4	43.5	2.6	37.4	3.5	66.9	7.1	53.8	5.4	-0.183	1.0	1.0
g832	1408	6	5	7	8	5.3	4.6	7.6	9.1	0.2	0.0	0.3	0.1	0.3	0.0	0.5	0.1	0.09	1.0	1.0
g833	1366	19	34	23	23	16.7	31.1	24.9	26.2	1.1	0.4	1.2	0.0	1.7	0.7	1.7	0.0	0.029	1.0	1.0
g834	2074	497	505	390	385	436.7	462.5	422.3	438.0	13.7	0.6	13.2	0.4	21.1	1.8	18.9	0.4	-0.051	1.0	1.0
g836	1739	153	115	93	99	134.4	105.3	100.7	112.6	4.3	0.8	3.9	0.3	6.7	0.9	5.6	0.4	-0.105	1.0	1.0
g837	1166	0.0	0.0	0.0	0.0	0.0	0.0	0.0	0.0	NA	NA	NA	NA	NA	NA	NA	NA	NA	NA	NA
g839	1615	0.0	0.0	0.0	0.0	0.0	0.0	0.0	0.0	NA	NA	NA	NA	NA	NA	NA	NA	NA	NA	NA
g840	1449	17	10	11	7	14.9	9.2	11.9	8.0	0.6	0.2	0.4	0.1	0.8	0.3	0.6	0.2	-0.048	1.0	1.0
g841	4926	182	240	203	135	159.9	219.8	219.8	153.6	2.5	0.5	2.4	0.6	3.8	0.9	3.5	0.8	-0.015	1.0	1.0
g844	1094	188	171	162	150	165.2	156.6	175.4	170.7	9.3	0.4	10.1	0.2	14.4	0.1	14.4	0.4	0.073	1.0	1.0
g848	1044	141	193	169	154	123.9	176.8	183.0	175.2	9.1	2.3	10.8	0.4	14.1	4.1	15.6	0.6	0.168	1.0	1.0
g851	1134	0.0	0.0	0.0	0.0	0.0	0.0	0.0	0.0	NA	NA	NA	NA	NA	NA	NA	NA	NA	NA	NA
g852	685	76	65	75	46	66.8	59.5	81.2	52.3	5.8	0.5	6.2	1.9	8.9	0.4	8.8	2.8	0.041	1.0	1.0
g853	1025	0.0	0.0	0.0	0.0	0.0	0.0	0.0	0.0	NA	NA	NA	NA	NA	NA	NA	NA	NA	NA	NA
g856	1267	0.0	0.0	0.0	0.0	0.0	0.0	0.0	0.0	NA	NA	NA	NA	NA	NA	NA	NA	NA	NA	NA
g857	2291	457	314	409	343	401.6	287.6	442.9	390.3	9.6	2.2	11.5	1.0	14.6	2.7	16.6	1.5	0.203	1.0	1.0
g858	2056	79	101	62	40	69.4	92.5	67.1	45.5	2.5	0.5	1.8	0.5	3.8	0.9	2.5	0.7	-0.263	1.0	1.0
g861	865	94	135	113	79	82.6	123.6	122.4	89.9	7.5	2.2	7.8	1.7	11.7	4.0	11.2	2.5	0.025	1.0	1.0
g862	1146	37	21	19	18	32.5	19.2	20.6	20.5	1.4	0.5	1.1	0.0	2.2	0.7	1.6	0.0	-0.099	1.0	1.0
g863	558	0.0	0.0	0.0	0.0	0.0	0.0	0.0	0.0	NA	NA	NA	NA	NA	NA	NA	NA	NA	NA	NA
g869	1075	0.0	0.0	0.0	0.0	0.0	0.0	0.0	0.0	NA	NA	NA	NA	NA	NA	NA	NA	NA	NA	NA
g870	955	833	740	623	865	732.0	677.8	674.7	984.2	46.8	2.5	55.0	14.6	71.8	0.5	79.0	20.6	0.18	1.0	1.0
g873	809	44	33	45	44	38.7	30.2	48.7	50.1	2.7	0.4	3.9	0.1	4.2	0.5	5.5	0.1	0.222	1.0	1.0
g874	2293	1583	1503	1398	1007	1391.0	1376.6	1513.9	1145.7	38.2	0.3	36.7	7.2	58.8	2.3	52.8	10.6	-0.047	1.0	1.0
g875	2265	36	24	28	25	31.6	22.0	30.3	28.4	0.8	0.2	0.8	0.0	1.1	0.2	1.1	0.1	0.045	1.0	1.0
g876	778	70	57	45	44	61.5	52.2	48.7	50.1	4.7	0.5	4.0	0.1	7.1	0.4	5.8	0.1	-0.098	1.0	1.0
g877	919	55	59	51	33	48.3	54.0	55.2	37.5	3.5	0.3	3.2	0.8	5.4	0.7	4.6	1.3	-0.063	1.0	1.0
g878	2870	211	235	178	158	185.4	215.2	192.8	179.8	4.4	0.4	4.2	0.2	6.8	1.0	6.0	0.4	-0.074	1.0	1.0
g883	945	1	1	1	2	0.9	0.9	1.1	2.3	0.1	0.0	0.1	0.1	0.1	0.1	0.2	0.1	0.025	1.0	1.0
g884	1746	6	3	1	0	5.3	2.7	1.1	0.0	0.1	0.1	0.0	0.0	0.2	0.1	0.0	0.0	-0.094	1.0	1.0
g885	886	502	426	389	421	441.1	390.2	421.3	479.0	29.7	2.5	32.1	2.9	45.6	1.8	46.2	3.9	0.09	1.0	1.0
g886	3052	0.0	0.0	0.0	0.0	0.0	0.0	0.0	0.0	NA	NA	NA	NA	NA	NA	NA	NA	NA	NA	NA
g887	859	0.0	0.0	0.0	0.0	0.0	0.0	0.0	0.0	NA	NA	NA	NA	NA	NA	NA	NA	NA	NA	NA
g893	403	0.0	0.0	0.0	0.0	0.0	0.0	0.0	0.0	NA	NA	NA	NA	NA	NA	NA	NA	NA	NA	NA
g894	1643	68	171	53	25	59.8	156.6	57.4	28.4	4.2	2.6	1.6	0.8	6.5	4.3	2.4	1.1	-0.525	0.906	1.0
g896	3095	17	27	17	17	14.9	24.7	18.4	19.3	0.4	0.1	0.4	0.0	0.6	0.3	0.6	0.0	-0.019	1.0	1.0
g901	2183	630	597	563	512	553.6	546.8	609.7	582.5	16.0	0.1	17.3	0.6	24.6	0.9	24.9	1.0	0.095	1.0	1.0
g906	2063	7772	5717	6131	7036	6829.3	5236.3	6639.5	8005.4	185.2	34.6	224.8	29.7	283.7	40.0	323.3	41.2	0.229	1.0	1.0
g907	2099	0.0	0.0	0.0	0.0	0.0	0.0	0.0	0.0	NA	NA	NA	NA	NA	NA	NA	NA	NA	NA	NA
g908	981	79	85	58	73	69.4	77.9	62.8	83.1	4.8	0.4	4.8	0.9	7.3	0.8	6.8	1.3	-0.008	1.0	1.0
g909	2747	4	3	0	1	3.5	2.7	0.0	1.1	0.1	0.0	0.0	0.0	0.1	0.1	0.0	0.0	-0.071	1.0	1.0
g910	2151	45	32	19	28	39.5	29.3	20.6	31.9	1.1	0.2	0.8	0.2	1.6	0.3	1.1	0.3	-0.137	1.0	1.0
g911	1085	2	1	2	1	1.8	0.9	2.2	1.1	0.1	0.0	0.1	0.0	0.1	0.1	0.1	0.0	0.01	1.0	1.0
g913	1175	67	29	28	54	58.9	26.6	30.3	61.4	2.3	1.3	2.5	1.2	3.5	1.8	3.5	1.7	0.036	1.0	1.0
g915	3364	1407	1247	1068	878	1236.3	1142.1	1156.6	999.0	22.4	1.3	20.3	2.1	34.4	0.4	29.2	3.2	-0.118	1.0	1.0
g916	1408	593	516	461	443	521.1	472.6	499.2	504.0	22.4	1.5	22.6	0.1	34.3	0.7	32.5	0.0	0.011	1.0	1.0
g923	932	2	1	2	0	1.8	0.9	2.2	0.0	0.1	0.0	0.1	0.1	0.1	0.1	0.1	0.1	-0.007	1.0	1.0
g924	1041	314	317	298	246	275.9	290.3	322.7	279.9	17.2	0.6	18.3	1.8	26.6	2.2	26.4	2.8	0.068	1.0	1.0
g926	1310	18	23	21	27	15.8	21.1	22.7	30.7	0.9	0.1	1.3	0.3	1.4	0.3	1.9	0.4	0.158	1.0	1.0
g927	1323	430	366	301	234	377.8	335.2	326.0	266.2	17.1	1.5	14.2	2.1	26.1	1.1	20.4	3.0	-0.202	1.0	1.0
g939	1168	324	266	256	213	284.7	243.6	277.2	242.3	14.3	1.6	14.1	1.3	21.9	1.3	20.2	2.1	-0.018	1.0	1.0
g940	956	0.0	0.0	0.0	0.0	0.0	0.0	0.0	0.0	NA	NA	NA	NA	NA	NA	NA	NA	NA	NA	NA
g941	1607	146	158	98	102	128.3	144.7	106.1	116.1	5.4	0.4	4.4	0.3	8.3	1.1	6.3	0.4	-0.192	1.0	1.0
g942	964	3216	2043	2420	2863	2825.9	1871.2	2620.7	3257.4	154.3	44.4	193.1	29.6	235.8	57.3	277.7	41.2	0.25	1.0	1.0
g946	1759	0.0	0.0	0.0	0.0	0.0	0.0	0.0	0.0	NA	NA	NA	NA	NA	NA	NA	NA	NA	NA	NA
g951	1166	51	61	51	63	44.8	55.9	55.2	71.7	2.7	0.4	3.5	0.6	4.2	0.8	5.0	0.9	0.162	1.0	1.0
g952	1229	55	50	31	35	48.3	45.8	33.6	39.8	2.5	0.1	1.9	0.3	3.8	0.1	2.8	0.4	-0.155	1.0	1.0
g955	2804	501	644	455	405	440.2	589.8	492.7	460.8	11.6	2.4	10.8	0.5	17.9	4.5	15.4	0.8	-0.086	1.0	1.0
g956	1278	17291	15333	16864	14589	15193.6	14043.7	18262.7	16598.9	724.5	40.3	863.9	58.3	1112.9	10.6	1243.0	90.2	0.22	1.0	1.0
g958	954	108	120	55	53	94.9	109.9	59.6	60.3	6.8	0.7	4.0	0.0	10.5	1.6	5.8	0.1	-0.437	1.0	1.0
g959	694	39	45	45	32	34.3	41.2	48.7	36.4	3.5	0.5	3.9	0.8	5.3	1.0	5.5	1.2	0.073	1.0	1.0
g960	1940	17	28	11	9	14.9	25.6	11.9	10.2	0.7	0.2	0.3	0.1	1.0	0.4	0.5	0.1	-0.193	1.0	1.0
g964	1016	15	20	8	10	13.2	18.3	8.7	11.4	0.9	0.2	0.6	0.1	1.4	0.4	0.8	0.2	-0.129	1.0	1.0
g965	2260	8	4	3	4	7.0	3.7	3.2	4.6	0.1	0.1	0.1	0.0	0.2	0.1	0.1	0.0	-0.039	1.0	1.0
g966	895	79	79	65	78	69.4	72.4	70.4	88.7	5.0	0.1	5.7	0.9	7.7	0.6	8.1	1.3	0.091	1.0	1.0
g967	1021	246	262	184	127	216.2	240.0	199.3	144.5	14.2	1.1	10.7	2.4	21.8	2.7	15.4	3.5	-0.281	1.0	1.0
g969	2116	0.0	0.0	0.0	0.0	0.0	0.0	0.0	0.0	NA	NA	NA	NA	NA	NA	NA	NA	NA	NA	NA
g971	2788	326	346	209	201	286.5	316.9	226.3	228.7	6.8	0.5	5.2	0.1	10.6	1.2	7.5	0.1	-0.306	1.0	1.0
g973	794	0.0	0.0	0.0	0.0	0.0	0.0	0.0	0.0	NA	NA	NA	NA	NA	NA	NA	NA	NA	NA	NA
g975	1494	55	52	43	40	48.3	47.6	46.6	45.5	2.0	0.0	1.9	0.1	3.1	0.1	2.8	0.1	-0.027	1.0	1.0
g976	1590	84	89	64	67	73.8	81.5	69.3	76.2	3.0	0.2	2.9	0.1	4.7	0.6	4.2	0.2	-0.052	1.0	1.0
g979	1579	0.0	0.0	0.0	0.0	0.0	0.0	0.0	0.0	NA	NA	NA	NA	NA	NA	NA	NA	NA	NA	NA
g980	3010	335	322	248	229	294.4	294.9	268.6	260.5	6.2	0.0	5.6	0.1	9.5	0.4	8.1	0.2	-0.118	1.0	1.0
g982	2156	216	195	135	128	189.8	178.6	146.2	145.6	5.4	0.3	4.3	0.0	8.3	0.0	6.2	0.0	-0.234	1.0	1.0
g983	1788	99	73	59	51	87.0	66.9	63.9	58.0	2.8	0.5	2.2	0.1	4.2	0.6	3.1	0.2	-0.177	1.0	1.0
g984	1995	8	12	5	7	7.0	11.0	5.4	8.0	0.2	0.1	0.2	0.1	0.4	0.1	0.3	0.1	-0.058	1.0	1.0
g985	505	72	63	67	73	63.3	57.7	72.6	83.1	7.5	0.5	9.8	0.9	11.6	0.3	14.0	1.3	0.195	1.0	1.0
g986	1708	881	795	645	674	774.1	728.1	698.5	766.9	27.9	1.2	27.1	1.8	42.8	0.1	39.0	2.3	-0.03	1.0	1.0
g987	2933	644	528	491	425	565.9	483.6	531.7	483.6	11.3	1.3	10.9	0.8	17.4	1.2	15.8	1.2	-0.038	1.0	1.0
g990	1777	530	526	449	429	465.7	481.8	486.2	488.1	16.9	0.4	17.4	0.1	26.0	1.8	24.9	0.1	0.033	1.0	1.0
g991	2485	0.0	0.0	0.0	0.0	0.0	0.0	0.0	0.0	NA	NA	NA	NA	NA	NA	NA	NA	NA	NA	NA
g992	923	211	238	190	175	185.4	218.0	205.8	199.1	13.8	1.6	13.9	0.3	21.4	3.5	20.0	0.6	0.004	1.0	1.0
g994	3100	59	128	44	15	51.8	117.2	47.6	17.1	1.8	0.9	0.7	0.5	2.7	1.6	0.9	0.7	-0.49	1.0	1.0
g995	995	0.0	0.0	0.0	0.0	0.0	0.0	0.0	0.0	NA	NA	NA	NA	NA	NA	NA	NA	NA	NA	NA
g1001	2173	48	41	43	37	42.2	37.6	46.6	42.1	1.1	0.1	1.3	0.1	1.8	0.1	1.9	0.2	0.066	1.0	1.0
g1002	1655	1821	1700	1595	1191	1600.1	1557.0	1727.3	1355.1	60.4	1.1	59.0	10.0	92.9	2.5	84.9	14.8	-0.028	1.0	1.0
g1003	762	57	35	43	39	50.1	32.1	46.6	44.4	3.5	1.1	3.8	0.1	5.2	1.3	5.5	0.2	0.061	1.0	1.0
g1006	962	3	1	1	7	2.6	0.9	1.1	8.0	0.1	0.1	0.3	0.3	0.2	0.1	0.4	0.4	0.07	1.0	1.0
g1007	1659	199	214	160	147	174.9	196.0	173.3	167.3	7.1	0.6	6.5	0.1	10.9	1.3	9.3	0.2	-0.086	1.0	1.0
g1008	2427	349	378	296	281	306.7	346.2	320.5	319.7	8.5	0.7	8.3	0.1	13.1	1.7	12.0	0.1	-0.022	1.0	1.0
g1009	2630	1364	1202	1112	1115	1198.6	1100.9	1204.2	1268.6	27.7	1.7	29.8	1.1	42.5	0.6	42.9	1.4	0.088	1.0	1.0
g1010	3046	379	358	296	288	333.0	327.9	320.5	327.7	6.8	0.1	6.8	0.1	10.6	0.4	9.7	0.0	-0.022	1.0	1.0
g1013	1698	292	315	250	200	256.6	288.5	270.7	227.6	10.2	0.8	9.3	1.1	15.8	2.1	13.4	1.7	-0.095	1.0	1.0
g1015	2835	51	76	44	22	44.8	69.6	47.6	25.0	1.3	0.4	0.8	0.4	2.0	0.7	1.2	0.5	-0.26	1.0	1.0
g1019	679	13	23	14	16	11.4	21.1	15.2	18.2	1.6	0.6	1.6	0.2	2.4	1.1	2.2	0.3	0.009	1.0	1.0
g1026	4779	644	626	538	546	565.9	573.4	582.6	621.2	7.5	0.1	8.0	0.4	11.7	0.6	11.4	0.5	0.065	1.0	1.0
g1027	509	28	35	33	17	24.6	32.1	35.7	19.3	3.5	0.6	3.4	1.4	5.5	1.3	4.9	2.1	-0.012	1.0	1.0
g1029	769	11	13	7	6	9.7	11.9	7.6	6.8	0.9	0.1	0.6	0.0	1.4	0.3	0.9	0.0	-0.089	1.0	1.0
g1030	1480	0.0	0.0	0.0	0.0	0.0	0.0	0.0	0.0	NA	NA	NA	NA	NA	NA	NA	NA	NA	NA	NA
g1032	2889	85	102	66	77	74.7	93.4	71.5	87.6	1.8	0.3	1.8	0.2	2.8	0.6	2.5	0.3	-0.045	1.0	1.0
g1036	2971	119	141	101	88	104.6	129.1	109.4	100.1	2.5	0.4	2.2	0.1	3.9	0.8	3.1	0.2	-0.097	1.0	1.0
g1038	1352	164	201	119	120	144.1	184.1	128.9	136.5	7.7	1.3	6.2	0.3	11.9	2.5	8.9	0.4	-0.203	1.0	1.0
g1041	917	63	57	57	54	55.4	52.2	61.7	61.4	3.7	0.1	4.2	0.1	5.7	0.0	6.1	0.1	0.098	1.0	1.0
g1042	1595	132	134	109	110	116.0	122.7	118.0	125.2	4.8	0.2	4.8	0.2	7.3	0.7	7.0	0.3	0.017	1.0	1.0
g1045	2287	0.0	0.0	0.0	0.0	0.0	0.0	0.0	0.0	NA	NA	NA	NA	NA	NA	NA	NA	NA	NA	NA
g1046	1795	0.0	0.0	0.0	0.0	0.0	0.0	0.0	0.0	NA	NA	NA	NA	NA	NA	NA	NA	NA	NA	NA
g1050	1201	1	0	5	0	0.9	0.0	5.4	0.0	0.0	0.0	0.1	0.2	0.0	0.0	0.2	0.3	0.052	1.0	1.0
g1051	1974	232	217	180	178	203.9	198.8	194.9	202.5	6.5	0.1	6.4	0.1	9.9	0.4	9.2	0.1	-0.014	1.0	1.0
g1052	2616	29	30	14	11	25.5	27.5	15.2	12.5	0.7	0.1	0.3	0.1	1.0	0.1	0.5	0.1	-0.256	1.0	1.0
g1054	1693	2071	2077	1802	1529	1819.8	1902.3	1951.5	1739.7	69.7	2.2	69.0	5.6	107.2	8.3	99.3	8.6	-0.01	1.0	1.0
g1055	1110	12	11	10	4	10.5	10.1	10.8	4.6	0.6	0.0	0.5	0.2	0.9	0.1	0.7	0.4	-0.061	1.0	1.0
g1057	795	234	338	220	169	205.6	309.6	238.2	192.3	20.6	5.9	17.1	2.6	31.8	10.5	24.6	3.9	-0.175	1.0	1.0
g1061	1081	757	860	652	530	665.2	787.7	706.1	603.0	42.6	5.1	38.4	4.3	65.7	10.9	55.2	6.5	-0.12	1.0	1.0
g1063	2541	764	769	577	480	671.3	704.3	624.9	546.1	17.1	0.6	14.6	1.4	26.4	2.3	21.0	2.1	-0.189	1.0	1.0
g1064	759	0.0	0.0	0.0	0.0	0.0	0.0	0.0	0.0	NA	NA	NA	NA	NA	NA	NA	NA	NA	NA	NA
g1065	1283	1434	1165	1199	972	1260.1	1067.0	1298.4	1105.9	57.5	6.7	59.4	6.7	88.1	6.2	85.4	10.0	0.039	1.0	1.0
g1066	939	4	10	2	8	3.5	9.2	2.2	9.1	0.4	0.3	0.3	0.4	0.7	0.5	0.5	0.6	-0.017	1.0	1.0
g1067	2122	241	262	173	204	211.8	240.0	187.3	232.1	6.8	0.6	6.2	0.9	10.4	1.4	9.0	1.3	-0.077	1.0	1.0
g1068	1097	32	14	96	7	28.1	12.8	104.0	8.0	1.1	0.6	3.2	3.9	1.8	0.9	4.7	5.7	0.098	1.0	1.0
g1069	1410	0.0	0.0	0.0	0.0	0.0	0.0	0.0	0.0	NA	NA	NA	NA	NA	NA	NA	NA	NA	NA	NA
g1071	1622	182	120	119	133	159.9	109.9	128.9	151.3	5.2	1.3	5.5	0.6	8.0	1.7	7.8	0.9	0.033	1.0	1.0
g1073	2110	489	514	353	364	429.7	470.8	382.3	414.1	13.5	0.8	11.9	0.6	20.8	2.3	17.2	0.8	-0.14	1.0	1.0
g1074	753	0.0	0.0	0.0	0.0	0.0	0.0	0.0	0.0	NA	NA	NA	NA	NA	NA	NA	NA	NA	NA	NA
g1078	2819	0.0	0.0	0.0	0.0	0.0	0.0	0.0	0.0	NA	NA	NA	NA	NA	NA	NA	NA	NA	NA	NA
g1081	589	0.0	0.0	0.0	0.0	0.0	0.0	0.0	0.0	NA	NA	NA	NA	NA	NA	NA	NA	NA	NA	NA
g1082	2106	316	340	239	194	277.7	311.4	258.8	220.7	8.9	0.7	7.2	0.8	13.7	1.7	10.4	1.3	-0.22	1.0	1.0
g1083	495	0.0	0.0	0.0	0.0	0.0	0.0	0.0	0.0	NA	NA	NA	NA	NA	NA	NA	NA	NA	NA	NA
g1084	2468	174	166	111	96	152.9	152.0	120.2	109.2	3.9	0.0	3.0	0.2	6.0	0.3	4.2	0.4	-0.271	1.0	1.0
g1085	2356	709	828	603	420	623.0	758.4	653.0	477.9	18.6	2.6	15.2	3.4	28.6	5.4	21.9	4.9	-0.221	1.0	1.0
g1086	2967	90	158	63	48	79.1	144.7	68.2	54.6	2.4	1.0	1.4	0.2	3.7	1.7	1.9	0.4	-0.441	1.0	1.0
g1092	3291	410	401	340	301	360.3	367.3	368.2	342.5	7.0	0.1	6.8	0.4	10.8	0.7	9.9	0.6	-0.026	1.0	1.0
g1094	3529	991	848	754	730	870.8	776.7	816.5	830.6	14.8	1.2	14.8	0.1	22.6	0.8	21.3	0.1	-0.0	1.0	1.0
g1095	553	5	1	1	0	4.4	0.9	1.1	0.0	0.3	0.3	0.1	0.1	0.5	0.4	0.1	0.1	-0.057	1.0	1.0
g1096	905	0.0	0.0	0.0	0.0	0.0	0.0	0.0	0.0	NA	NA	NA	NA	NA	NA	NA	NA	NA	NA	NA
g1097	1581	0.0	0.0	0.0	0.0	0.0	0.0	0.0	0.0	NA	NA	NA	NA	NA	NA	NA	NA	NA	NA	NA
g1099	1067	78	70	43	55	68.5	64.1	46.6	62.6	4.0	0.2	3.2	0.6	6.0	0.1	4.7	0.9	-0.142	1.0	1.0
g1101	1042	0.0	0.0	0.0	0.0	0.0	0.0	0.0	0.0	NA	NA	NA	NA	NA	NA	NA	NA	NA	NA	NA
g1102	1069	132	119	118	101	116.0	109.0	127.8	114.9	6.7	0.3	7.2	0.6	10.3	0.0	10.3	0.9	0.07	1.0	1.0
g1103	840	585	623	573	559	514.0	570.6	620.5	636.0	40.9	3.0	47.4	0.8	63.0	7.5	68.2	0.8	0.173	1.0	1.0
g1104	895	0.0	0.0	0.0	0.0	0.0	0.0	0.0	0.0	NA	NA	NA	NA	NA	NA	NA	NA	NA	NA	NA
g1105	2381	34	77	33	20	29.9	70.5	35.7	22.8	1.4	0.8	0.8	0.3	2.1	1.3	1.1	0.4	-0.268	1.0	1.0
g1106	1779	0.0	0.0	0.0	0.0	0.0	0.0	0.0	0.0	NA	NA	NA	NA	NA	NA	NA	NA	NA	NA	NA
g1107	1226	14	7	9	12	12.3	6.4	9.7	13.7	0.5	0.2	0.6	0.1	0.7	0.3	0.8	0.2	0.053	1.0	1.0
g1108	831	0.0	0.0	0.0	0.0	0.0	0.0	0.0	0.0	NA	NA	NA	NA	NA	NA	NA	NA	NA	NA	NA
g1111	1605	13	11	13	14	11.4	10.1	14.1	15.9	0.5	0.1	0.6	0.0	0.7	0.1	0.9	0.0	0.098	1.0	1.0
g1112	536	0.0	0.0	0.0	0.0	0.0	0.0	0.0	0.0	NA	NA	NA	NA	NA	NA	NA	NA	NA	NA	NA
g1113	2425	1525	1362	1275	1218	1340.0	1247.5	1380.7	1385.8	33.8	1.7	36.1	0.1	52.0	0.2	52.0	0.1	0.082	1.0	1.0
g1115	1045	374	413	337	267	328.6	378.3	365.0	303.8	21.4	2.1	20.2	2.6	33.0	4.8	29.1	3.9	-0.06	1.0	1.0
g1116	1292	311	307	249	212	273.3	281.2	269.7	241.2	13.6	0.3	12.5	1.0	20.9	1.4	18.0	1.6	-0.089	1.0	1.0
g1117	1295	471	727	358	242	413.9	665.9	387.7	275.3	26.4	8.8	16.2	3.9	41.0	15.3	23.4	5.7	-0.483	1.0	1.0
g1118	1211	115	114	79	82	101.1	104.4	85.6	93.3	5.4	0.1	4.7	0.3	8.3	0.6	6.8	0.4	-0.121	1.0	1.0
g1120	1177	8	10	4	7	7.0	9.2	4.3	8.0	0.5	0.1	0.3	0.1	0.7	0.1	0.5	0.2	-0.049	1.0	1.0
g1121	2424	668	481	929	756	587.0	440.6	1006.1	860.2	13.4	2.7	24.4	2.7	20.6	3.2	35.1	4.0	0.674	0.322	1.0
g1122	778	398	365	340	317	349.7	334.3	368.2	360.7	27.9	0.9	29.7	0.4	42.8	0.6	42.8	0.8	0.072	1.0	1.0
g1124	485	25	25	31	23	22.0	22.9	33.6	26.2	3.0	0.1	3.9	0.7	4.5	0.4	5.7	1.1	0.137	1.0	1.0
g1125	589	22	13	15	12	19.3	11.9	16.2	13.7	1.7	0.6	1.6	0.1	2.6	0.7	2.4	0.2	-0.014	1.0	1.0
g1126	629	12	12	10	8	10.5	11.0	10.8	9.1	1.1	0.0	1.0	0.1	1.6	0.1	1.4	0.2	-0.019	1.0	1.0
g1131	3116	136	188	149	99	119.5	172.2	161.4	112.6	3.0	0.8	2.8	0.7	4.6	1.4	4.0	1.1	-0.054	1.0	1.0
g1132	3586	308	326	252	205	270.6	298.6	272.9	233.2	5.0	0.4	4.5	0.5	7.8	0.9	6.4	0.7	-0.126	1.0	1.0
g1133	1892	434	441	416	334	381.4	403.9	450.5	380.0	13.2	0.5	13.9	1.7	20.2	1.7	20.0	2.5	0.063	1.0	1.0
g1137	584	0.0	0.0	0.0	0.0	0.0	0.0	0.0	0.0	NA	NA	NA	NA	NA	NA	NA	NA	NA	NA	NA
g1138	960	19	10	10	11	16.7	9.2	10.8	12.5	0.8	0.4	0.8	0.1	1.3	0.4	1.1	0.1	-0.028	1.0	1.0
g1141	2362	247	146	159	194	217.0	133.7	172.2	220.7	4.7	1.6	5.2	0.9	7.2	2.1	7.5	1.3	0.103	1.0	1.0
g1144	987	1994	1520	1248	1669	1752.1	1392.2	1351.5	1898.9	100.8	16.3	104.3	24.9	154.5	18.0	150.0	35.1	0.037	1.0	1.0
g1147	1785	216	252	182	204	189.8	230.8	197.1	232.1	7.5	1.1	7.6	0.8	11.5	2.1	10.9	1.2	0.021	1.0	1.0
g1148	1499	604	495	449	477	530.7	453.4	486.2	542.7	20.8	2.3	21.7	1.7	31.9	2.0	31.2	2.3	0.051	1.0	1.0
g1151	678	284	274	232	250	249.6	251.0	251.2	284.4	23.4	0.1	25.1	2.2	36.0	1.8	36.0	3.0	0.073	1.0	1.0
g1155	700	13	7	6	4	11.4	6.4	6.5	4.6	0.8	0.3	0.5	0.1	1.2	0.4	0.8	0.2	-0.085	1.0	1.0
g1156	1145	792	878	653	608	695.9	804.2	707.2	691.8	41.5	4.2	38.7	0.6	64.0	9.5	55.7	1.1	-0.082	1.0	1.0
g1159	1861	0.0	0.0	0.0	0.0	0.0	0.0	0.0	0.0	NA	NA	NA	NA	NA	NA	NA	NA	NA	NA	NA
g1160	723	2	2	0	2	1.8	1.8	0.0	2.3	0.2	0.0	0.1	0.1	0.3	0.0	0.1	0.2	-0.018	1.0	1.0
g1161	4606	301	293	250	277	264.5	268.4	270.7	315.2	3.6	0.1	4.0	0.4	5.7	0.4	5.8	0.6	0.103	1.0	1.0
g1163	5054	1154	1157	896	937	1014.0	1059.7	970.3	1066.1	13.0	0.4	12.8	0.8	20.0	1.6	18.4	1.1	-0.022	1.0	1.0
g1164	4831	14	15	11	26	12.3	13.7	11.9	29.6	0.2	0.0	0.3	0.1	0.3	0.0	0.5	0.2	0.15	1.0	1.0
g1165	1273	38	42	20	21	33.4	38.5	21.7	23.9	1.8	0.1	1.1	0.1	2.8	0.4	1.6	0.1	-0.231	1.0	1.0
g1166	1541	5	9	18	11	4.4	8.2	19.5	12.5	0.2	0.1	0.7	0.2	0.4	0.1	0.9	0.4	0.225	1.0	1.0
g1167	1343	52	73	48	46	45.7	66.9	52.0	52.3	2.7	0.7	2.5	0.0	4.2	1.3	3.6	0.0	-0.051	1.0	1.0
g1168	721	5	11	3	5	4.4	10.1	3.2	5.7	0.7	0.4	0.4	0.1	1.0	0.6	0.6	0.2	-0.07	1.0	1.0
g1169	1711	836	788	613	578	734.6	721.7	663.8	657.6	26.9	0.4	24.4	0.2	41.5	1.3	35.1	0.5	-0.116	1.0	1.0
g1171	1912	10	1	1	4	8.8	0.9	1.1	4.6	0.1	0.2	0.1	0.1	0.2	0.3	0.1	0.2	-0.047	1.0	1.0
g1173	3880	690	703	689	567	606.3	643.9	746.1	645.1	10.2	0.4	11.3	1.2	15.7	1.4	16.4	1.8	0.126	1.0	1.0
g1175	685	0.0	0.0	0.0	0.0	0.0	0.0	0.0	0.0	NA	NA	NA	NA	NA	NA	NA	NA	NA	NA	NA
g1180	1976	98	62	68	65	86.1	56.8	73.6	74.0	2.3	0.7	2.4	0.0	3.5	0.9	3.5	0.1	0.024	1.0	1.0
g1183	2623	822	786	630	755	722.3	719.9	682.3	859.0	17.4	0.0	18.6	3.0	26.8	1.2	26.8	4.2	0.077	1.0	1.0
g1184	249	16	17	15	12	14.1	15.6	16.2	13.7	3.8	0.3	3.8	0.4	5.9	0.7	5.5	0.6	0.003	1.0	1.0
g1185	1019	1683	1319	1372	1433	1478.9	1208.1	1485.8	1630.4	83.5	11.9	96.8	6.4	128.0	12.3	139.2	8.4	0.177	1.0	1.0
g1187	2552	19	30	20	20	16.7	27.5	21.7	22.8	0.6	0.2	0.6	0.1	0.8	0.4	0.8	0.1	0.003	1.0	1.0
g1193	1447	12	23	25	19	10.5	21.1	27.1	21.6	0.7	0.3	1.1	0.2	1.1	0.5	1.5	0.3	0.163	1.0	1.0
g1197	421	1	6	4	1	0.9	5.5	4.3	1.1	0.5	0.5	0.5	0.4	0.7	0.8	0.7	0.5	-0.011	1.0	1.0
g1200	910	7	15	16	9	6.2	13.7	17.3	10.2	0.7	0.4	0.9	0.4	1.1	0.7	1.4	0.5	0.084	1.0	1.0
g1201	482	3	3	2	5	2.6	2.7	2.2	5.7	0.3	0.1	0.5	0.3	0.5	0.1	0.7	0.4	0.035	1.0	1.0
g1202	2147	36	46	63	63	31.6	42.1	68.2	71.7	1.1	0.2	2.0	0.1	1.6	0.4	3.0	0.1	0.438	1.0	1.0
g1205	515	2	4	1	0	1.8	3.7	1.1	0.0	0.3	0.2	0.1	0.1	0.6	0.4	0.1	0.1	-0.06	1.0	1.0
g1207	864	1	1	2	1	0.9	0.9	2.2	1.1	0.1	0.0	0.1	0.1	0.1	0.1	0.2	0.1	0.024	1.0	1.0
g1208	3320	38	69	32	29	33.4	63.2	34.7	33.0	0.9	0.4	0.7	0.1	1.4	0.7	0.9	0.1	-0.199	1.0	1.0
g1210	625	18	8	12	6	15.8	7.3	13.0	6.8	1.1	0.6	1.0	0.4	1.8	0.9	1.4	0.6	-0.036	1.0	1.0
g1212	319	0.0	0.0	0.0	0.0	0.0	0.0	0.0	0.0	NA	NA	NA	NA	NA	NA	NA	NA	NA	NA	NA
g1217	2132	30	24	26	27	26.4	22.0	28.2	30.7	0.8	0.1	0.8	0.1	1.1	0.1	1.2	0.1	0.095	1.0	1.0
g1218	1879	120	190	98	82	105.4	174.0	106.1	93.3	4.8	1.6	3.4	0.4	7.4	2.8	4.8	0.6	-0.284	1.0	1.0
g1220	2443	89	64	81	39	78.2	58.6	87.7	44.4	1.8	0.4	1.8	0.8	2.7	0.4	2.5	1.1	-0.023	1.0	1.0
g1221	1399	88	90	56	55	77.3	82.4	60.6	62.6	3.6	0.1	2.8	0.1	5.5	0.5	4.0	0.1	-0.204	1.0	1.0
g1223	1709	853	962	688	624	749.5	881.1	745.1	710.0	30.2	3.5	26.9	0.9	46.6	7.4	38.8	1.5	-0.134	1.0	1.0
g1224	1855	222	216	172	163	195.1	197.8	186.3	185.5	6.8	0.1	6.3	0.1	10.4	0.6	9.1	0.1	-0.057	1.0	1.0
g1226	1870	4	4	0	0	3.5	3.7	0.0	0.0	0.1	0.0	0.0	0.0	0.1	0.1	0.0	0.0	-0.098	1.0	1.0
g1227	1525	10240	7684	9154	9591	8997.9	7037.9	9913.2	10912.4	333.0	57.6	432.4	29.3	510.1	64.9	622.0	39.1	0.315	1.0	1.0
g1228	974	0.0	0.0	0.0	0.0	0.0	0.0	0.0	0.0	NA	NA	NA	NA	NA	NA	NA	NA	NA	NA	NA
g1233	1019	44	49	53	36	38.7	44.9	57.4	41.0	2.6	0.3	3.0	0.8	4.0	0.6	4.4	1.1	0.104	1.0	1.0
g1234	831	4	10	7	7	3.5	9.2	7.6	8.0	0.5	0.3	0.6	0.0	0.8	0.5	0.9	0.0	0.036	1.0	1.0
g1235	1141	65	151	49	27	57.1	138.3	53.1	30.7	5.5	3.2	2.3	0.8	8.5	5.2	3.3	1.3	-0.499	1.0	1.0
g1237	3185	410	423	401	352	360.3	387.4	434.3	400.5	7.5	0.4	8.3	0.4	11.4	1.1	11.9	0.6	0.125	1.0	1.0
g1238	2473	184	131	124	131	161.7	120.0	134.3	149.0	3.6	0.7	3.6	0.3	5.5	0.8	5.2	0.4	0.005	1.0	1.0
g1239	2230	288	282	215	233	253.1	258.3	232.8	265.1	7.2	0.1	7.0	0.6	11.2	0.6	10.2	0.9	-0.029	1.0	1.0
g1240	1046	450	746	373	295	395.4	683.3	403.9	335.6	32.6	12.4	22.4	3.0	50.7	21.4	32.2	4.5	-0.376	1.0	1.0
g1246	2149	1775	1976	1436	1289	1559.7	1809.8	1555.1	1466.6	49.6	5.2	44.5	1.8	76.5	11.5	64.0	3.0	-0.132	1.0	1.0
g1247	1607	119	116	99	106	104.6	106.2	107.2	120.6	4.2	0.1	4.5	0.4	6.4	0.4	6.5	0.6	0.07	1.0	1.0
g1248	515	0.0	0.0	0.0	0.0	0.0	0.0	0.0	0.0	NA	NA	NA	NA	NA	NA	NA	NA	NA	NA	NA
g1252	615	0.0	0.0	0.0	0.0	0.0	0.0	0.0	0.0	NA	NA	NA	NA	NA	NA	NA	NA	NA	NA	NA
g1255	1284	18	38	23	18	15.8	34.8	24.9	20.5	1.2	0.6	1.1	0.1	1.9	1.1	1.6	0.2	-0.044	1.0	1.0
g1256	1286	0.0	0.0	0.0	0.0	0.0	0.0	0.0	0.0	NA	NA	NA	NA	NA	NA	NA	NA	NA	NA	NA
g1257	3311	185	175	110	124	162.6	160.3	119.1	141.1	3.1	0.0	2.5	0.3	4.8	0.2	3.6	0.4	-0.209	1.0	1.0
g1258	1900	513	402	412	433	450.8	368.2	446.2	492.7	13.7	1.9	15.7	1.1	20.9	2.0	22.5	1.4	0.153	1.0	1.0
g1259	1561	461	417	314	314	405.1	381.9	340.0	357.3	15.9	0.6	14.2	0.5	24.5	0.1	20.4	0.6	-0.137	1.0	1.0
g1261	910	107	104	79	88	94.0	95.3	85.6	100.1	6.5	0.1	6.5	0.7	10.1	0.6	9.3	0.9	-0.017	1.0	1.0
g1262	766	0.0	0.0	0.0	0.0	0.0	0.0	0.0	0.0	NA	NA	NA	NA	NA	NA	NA	NA	NA	NA	NA
g1265	957	586	567	566	525	514.9	519.3	612.9	597.3	34.2	0.2	40.0	0.8	52.6	2.8	57.6	1.4	0.185	1.0	1.0
g1266	1532	120	199	122	103	105.4	182.3	132.1	117.2	6.0	2.2	5.2	0.5	9.2	3.8	7.4	0.7	-0.122	1.0	1.0
g1267	1223	1275	1156	1097	965	1120.3	1058.8	1188.0	1097.9	56.4	2.3	59.2	3.3	86.7	0.5	85.2	5.1	0.058	1.0	1.0
g1275	829	236	299	224	128	207.4	273.9	242.6	145.6	18.4	3.6	14.8	5.2	28.4	6.9	21.3	7.6	-0.199	1.0	1.0
g1279	3756	385	346	327	291	338.3	316.9	354.1	331.1	5.5	0.3	5.8	0.3	8.4	0.1	8.3	0.5	0.05	1.0	1.0
g1282	2495	264	200	170	143	232.0	183.2	184.1	162.7	5.3	0.8	4.4	0.4	8.2	0.9	6.3	0.6	-0.18	1.0	1.0
g1284	2509	0.0	0.0	0.0	0.0	0.0	0.0	0.0	0.0	NA	NA	NA	NA	NA	NA	NA	NA	NA	NA	NA
g1290	1267	65	76	68	48	57.1	69.6	73.6	54.6	3.2	0.4	3.2	0.7	5.0	0.9	4.6	1.0	0.01	1.0	1.0
g1299	727	172	171	119	119	151.1	156.6	128.9	135.4	13.4	0.3	11.5	0.4	20.6	1.4	16.6	0.5	-0.148	1.0	1.0
g1304	635	0.0	0.0	0.0	0.0	0.0	0.0	0.0	0.0	NA	NA	NA	NA	NA	NA	NA	NA	NA	NA	NA
g1306	2071	133	125	105	93	116.9	114.5	113.7	105.8	3.5	0.1	3.4	0.2	5.5	0.1	4.8	0.4	-0.048	1.0	1.0
g1308	721	9	9	7	15	7.9	8.2	7.6	17.1	0.7	0.0	1.1	0.6	1.1	0.1	1.6	0.8	0.098	1.0	1.0
g1311	2077	522	700	291	532	458.7	641.1	315.1	605.3	16.8	4.0	14.1	6.3	25.9	7.3	20.2	8.9	-0.169	1.0	1.0
g1312	2393	453	414	344	227	398.1	379.2	372.5	258.3	10.2	0.4	8.3	2.2	15.8	0.2	12.0	3.3	-0.221	1.0	1.0
g1313	1676	453	342	315	442	398.1	313.2	341.1	502.9	13.4	2.3	15.9	4.3	20.5	2.5	22.9	6.1	0.177	1.0	1.0
g1314	866	95	109	75	105	83.5	99.8	81.2	119.5	6.7	0.8	7.3	2.0	10.3	1.8	10.5	2.8	0.074	1.0	1.0
g1316	3466	66	97	77	70	58.0	88.8	83.4	79.6	1.4	0.4	1.5	0.0	2.0	0.6	2.2	0.0	0.081	1.0	1.0
g1322	2935	12	11	20	6	10.5	10.1	21.7	6.8	0.2	0.0	0.3	0.3	0.3	0.0	0.4	0.4	0.082	1.0	1.0
g1325	785	54	71	29	46	47.4	65.0	31.4	52.3	4.5	1.0	3.4	1.2	7.0	1.8	4.8	1.7	-0.184	1.0	1.0
g1328	337	23	30	21	17	20.2	27.5	22.7	19.3	4.5	1.0	4.0	0.5	7.0	1.8	5.7	0.7	-0.053	1.0	1.0
g1330	1222	88	100	81	69	77.3	91.6	87.7	78.5	4.3	0.5	4.3	0.3	6.8	1.1	6.2	0.4	-0.013	1.0	1.0
g1331	115	0.0	0.0	0.0	0.0	0.0	0.0	0.0	0.0	NA	NA	NA	NA	NA	NA	NA	NA	NA	NA	NA
g1334	1073	149	156	129	127	130.9	142.9	139.7	144.5	8.1	0.5	8.3	0.2	12.4	1.3	12.0	0.3	0.036	1.0	1.0
g1335	702	13	8	10	10	11.4	7.3	10.8	11.4	0.8	0.2	1.0	0.0	1.3	0.3	1.4	0.0	0.041	1.0	1.0
g1336	1052	0.0	0.0	0.0	0.0	0.0	0.0	0.0	0.0	NA	NA	NA	NA	NA	NA	NA	NA	NA	NA	NA
g1337	576	376	405	333	280	330.4	370.9	360.6	318.6	38.5	3.2	37.4	3.3	59.4	7.6	53.8	5.0	-0.035	1.0	1.0
g1339	1674	354	331	262	258	311.1	303.2	283.7	293.5	11.7	0.2	10.9	0.3	17.9	0.5	15.7	0.4	-0.069	1.0	1.0
g1340	755	7	4	9	3	6.2	3.7	9.7	3.4	0.4	0.1	0.6	0.4	0.6	0.1	0.8	0.6	0.042	1.0	1.0
g1342	856	0.0	0.0	0.0	0.0	0.0	0.0	0.0	0.0	NA	NA	NA	NA	NA	NA	NA	NA	NA	NA	NA
g1343	1936	27	20	33	31	23.7	18.3	35.7	35.3	0.7	0.1	1.2	0.0	1.1	0.1	1.7	0.0	0.259	1.0	1.0
g1344	927	0	6	4	2	0.0	5.5	4.3	2.3	0.2	0.3	0.2	0.1	0.3	0.4	0.3	0.1	0.013	1.0	1.0
g1346	742	83	140	79	70	72.9	128.2	85.6	79.6	8.6	3.3	7.0	0.4	13.2	5.7	10.1	0.6	-0.152	1.0	1.0
g1347	1504	2	5	0	0	1.8	4.6	0.0	0.0	0.1	0.1	0.0	0.0	0.2	0.1	0.0	0.0	-0.085	1.0	1.0
g1348	804	78	83	73	74	68.5	76.0	79.1	84.2	5.7	0.4	6.4	0.3	8.8	1.1	9.2	0.4	0.099	1.0	1.0
g1350	1545	213	130	170	208	187.2	119.1	184.1	236.7	6.3	2.0	8.6	1.6	9.7	2.6	12.3	2.2	0.293	1.0	1.0
g1351	1848	60	48	78	40	52.7	44.0	84.5	45.5	1.6	0.2	2.2	0.9	2.5	0.2	3.2	1.3	0.193	1.0	1.0
g1353	764	167	97	80	83	146.7	88.8	86.6	94.4	9.8	3.4	7.5	0.4	15.0	4.5	10.8	0.6	-0.216	1.0	1.0
g1355	945	0.0	0.0	0.0	0.0	0.0	0.0	0.0	0.0	NA	NA	NA	NA	NA	NA	NA	NA	NA	NA	NA
g1357	1967	396	378	369	285	348.0	346.2	399.6	324.3	11.2	0.1	11.7	1.8	17.1	0.6	16.8	2.6	0.047	1.0	1.0
g1360	873	0.0	0.0	0.0	0.0	0.0	0.0	0.0	0.0	NA	NA	NA	NA	NA	NA	NA	NA	NA	NA	NA
g1361	1404	3	2	1	0	2.6	1.8	1.1	0.0	0.1	0.0	0.0	0.0	0.1	0.1	0.0	0.0	-0.048	1.0	1.0
g1363	1207	0.0	0.0	0.0	0.0	0.0	0.0	0.0	0.0	NA	NA	NA	NA	NA	NA	NA	NA	NA	NA	NA
g1367	1299	12	18	7	4	10.5	16.5	7.6	4.6	0.7	0.2	0.3	0.1	1.0	0.4	0.5	0.2	-0.176	1.0	1.0
g1374	999	0.0	0.0	0.0	0.0	0.0	0.0	0.0	0.0	NA	NA	NA	NA	NA	NA	NA	NA	NA	NA	NA
g1380	1365	112	183	80	55	98.4	167.6	86.6	62.6	6.2	2.3	3.5	0.8	9.6	4.0	5.0	1.1	-0.451	1.0	1.0
g1385	1288	0.0	0.0	0.0	0.0	0.0	0.0	0.0	0.0	NA	NA	NA	NA	NA	NA	NA	NA	NA	NA	NA
g1386	3625	0.0	0.0	0.0	0.0	0.0	0.0	0.0	0.0	NA	NA	NA	NA	NA	NA	NA	NA	NA	NA	NA
g1387	437	6	11	7	2	5.3	10.1	7.6	2.3	1.1	0.5	0.7	0.6	1.8	0.8	1.0	0.8	-0.066	1.0	1.0
g1388	279	0.0	0.0	0.0	0.0	0.0	0.0	0.0	0.0	NA	NA	NA	NA	NA	NA	NA	NA	NA	NA	NA
g1389	1418	1045	909	1001	942	918.2	832.6	1084.0	1071.8	39.1	2.7	48.1	0.4	60.0	1.3	69.3	0.8	0.251	1.0	1.0
g1390	2135	5529	4136	3979	5172	4858.3	3788.2	4309.0	5884.6	128.2	22.4	151.2	33.1	196.4	25.4	217.4	46.5	0.189	1.0	1.0
g1394	609	2	6	2	3	1.8	5.5	2.2	3.4	0.4	0.3	0.3	0.1	0.7	0.5	0.5	0.2	-0.023	1.0	1.0
g1395	1975	210	199	193	186	184.5	182.3	209.0	211.6	5.8	0.1	6.8	0.1	9.0	0.3	9.7	0.0	0.143	1.0	1.0
g1397	1095	22	24	19	21	19.3	22.0	20.6	23.9	1.2	0.1	1.3	0.1	1.9	0.4	1.9	0.2	0.031	1.0	1.0
g1398	366	27	29	9	23	23.7	26.6	9.7	26.2	4.3	0.4	3.1	2.0	6.7	0.8	4.5	2.8	-0.127	1.0	1.0
g1400	2759	3332	3004	2904	2653	2927.8	2751.4	3144.9	3018.5	65.2	2.8	70.8	2.1	100.2	0.3	101.8	3.4	0.102	1.0	1.0
g1401	2970	685	713	540	493	601.9	653.0	584.8	560.9	13.3	0.8	12.2	0.4	20.6	2.2	17.6	0.6	-0.107	1.0	1.0
g1402	730	24	7	18	35	21.1	6.4	19.5	39.8	1.2	0.8	2.6	1.3	1.9	1.2	3.8	1.8	0.255	1.0	1.0
g1405	1288	274	229	183	233	240.8	209.7	198.2	265.1	11.1	1.1	11.3	2.3	17.0	0.8	16.3	3.3	0.028	1.0	1.0
g1406	2143	12	8	7	10	10.5	7.3	7.6	11.4	0.2	0.1	0.2	0.1	0.3	0.1	0.3	0.1	0.013	1.0	1.0
g1408	1944	0.0	0.0	0.0	0.0	0.0	0.0	0.0	0.0	NA	NA	NA	NA	NA	NA	NA	NA	NA	NA	NA
g1410	1309	3	2	4	3	2.6	1.8	4.3	3.4	0.1	0.0	0.2	0.0	0.1	0.1	0.3	0.0	0.048	1.0	1.0
g1411	1268	129	131	89	84	113.4	120.0	96.4	95.6	5.8	0.2	4.8	0.0	9.0	0.7	6.9	0.0	-0.176	1.0	1.0
g1412	2802	585	570	386	418	514.0	522.1	418.0	475.6	11.7	0.1	10.1	1.0	18.0	1.0	14.6	1.3	-0.171	1.0	1.0
g1415	3904	178	127	141	128	156.4	116.3	152.7	145.6	2.2	0.4	2.5	0.1	3.4	0.5	3.5	0.1	0.084	1.0	1.0
g1418	166	2	3	2	1	1.8	2.7	2.2	1.1	0.8	0.2	0.6	0.3	1.3	0.4	0.9	0.4	-0.018	1.0	1.0
g1419	1865	139	121	306	96	122.1	110.8	331.4	109.2	4.0	0.2	7.5	5.4	6.0	0.1	10.8	7.8	0.453	1.0	1.0
g1420	2260	7863	9134	7333	4399	6909.2	8365.9	7941.2	5005.1	214.1	28.9	181.4	58.1	330.2	59.6	261.1	84.9	-0.183	1.0	1.0
g1424	542	0	1	1	3	0.0	0.9	1.1	3.4	0.1	0.1	0.2	0.2	0.1	0.1	0.3	0.4	0.051	1.0	1.0
g1426	673	0.0	0.0	0.0	0.0	0.0	0.0	0.0	0.0	NA	NA	NA	NA	NA	NA	NA	NA	NA	NA	NA
g1429	2423	526	477	461	483	462.2	436.9	499.2	549.5	11.8	0.5	13.7	1.0	18.1	0.1	19.7	1.3	0.178	1.0	1.0
g1430	1010	0.0	0.0	0.0	0.0	0.0	0.0	0.0	0.0	NA	NA	NA	NA	NA	NA	NA	NA	NA	NA	NA
g1432	412	0.0	0.0	0.0	0.0	0.0	0.0	0.0	0.0	NA	NA	NA	NA	NA	NA	NA	NA	NA	NA	NA
g1436	1894	59	56	54	46	51.8	51.3	58.5	52.3	1.7	0.0	1.9	0.1	2.6	0.1	2.8	0.2	0.051	1.0	1.0
g1437	900	2541	1353	1758	1567	2232.8	1239.2	1903.8	1782.9	122.2	49.4	129.8	6.0	186.2	67.4	186.7	9.6	0.063	1.0	1.0
g1442	1267	0.0	0.0	0.0	0.0	0.0	0.0	0.0	0.0	NA	NA	NA	NA	NA	NA	NA	NA	NA	NA	NA
g1445	1826	160	134	121	166	140.6	122.7	131.0	188.9	4.6	0.4	5.5	1.5	7.0	0.4	8.0	2.1	0.179	1.0	1.0
g1446	931	119	124	94	80	104.6	113.6	101.8	91.0	7.4	0.4	6.5	0.5	11.4	1.1	9.4	0.8	-0.109	1.0	1.0
g1447	2815	421	388	348	357	369.9	355.4	376.9	406.2	8.2	0.2	8.8	0.4	12.5	0.3	12.7	0.5	0.087	1.0	1.0
g1449	984	0.0	0.0	0.0	0.0	0.0	0.0	0.0	0.0	NA	NA	NA	NA	NA	NA	NA	NA	NA	NA	NA
g1451	539	0.0	0.0	0.0	0.0	0.0	0.0	0.0	0.0	NA	NA	NA	NA	NA	NA	NA	NA	NA	NA	NA
g1456	580	0.0	0.0	0.0	0.0	0.0	0.0	0.0	0.0	NA	NA	NA	NA	NA	NA	NA	NA	NA	NA	NA
g1457	1197	91	74	76	69	80.0	67.8	82.3	78.5	3.9	0.4	4.3	0.1	6.0	0.4	6.2	0.3	0.068	1.0	1.0
g1459	3002	89	123	87	53	78.2	112.7	94.2	60.3	2.0	0.6	1.6	0.5	3.1	1.0	2.4	0.7	-0.16	1.0	1.0
g1462	1877	82	81	82	46	72.1	74.2	88.8	52.3	2.5	0.1	2.4	0.8	3.8	0.3	3.5	1.2	-0.025	1.0	1.0
g1464	968	242	135	162	77	212.6	123.6	175.4	87.6	11.0	4.1	8.6	4.1	16.8	5.5	12.4	5.9	-0.19	1.0	1.0
g1466	998	362	651	275	128	318.1	596.3	297.8	145.6	29.0	12.4	14.1	6.9	45.0	21.1	20.2	10.0	-0.601	0.631	1.0
g1467	1418	138	141	81	103	121.3	129.1	87.7	117.2	5.6	0.3	4.5	0.9	8.6	0.8	6.5	1.3	-0.179	1.0	1.0
g1472	3544	173	198	141	155	152.0	181.4	152.7	176.4	3.0	0.4	3.0	0.4	4.5	0.8	4.2	0.5	-0.013	1.0	1.0
g1476	1303	75	107	44	29	65.9	98.0	47.6	33.0	4.0	1.1	1.9	0.5	6.2	2.0	2.8	0.7	-0.479	1.0	1.0
g1477	1395	0.0	0.0	0.0	0.0	0.0	0.0	0.0	0.0	NA	NA	NA	NA	NA	NA	NA	NA	NA	NA	NA
g1479	1974	4	6	11	3	3.5	5.5	11.9	3.4	0.1	0.1	0.2	0.2	0.2	0.1	0.3	0.4	0.078	1.0	1.0
g1486	8071	0.0	0.0	0.0	0.0	0.0	0.0	0.0	0.0	NA	NA	NA	NA	NA	NA	NA	NA	NA	NA	NA
g1488	1531	889	924	718	623	781.2	846.3	777.6	708.8	33.6	1.9	30.8	2.1	51.9	5.3	44.2	3.2	-0.108	1.0	1.0
g1490	2191	2596	2463	2366	2041	2281.1	2255.9	2562.2	2322.2	65.5	0.5	70.6	4.9	100.8	3.8	101.6	7.6	0.091	1.0	1.0
g1497	1801	511	448	410	405	449.0	410.3	444.0	460.8	15.1	1.0	15.9	0.4	23.2	0.4	22.9	0.5	0.059	1.0	1.0
g1498	1891	1242	1159	1102	938	1091.3	1061.5	1193.4	1067.2	36.1	0.7	37.9	3.0	55.5	1.4	54.5	4.7	0.059	1.0	1.0
g1505	1076	19	22	9	5	16.7	20.2	9.7	5.7	1.1	0.1	0.5	0.2	1.7	0.3	0.7	0.4	-0.24	1.0	1.0
g1507	1003	0.0	0.0	0.0	0.0	0.0	0.0	0.0	0.0	NA	NA	NA	NA	NA	NA	NA	NA	NA	NA	NA
g1511	1856	140	122	91	130	123.0	111.7	98.5	147.9	4.0	0.3	4.2	1.1	6.1	0.1	6.0	1.6	0.042	1.0	1.0
g1512	3844	800	759	698	579	703.0	695.2	755.9	658.8	11.6	0.1	11.7	1.1	17.8	0.7	16.8	1.7	0.014	1.0	1.0
g1515	2299	234	229	205	187	205.6	209.7	222.0	212.8	5.8	0.1	6.0	0.1	8.8	0.5	8.7	0.2	0.048	1.0	1.0
g1516	1596	177	177	131	138	155.5	162.1	141.9	157.0	6.3	0.1	5.9	0.4	9.7	0.7	8.5	0.6	-0.06	1.0	1.0
g1517	801	0.0	0.0	0.0	0.0	0.0	0.0	0.0	0.0	NA	NA	NA	NA	NA	NA	NA	NA	NA	NA	NA
g1518	1093	0.0	0.0	0.0	0.0	0.0	0.0	0.0	0.0	NA	NA	NA	NA	NA	NA	NA	NA	NA	NA	NA
g1520	549	6	5	3	5	5.3	4.6	3.2	5.7	0.6	0.1	0.6	0.2	0.8	0.1	0.8	0.3	-0.013	1.0	1.0
g1525	1245	17	16	15	10	14.9	14.7	16.2	11.4	0.8	0.1	0.7	0.1	1.1	0.1	1.1	0.2	-0.021	1.0	1.0
g1536	1041	168	114	107	107	147.6	104.4	115.9	121.7	7.7	1.8	7.2	0.3	11.8	2.3	10.3	0.4	-0.053	1.0	1.0
g1538	825	44	35	28	30	38.7	32.1	30.3	34.1	2.8	0.4	2.5	0.2	4.2	0.4	3.5	0.3	-0.052	1.0	1.0
g1539	2196	4	6	5	3	3.5	5.5	5.4	3.4	0.1	0.1	0.1	0.1	0.2	0.1	0.2	0.1	-0.002	1.0	1.0
g1540	695	0.0	0.0	0.0	0.0	0.0	0.0	0.0	0.0	NA	NA	NA	NA	NA	NA	NA	NA	NA	NA	NA
g1541	1221	336	253	235	272	295.2	231.7	254.5	309.5	13.7	2.3	14.7	2.1	20.9	2.6	21.1	2.8	0.07	1.0	1.0
g1542	1173	50	29	59	44	43.9	26.6	63.9	50.1	1.9	0.7	3.0	0.5	2.9	1.0	4.4	0.7	0.293	1.0	1.0
g1545	635	82	82	97	47	72.1	75.1	105.0	53.5	7.3	0.2	7.9	3.7	11.3	0.8	11.4	5.4	0.054	1.0	1.0
g1546	684	211	258	179	180	185.4	236.3	193.8	204.8	19.6	3.3	18.4	0.8	30.2	6.5	26.5	1.0	-0.057	1.0	1.0
g1547	526	36	37	41	38	31.6	33.9	44.4	43.2	4.0	0.2	5.2	0.1	6.1	0.6	7.6	0.1	0.174	1.0	1.0
g1548	2386	567	572	478	464	498.2	523.9	517.6	527.9	13.6	0.5	13.8	0.2	20.9	1.8	19.9	0.2	0.027	1.0	1.0
g1550	1065	21	36	12	21	18.5	33.0	13.0	23.9	1.6	0.6	1.1	0.4	2.4	1.1	1.6	0.6	-0.129	1.0	1.0
g1551	1416	238	269	204	189	209.1	246.4	220.9	215.0	10.2	1.1	9.8	0.2	15.8	2.5	14.1	0.4	-0.046	1.0	1.0
g1554	1075	10	10	6	3	8.8	9.2	6.5	3.4	0.5	0.0	0.3	0.1	0.8	0.1	0.5	0.2	-0.102	1.0	1.0
g1559	1231	0.0	0.0	0.0	0.0	0.0	0.0	0.0	0.0	NA	NA	NA	NA	NA	NA	NA	NA	NA	NA	NA
g1560	5171	638	578	508	467	560.6	529.4	550.1	531.3	6.7	0.3	6.6	0.1	10.3	0.0	9.5	0.3	-0.009	1.0	1.0
g1561	1332	0.0	0.0	0.0	0.0	0.0	0.0	0.0	0.0	NA	NA	NA	NA	NA	NA	NA	NA	NA	NA	NA
g1562	2656	0.0	0.0	0.0	0.0	0.0	0.0	0.0	0.0	NA	NA	NA	NA	NA	NA	NA	NA	NA	NA	NA
g1563	692	25	22	19	15	22.0	20.2	20.6	17.1	1.9	0.1	1.8	0.2	3.0	0.1	2.5	0.3	-0.045	1.0	1.0
g1566	645	0.0	0.0	0.0	0.0	0.0	0.0	0.0	0.0	NA	NA	NA	NA	NA	NA	NA	NA	NA	NA	NA
g1568	2300	1	2	1	2	0.9	1.8	1.1	2.3	0.1	0.1	0.1	0.1	0.1	0.1	0.1	0.1	0.01	1.0	1.0
g1570	1009	1305	1192	1045	1121	1146.7	1091.8	1131.7	1275.4	70.2	2.5	75.5	6.4	108.0	1.2	108.7	8.7	0.088	1.0	1.0
g1573	348	0.0	0.0	0.0	0.0	0.0	0.0	0.0	0.0	NA	NA	NA	NA	NA	NA	NA	NA	NA	NA	NA
g1583	1179	295	324	233	178	259.2	296.8	252.3	202.5	14.9	1.4	12.2	1.9	23.0	3.3	17.6	2.8	-0.21	1.0	1.0
g1584	1084	0.0	0.0	0.0	0.0	0.0	0.0	0.0	0.0	NA	NA	NA	NA	NA	NA	NA	NA	NA	NA	NA
g1588	2959	198	174	122	165	174.0	159.4	132.1	187.7	3.5	0.2	3.4	0.8	5.5	0.1	4.8	1.2	-0.04	1.0	1.0
g1591	1067	112	110	163	92	98.4	100.8	176.5	104.7	5.9	0.1	8.3	3.0	9.1	0.6	12.1	4.5	0.293	1.0	1.0
g1596	769	51	110	47	21	44.8	100.8	50.9	23.9	6.0	3.3	3.1	1.6	9.3	5.4	4.5	2.3	-0.359	1.0	1.0
g1597	845	0.0	0.0	0.0	0.0	0.0	0.0	0.0	0.0	NA	NA	NA	NA	NA	NA	NA	NA	NA	NA	NA
g1598	1785	459	416	414	405	403.3	381.0	448.3	460.8	13.9	0.6	16.1	0.4	21.4	0.1	23.2	0.4	0.17	1.0	1.0
g1600	689	46	28	48	49	40.4	25.6	52.0	55.8	3.0	0.9	5.0	0.2	4.7	1.2	7.1	0.3	0.296	1.0	1.0
g1602	805	1	2	2	1	0.9	1.8	2.2	1.1	0.1	0.0	0.1	0.1	0.1	0.1	0.2	0.1	0.009	1.0	1.0
g1603	3109	73	51	32	42	64.1	46.7	34.7	47.8	1.1	0.2	0.8	0.2	1.8	0.2	1.2	0.3	-0.189	1.0	1.0
g1604	879	18	18	13	12	15.8	16.5	14.1	13.7	1.1	0.1	1.0	0.0	1.8	0.2	1.4	0.0	-0.05	1.0	1.0
g1606	546	77	92	50	41	67.7	84.3	54.1	46.6	8.8	1.4	5.8	0.6	13.6	2.8	8.4	1.0	-0.301	1.0	1.0
g1608	891	18	9	1	6	15.8	8.2	1.1	6.8	0.8	0.4	0.3	0.3	1.3	0.4	0.4	0.4	-0.178	1.0	1.0
g1611	873	1	3	5	5	0.9	2.7	5.4	5.7	0.1	0.1	0.4	0.0	0.2	0.1	0.6	0.0	0.104	1.0	1.0
g1612	733	5	5	5	8	4.4	4.6	5.4	9.1	0.4	0.0	0.7	0.2	0.6	0.0	0.9	0.3	0.073	1.0	1.0
g1618	1758	236	182	143	169	207.4	166.7	154.9	192.3	6.8	1.1	6.2	0.9	10.3	1.2	9.0	1.3	-0.074	1.0	1.0
g1622	1354	62	44	56	54	54.5	40.3	60.6	61.4	2.2	0.4	2.9	0.1	3.4	0.5	4.1	0.1	0.175	1.0	1.0
g1623	1281	47	40	35	18	41.3	36.6	37.9	20.5	1.9	0.1	1.4	0.6	3.0	0.1	2.0	0.9	-0.15	1.0	1.0
g1627	685	16	16	8	39	14.1	14.7	8.7	44.4	1.4	0.1	2.5	2.3	2.0	0.2	3.5	3.3	0.184	1.0	1.0
g1638	2511	67	48	56	44	58.9	44.0	60.6	50.1	1.3	0.3	1.4	0.1	1.9	0.4	2.0	0.2	0.05	1.0	1.0
g1640	3264	602	632	529	384	529.0	578.9	572.9	436.9	10.8	0.6	9.8	1.8	16.6	1.8	14.1	2.7	-0.104	1.0	1.0
g1641	1125	6326	4236	5247	5364	5558.7	3879.8	5682.2	6103.0	265.6	66.8	331.8	16.8	406.2	83.9	477.2	21.7	0.258	1.0	1.0
g1642	518	14	10	19	19	12.3	9.2	20.6	21.6	1.3	0.3	2.5	0.1	1.9	0.4	3.6	0.1	0.227	1.0	1.0
g1644	1714	160	171	127	158	140.6	156.6	137.5	179.8	5.5	0.4	5.8	1.1	8.4	1.1	8.4	1.5	0.062	1.0	1.0
g1645	1287	108	116	72	51	94.9	106.2	78.0	58.0	5.0	0.4	3.4	0.6	7.7	0.9	4.8	0.9	-0.317	1.0	1.0
g1647	859	321	324	287	227	282.1	296.8	310.8	258.3	21.4	0.8	20.9	2.8	32.9	2.8	30.1	4.2	-0.018	1.0	1.0
g1648	1353	30	39	20	25	26.4	35.7	21.7	28.4	1.4	0.4	1.1	0.2	2.2	0.6	1.6	0.4	-0.104	1.0	1.0
g1649	3297	282	294	1202	191	247.8	269.3	1301.7	217.3	5.0	0.3	14.6	14.7	7.7	0.8	21.1	21.3	0.185	1.0	1.0
g1652	650	0.0	0.0	0.0	0.0	0.0	0.0	0.0	0.0	NA	NA	NA	NA	NA	NA	NA	NA	NA	NA	NA
g1653	1064	299	269	292	256	262.7	246.4	316.2	291.3	15.2	0.6	18.1	1.1	23.2	0.1	25.9	1.6	0.193	1.0	1.0
g1655	2084	28	38	27	24	24.6	34.8	29.2	27.3	0.9	0.3	0.8	0.1	1.4	0.5	1.2	0.1	-0.024	1.0	1.0
g1656	2576	142	136	89	88	124.8	124.6	96.4	100.1	3.1	0.0	2.5	0.1	4.8	0.2	3.5	0.1	-0.218	1.0	1.0
g1657	728	2	3	0	0	1.8	2.7	0.0	0.0	0.2	0.0	0.0	0.0	0.3	0.0	0.0	0.0	-0.062	1.0	1.0
g1658	646	29	30	23	13	25.5	27.5	24.9	14.8	2.6	0.1	1.9	0.6	4.0	0.4	2.9	0.9	-0.122	1.0	1.0
g1663	1594	4	2	1	0	3.5	1.8	1.1	0.0	0.1	0.0	0.0	0.0	0.1	0.1	0.0	0.0	-0.059	1.0	1.0
g1665	5933	1303	1264	1060	1059	1144.9	1157.7	1147.9	1204.9	12.3	0.1	12.6	0.4	18.9	1.1	18.1	0.5	0.026	1.0	1.0
g1673	1173	72	72	63	60	63.3	65.9	68.2	68.3	3.5	0.1	3.7	0.0	5.4	0.4	5.3	0.0	0.042	1.0	1.0
g1674	823	12	15	8	6	10.5	13.7	8.7	6.8	0.9	0.2	0.6	0.1	1.4	0.4	0.8	0.2	-0.106	1.0	1.0
g1675	1443	57	28	43	50	50.1	25.6	46.6	56.9	1.6	0.8	2.2	0.4	2.5	1.1	3.2	0.5	0.181	1.0	1.0
g1676	1954	0.0	0.0	0.0	0.0	0.0	0.0	0.0	0.0	NA	NA	NA	NA	NA	NA	NA	NA	NA	NA	NA
g1677	825	29	31	26	26	25.5	28.4	28.2	29.6	2.1	0.1	2.2	0.1	3.2	0.4	3.2	0.1	0.035	1.0	1.0
g1678	1032	201	182	161	195	176.6	166.7	174.4	221.9	10.5	0.4	12.2	2.1	16.1	0.1	17.4	2.9	0.143	1.0	1.0
g1682	895	0.0	0.0	0.0	0.0	0.0	0.0	0.0	0.0	NA	NA	NA	NA	NA	NA	NA	NA	NA	NA	NA
g1683	661	0.0	0.0	0.0	0.0	0.0	0.0	0.0	0.0	NA	NA	NA	NA	NA	NA	NA	NA	NA	NA	NA
g1693	3042	813	849	610	598	714.4	777.6	660.6	680.4	15.6	0.9	14.0	0.3	23.9	2.5	20.1	0.4	-0.127	1.0	1.0
g1695	6418	786	594	606	798	690.7	544.1	656.3	907.9	6.1	1.0	7.8	1.8	9.3	1.1	11.2	2.5	0.26	1.0	1.0
g1697	1968	709	549	549	542	623.0	502.8	594.5	616.7	18.1	2.7	19.4	0.5	27.8	2.9	28.0	0.6	0.084	1.0	1.0
g1699	1914	827	764	634	635	726.7	699.8	686.6	722.5	23.6	0.6	23.3	0.8	36.2	0.8	33.5	1.1	-0.015	1.0	1.0
g1700	895	0.0	0.0	0.0	0.0	0.0	0.0	0.0	0.0	NA	NA	NA	NA	NA	NA	NA	NA	NA	NA	NA
g1702	1163	10	4	22	0	8.8	3.7	23.8	0.0	0.3	0.2	0.7	0.9	0.5	0.3	0.9	1.3	0.081	1.0	1.0
g1703	754	194	194	163	137	170.5	177.7	176.5	155.9	14.6	0.4	13.9	1.2	22.5	1.7	20.1	1.8	-0.046	1.0	1.0
g1704	2909	649	749	551	475	570.3	686.0	596.7	540.4	13.7	1.8	12.4	0.8	21.1	3.7	17.9	1.3	-0.115	1.0	1.0
g1705	1037	113	99	121	117	99.3	90.7	131.0	133.1	5.8	0.4	8.1	0.1	8.9	0.3	11.6	0.0	0.302	1.0	1.0
g1706	1615	73	78	45	54	64.1	71.4	48.7	61.4	2.6	0.2	2.1	0.4	4.0	0.5	3.0	0.5	-0.152	1.0	1.0
g1707	1963	413	451	370	349	362.9	413.1	400.7	397.1	12.5	1.1	12.8	0.1	19.2	2.6	18.5	0.1	0.032	1.0	1.0
g1708	2278	506	430	458	391	444.6	393.8	496.0	444.9	11.7	1.0	13.1	1.0	18.0	0.7	18.9	1.5	0.131	1.0	1.0
g1709	2444	147	385	188	104	129.2	352.6	203.6	118.3	6.2	4.1	4.2	1.6	9.7	6.8	6.0	2.3	-0.137	1.0	1.0
g1710	2322	297	284	228	214	261.0	260.1	246.9	243.5	7.1	0.0	6.7	0.1	10.9	0.5	9.6	0.1	-0.066	1.0	1.0
g1714	688	855	927	763	746	751.3	849.1	826.3	848.8	73.7	6.4	77.1	1.4	113.6	15.0	111.0	1.5	0.055	1.0	1.0
g1715	1348	330	269	257	248	290.0	246.4	278.3	282.2	12.6	1.4	13.2	0.1	19.3	1.3	19.0	0.1	0.047	1.0	1.0
g1718	1043	268	334	241	213	235.5	305.9	261.0	242.3	16.4	3.0	15.2	0.8	25.4	5.8	21.9	1.2	-0.076	1.0	1.0
g1719	2804	2	1	2	0	1.8	0.9	2.2	0.0	0.0	0.0	0.0	0.0	0.0	0.0	0.0	0.0	-0.007	1.0	1.0
g1720	942	25	43	20	16	22.0	39.4	21.7	18.2	2.0	0.8	1.4	0.2	3.1	1.3	1.9	0.4	-0.188	1.0	1.0
g1721	936	2	1	6	2	1.8	0.9	6.5	2.3	0.1	0.0	0.3	0.1	0.1	0.1	0.5	0.2	0.087	1.0	1.0
g1723	3609	270	254	186	179	237.2	232.6	201.4	203.7	4.2	0.1	3.5	0.1	6.3	0.2	5.2	0.1	-0.157	1.0	1.0
g1724	506	8	11	2	4	7.0	10.1	2.2	4.6	1.1	0.3	0.5	0.2	1.7	0.6	0.7	0.4	-0.134	1.0	1.0
g1725	1613	154	146	127	130	135.3	133.7	137.5	147.9	5.3	0.0	5.6	0.3	8.2	0.4	8.1	0.4	0.057	1.0	1.0
g1727	384	0.0	0.0	0.0	0.0	0.0	0.0	0.0	0.0	NA	NA	NA	NA	NA	NA	NA	NA	NA	NA	NA
g1728	2374	306	285	270	249	268.9	261.0	292.4	283.3	7.1	0.1	7.7	0.1	10.9	0.3	11.1	0.3	0.091	1.0	1.0
g1729	1619	48	70	45	25	42.2	64.1	48.7	28.4	2.1	0.6	1.5	0.6	3.2	1.1	2.1	0.8	-0.187	1.0	1.0
g1730	1763	0.0	0.0	0.0	0.0	0.0	0.0	0.0	0.0	NA	NA	NA	NA	NA	NA	NA	NA	NA	NA	NA
g1731	1001	2	12	28	3	1.8	11.0	30.3	3.4	0.4	0.4	1.1	1.2	0.6	0.7	1.5	1.7	0.16	1.0	1.0
g1736	825	3	2	0	2	2.6	1.8	0.0	2.3	0.1	0.1	0.1	0.1	0.2	0.1	0.1	0.2	-0.03	1.0	1.0
g1738	579	0.0	0.0	0.0	0.0	0.0	0.0	0.0	0.0	NA	NA	NA	NA	NA	NA	NA	NA	NA	NA	NA
g1739	1349	0.0	0.0	0.0	0.0	0.0	0.0	0.0	0.0	NA	NA	NA	NA	NA	NA	NA	NA	NA	NA	NA
g1743	3807	1257	911	859	889	1104.5	834.4	930.2	1011.5	16.1	3.2	16.1	0.9	24.8	3.7	23.2	1.2	0.001	1.0	1.0
g1744	1101	0.0	0.0	0.0	0.0	0.0	0.0	0.0	0.0	NA	NA	NA	NA	NA	NA	NA	NA	NA	NA	NA
g1745	2156	41	49	30	22	36.0	44.9	32.5	25.0	1.2	0.1	0.8	0.2	1.9	0.4	1.2	0.3	-0.187	1.0	1.0
g1751	2809	3435	4396	3369	2258	3018.3	4026.3	3648.4	2569.1	79.5	16.1	70.1	17.3	122.8	30.3	100.9	25.3	-0.14	1.0	1.0
g1752	3874	400	414	299	238	351.5	379.2	323.8	270.8	6.0	0.4	4.8	0.6	9.2	0.9	7.0	1.0	-0.227	1.0	1.0
g1753	3418	75	84	64	56	65.9	76.9	69.3	63.7	1.3	0.1	1.2	0.1	2.0	0.3	1.8	0.1	-0.055	1.0	1.0
g1754	1550	16	28	15	13	14.1	25.6	16.2	14.8	0.8	0.3	0.7	0.1	1.2	0.5	0.9	0.1	-0.086	1.0	1.0
g1755	2489	17	39	26	14	14.9	35.7	28.2	15.9	0.7	0.4	0.6	0.2	1.0	0.6	0.8	0.3	-0.053	1.0	1.0
g1757	1885	1027	1362	931	593	902.4	1247.5	1008.2	674.7	36.1	8.2	28.3	7.9	55.8	15.1	40.7	11.6	-0.261	1.0	1.0
g1758	2437	50	57	61	46	43.9	52.2	66.1	52.3	1.2	0.2	1.6	0.2	1.9	0.4	2.2	0.4	0.144	1.0	1.0
g1761	2126	0.0	0.0	0.0	0.0	0.0	0.0	0.0	0.0	NA	NA	NA	NA	NA	NA	NA	NA	NA	NA	NA
g1771	894	634	491	473	490	557.1	449.7	512.2	557.5	35.7	5.4	37.9	2.3	54.8	5.7	54.5	3.0	0.069	1.0	1.0
g1774	574	3	2	0	1	2.6	1.8	0.0	1.1	0.2	0.1	0.1	0.1	0.3	0.1	0.1	0.1	-0.047	1.0	1.0
g1775	668	1318	1469	1106	864	1158.1	1345.5	1197.7	983.0	118.7	12.6	103.4	14.4	183.1	27.8	148.8	21.5	-0.163	1.0	1.0
g1776	700	742	777	610	812	652.0	711.7	660.6	923.9	61.7	3.8	71.7	16.8	95.0	10.3	103.1	23.8	0.168	1.0	1.0
g1778	1664	190	155	186	132	167.0	142.0	201.4	150.2	5.9	0.7	6.7	1.4	9.1	0.6	9.7	2.1	0.125	1.0	1.0
g1779	1178	2100	2123	1799	1274	1845.3	1944.5	1948.2	1449.5	101.8	3.7	91.3	19.0	156.8	13.0	131.4	27.9	-0.128	1.0	1.0
g1780	1201	2	4	2	3	1.8	3.7	2.2	3.4	0.1	0.1	0.1	0.1	0.2	0.1	0.2	0.1	0.002	1.0	1.0
g1787	2223	185	176	178	131	162.6	161.2	192.8	149.0	4.6	0.0	4.8	0.9	7.0	0.4	7.0	1.3	0.054	1.0	1.0
g1788	1661	1698	1449	1447	1373	1492.0	1327.2	1567.0	1562.2	53.8	4.5	59.7	0.1	82.5	3.0	85.8	0.6	0.127	1.0	1.0
g1790	1433	1226	966	1069	1174	1077.3	884.8	1157.7	1335.7	43.4	6.0	55.1	5.5	66.5	6.2	79.2	7.6	0.282	1.0	1.0
g1791	883	141	113	95	89	123.9	103.5	102.9	101.3	8.2	1.1	7.3	0.1	12.5	1.0	10.6	0.1	-0.097	1.0	1.0
g1795	1040	44	59	80	120	38.7	54.0	86.6	136.5	2.9	0.6	6.8	2.1	4.4	1.1	9.8	3.0	0.646	0.492	1.0
g1797	871	72	90	65	66	63.3	82.4	70.4	75.1	5.3	1.0	5.3	0.3	8.2	1.9	7.7	0.4	-0.001	1.0	1.0
g1798	1464	79	71	86	72	69.4	65.0	93.1	81.9	2.9	0.1	3.8	0.4	4.5	0.1	5.4	0.6	0.214	1.0	1.0
g1801	2122	108	144	90	102	94.9	131.9	97.5	116.1	3.4	0.8	3.2	0.4	5.2	1.4	4.6	0.6	-0.052	1.0	1.0
g1809	2447	464	460	370	386	407.7	421.3	400.7	439.2	10.8	0.2	10.9	0.7	16.6	1.1	15.7	0.9	0.015	1.0	1.0
g1810	475	5	12	6	4	4.4	11.0	6.5	4.6	1.1	0.6	0.8	0.2	1.6	1.1	1.1	0.3	-0.053	1.0	1.0
g1812	4579	383	402	277	254	336.5	368.2	300.0	289.0	4.9	0.3	4.0	0.1	7.5	0.8	5.8	0.1	-0.2	1.0	1.0
g1814	2590	80	90	73	80	70.3	82.4	79.1	91.0	1.9	0.2	2.0	0.2	2.9	0.5	3.0	0.4	0.088	1.0	1.0
g1816	1597	2	5	0	1	1.8	4.6	0.0	1.1	0.1	0.1	0.0	0.0	0.2	0.1	0.0	0.0	-0.071	1.0	1.0
g1818	1559	297	221	273	254	261.0	202.4	295.6	289.0	9.4	1.7	11.8	0.2	14.4	2.0	17.1	0.4	0.245	1.0	1.0
g1819	1439	2	3	1	0	1.8	2.7	1.1	0.0	0.1	0.0	0.0	0.0	0.1	0.1	0.0	0.0	-0.048	1.0	1.0
g1827	3366	661	535	516	441	580.8	490.0	558.8	501.8	10.1	1.2	9.9	0.8	15.4	1.1	14.3	1.2	-0.011	1.0	1.0
g1828	1012	6	2	1	3	5.3	1.8	1.1	3.4	0.2	0.1	0.1	0.1	0.3	0.1	0.2	0.1	-0.036	1.0	1.0
g1835	785	1	4	1	6	0.9	3.7	1.1	6.8	0.2	0.1	0.3	0.4	0.3	0.3	0.5	0.6	0.042	1.0	1.0
g1838	1457	387	396	343	288	340.1	362.7	371.4	327.7	15.3	0.7	15.2	1.3	23.6	2.2	21.8	2.0	-0.006	1.0	1.0
g1840	2406	625	287	462	178	549.2	262.9	500.3	202.5	10.7	5.4	9.2	5.6	16.3	7.5	13.3	8.1	-0.047	1.0	1.0
g1844	814	0.0	0.0	0.0	0.0	0.0	0.0	0.0	0.0	NA	NA	NA	NA	NA	NA	NA	NA	NA	NA	NA
g1845	2259	249	114	97	83	218.8	104.4	105.0	94.4	4.5	2.3	2.8	0.2	6.8	3.2	4.0	0.4	-0.38	1.0	1.0
g1846	979	0.0	0.0	0.0	0.0	0.0	0.0	0.0	0.0	NA	NA	NA	NA	NA	NA	NA	NA	NA	NA	NA
g1847	845	1480	3245	1263	668	1300.5	2972.1	1367.8	760.0	160.2	88.6	79.8	32.2	249.4	147.6	114.8	46.9	-0.268	1.0	1.0
g1848	962	85	57	59	63	74.7	52.2	63.9	71.7	4.2	1.1	4.5	0.4	6.3	1.3	6.4	0.4	0.048	1.0	1.0
g1849	1656	531	458	387	353	466.6	419.5	419.1	401.6	16.9	1.3	15.7	0.4	25.9	0.8	22.6	0.7	-0.088	1.0	1.0
g1853	1522	6	9	5	1	5.3	8.2	5.4	1.1	0.2	0.1	0.1	0.1	0.4	0.1	0.1	0.2	-0.086	1.0	1.0
g1855	1380	9	8	7	9	7.9	7.3	7.6	10.2	0.3	0.1	0.4	0.1	0.6	0.1	0.6	0.2	0.032	1.0	1.0
g1856	766	26	15	11	11	22.8	13.7	11.9	12.5	1.5	0.6	1.0	0.0	2.2	0.8	1.4	0.0	-0.13	1.0	1.0
g1858	2309	845	591	689	719	742.5	541.3	746.1	818.1	17.6	4.0	21.4	1.3	26.9	4.9	30.9	1.8	0.222	1.0	1.0
g1861	1064	6	1	5	1	5.3	0.9	5.4	1.1	0.2	0.1	0.2	0.1	0.3	0.1	0.2	0.2	0.005	1.0	1.0
g1874	759	21	18	11	8	18.5	16.5	11.9	9.1	1.4	0.1	0.9	0.1	2.2	0.0	1.2	0.2	-0.156	1.0	1.0
g1876	1977	173	149	153	129	152.0	136.5	165.7	146.8	4.7	0.4	5.0	0.4	7.2	0.2	7.2	0.7	0.078	1.0	1.0
g1877	2968	125	133	111	69	109.8	121.8	120.2	78.5	2.5	0.2	2.1	0.6	3.8	0.5	3.1	1.0	-0.13	1.0	1.0
g1878	974	1093	1164	988	919	960.4	1066.1	1069.9	1045.6	65.9	4.8	68.8	1.1	101.5	12.1	99.0	2.1	0.052	1.0	1.0
g1881	1572	24	28	10	10	21.1	25.6	10.8	11.4	0.9	0.1	0.5	0.1	1.4	0.3	0.7	0.1	-0.261	1.0	1.0
g1883	1852	229	180	150	116	201.2	164.9	162.4	132.0	6.2	0.9	5.0	0.8	9.6	1.0	7.3	1.1	-0.211	1.0	1.0
g1884	2010	0.0	0.0	0.0	0.0	0.0	0.0	0.0	0.0	NA	NA	NA	NA	NA	NA	NA	NA	NA	NA	NA
g1886	966	32	31	30	24	28.1	28.4	32.5	27.3	1.9	0.1	1.9	0.2	2.9	0.2	2.8	0.3	0.029	1.0	1.0
g1888	2797	174	230	186	130	152.9	210.7	201.4	147.9	4.2	0.9	4.0	0.9	6.4	1.7	5.7	1.3	-0.037	1.0	1.0
g1890	1919	311	304	284	256	273.3	278.4	307.6	291.3	9.1	0.1	9.9	0.4	14.0	0.8	14.2	0.6	0.09	1.0	1.0
g1891	2130	87	74	56	70	76.4	67.8	60.6	79.6	2.1	0.2	2.1	0.4	3.3	0.1	3.0	0.6	-0.022	1.0	1.0
g1892	1597	199	152	136	127	174.9	139.2	147.3	144.5	6.2	1.0	5.8	0.1	9.5	1.1	8.3	0.1	-0.071	1.0	1.0
g1900	3404	394	420	275	233	346.2	384.7	297.8	265.1	6.8	0.6	5.2	0.4	10.4	1.3	7.5	0.6	-0.288	1.0	1.0
g1901	1367	151	128	108	110	132.7	117.2	117.0	125.2	5.8	0.5	5.6	0.3	8.8	0.4	8.1	0.4	-0.03	1.0	1.0
g1902	1410	817	705	552	568	717.9	645.7	597.8	646.3	30.6	2.3	27.9	1.5	47.0	1.3	40.2	2.0	-0.108	1.0	1.0
g1903	1558	0.0	0.0	0.0	0.0	0.0	0.0	0.0	0.0	NA	NA	NA	NA	NA	NA	NA	NA	NA	NA	NA
g1904	709	0.0	0.0	0.0	0.0	0.0	0.0	0.0	0.0	NA	NA	NA	NA	NA	NA	NA	NA	NA	NA	NA
g1905	1066	25	39	16	14	22.0	35.7	17.3	15.9	1.7	0.6	0.9	0.1	2.6	1.0	1.4	0.1	-0.228	1.0	1.0
g1908	1369	5	12	3	11	4.4	11.0	3.2	12.5	0.3	0.2	0.4	0.3	0.6	0.4	0.6	0.4	0.004	1.0	1.0
g1914	1955	0.0	0.0	0.0	0.0	0.0	0.0	0.0	0.0	NA	NA	NA	NA	NA	NA	NA	NA	NA	NA	NA
g1915	1082	283	274	233	230	248.7	251.0	252.3	261.7	14.7	0.1	15.1	0.4	22.5	1.1	21.6	0.4	0.031	1.0	1.0
g1918	670	130	122	101	100	114.2	111.7	109.4	113.8	10.7	0.1	10.6	0.4	16.4	0.5	15.2	0.4	-0.012	1.0	1.0
g1920	1801	704	694	573	537	618.6	635.6	620.5	611.0	22.1	0.4	21.6	0.2	34.0	2.3	31.1	0.5	-0.022	1.0	1.0
g1921	1176	481	489	443	372	422.7	447.9	479.7	423.3	23.4	0.9	24.3	2.1	36.1	3.1	35.0	3.2	0.042	1.0	1.0
g1923	1939	813	705	610	636	714.4	645.7	660.6	723.6	22.2	1.6	22.6	1.4	34.1	0.8	32.5	1.8	0.021	1.0	1.0
g1925	2417	928	851	802	725	815.4	779.4	868.5	824.9	20.9	0.7	22.2	0.8	32.1	0.4	31.9	1.3	0.072	1.0	1.0
g1926	1172	323	327	247	223	283.8	299.5	267.5	253.7	15.8	0.6	14.1	0.6	24.2	2.1	20.2	0.9	-0.123	1.0	1.0
g1927	1940	1059	888	799	800	930.5	813.3	865.3	910.2	28.5	2.7	28.9	1.1	43.7	2.1	41.6	1.3	0.021	1.0	1.0
g1928	2631	11	18	15	14	9.7	16.5	16.2	15.9	0.3	0.1	0.4	0.0	0.5	0.2	0.6	0.0	0.066	1.0	1.0
g1930	655	0.0	0.0	0.0	0.0	0.0	0.0	0.0	0.0	NA	NA	NA	NA	NA	NA	NA	NA	NA	NA	NA
g1931	865	0.0	0.0	0.0	0.0	0.0	0.0	0.0	0.0	NA	NA	NA	NA	NA	NA	NA	NA	NA	NA	NA
g1932	770	8	6	5	4	7.0	5.5	5.4	4.6	0.6	0.1	0.4	0.0	0.8	0.1	0.6	0.0	-0.034	1.0	1.0
g1933	3149	105	157	61	54	92.3	143.8	66.1	61.4	2.4	0.7	1.2	0.1	3.7	1.3	1.8	0.1	-0.488	1.0	1.0
g1934	1382	0.0	0.0	0.0	0.0	0.0	0.0	0.0	0.0	NA	NA	NA	NA	NA	NA	NA	NA	NA	NA	NA
g1935	1001	460	560	392	329	404.2	512.9	424.5	374.3	29.1	4.9	25.3	2.3	44.9	9.5	36.4	3.4	-0.153	1.0	1.0
g1936	2486	33	39	22	24	29.0	35.7	23.8	27.3	0.8	0.1	0.7	0.1	1.2	0.3	0.9	0.1	-0.119	1.0	1.0
g1937	1693	228	230	156	152	200.3	210.7	168.9	172.9	7.7	0.3	6.4	0.1	11.8	0.9	9.2	0.1	-0.19	1.0	1.0
g1938	1131	192	184	184	175	168.7	168.5	199.3	199.1	9.4	0.0	11.2	0.0	14.4	0.6	16.1	0.1	0.171	1.0	1.0
g1939	2410	107	115	87	84	94.0	105.3	94.2	95.6	2.6	0.2	2.5	0.0	4.0	0.5	3.6	0.0	-0.043	1.0	1.0
g1941	1520	88	81	68	58	77.3	74.2	73.6	66.0	3.1	0.1	2.9	0.3	4.8	0.1	4.2	0.4	-0.065	1.0	1.0
g1942	2562	917	785	675	689	805.8	719.0	731.0	783.9	18.9	1.5	18.8	0.9	28.9	0.9	26.9	1.2	-0.008	1.0	1.0
g1944	1829	305	317	244	205	268.0	290.3	264.2	233.2	9.7	0.6	8.7	0.8	14.9	1.6	12.4	1.2	-0.124	1.0	1.0
g1946	1124	1	2	1	1	0.9	1.8	1.1	1.1	0.1	0.1	0.1	0.0	0.1	0.1	0.1	0.0	-0.008	1.0	1.0
g1950	909	0.0	0.0	0.0	0.0	0.0	0.0	0.0	0.0	NA	NA	NA	NA	NA	NA	NA	NA	NA	NA	NA
g1951	1383	318	407	289	217	279.4	372.8	313.0	246.9	14.9	3.0	12.8	2.1	23.1	5.8	18.4	3.1	-0.158	1.0	1.0
g1952	778	369	389	321	251	324.2	356.3	347.6	285.6	27.7	1.8	25.8	3.6	42.7	4.8	37.1	5.4	-0.078	1.0	1.0
g1958	2066	103	135	110	97	90.5	123.6	119.1	110.4	3.3	0.7	3.5	0.2	5.1	1.3	5.1	0.3	0.061	1.0	1.0
g1959	2008	51	47	56	46	44.8	43.0	60.6	52.3	1.4	0.0	1.8	0.1	2.1	0.1	2.5	0.2	0.171	1.0	1.0
g1961	2036	156	190	132	153	137.1	174.0	142.9	174.1	4.8	0.8	4.9	0.7	7.5	1.6	7.0	0.9	0.018	1.0	1.0
g1964	2618	9	7	4	4	7.9	6.4	4.3	4.6	0.2	0.0	0.1	0.0	0.3	0.0	0.1	0.0	-0.073	1.0	1.0
g1966	2738	310	299	250	284	272.4	273.9	270.7	323.1	6.3	0.0	6.9	0.8	9.7	0.4	9.9	1.2	0.09	1.0	1.0
g1967	1521	123	139	85	54	108.1	127.3	92.0	61.4	4.9	0.6	3.2	0.8	7.5	1.2	4.6	1.3	-0.352	1.0	1.0
g1970	3336	125	194	129	103	109.8	177.7	139.7	117.2	2.8	0.9	2.5	0.4	4.2	1.6	3.5	0.5	-0.098	1.0	1.0
g1976	1437	313	380	251	216	275.0	348.0	271.8	245.8	13.7	2.3	11.4	0.8	21.1	4.5	16.4	1.3	-0.197	1.0	1.0
g1977	779	9227	7579	8150	8256	8107.8	6941.7	8826.0	9393.4	611.8	67.0	740.6	32.6	938.6	59.7	1065.5	41.6	0.237	1.0	1.0
g1978	1610	69	98	69	58	60.6	89.8	74.7	66.0	3.0	0.8	2.8	0.2	4.6	1.4	4.0	0.4	-0.05	1.0	1.0
g1986	2054	17	25	23	15	14.9	22.9	24.9	17.1	0.6	0.1	0.7	0.2	0.9	0.3	0.9	0.4	0.041	1.0	1.0
g1988	1664	184	208	163	146	161.7	190.5	176.5	166.1	6.8	0.8	6.5	0.3	10.4	1.7	9.3	0.5	-0.027	1.0	1.0
g1989	1629	73	62	77	73	64.1	56.8	83.4	83.1	2.4	0.2	3.2	0.0	3.6	0.1	4.6	0.0	0.252	1.0	1.0
g1991	1800	356	350	260	225	312.8	320.6	281.6	256.0	11.2	0.2	9.4	0.6	17.1	1.1	13.6	1.0	-0.18	1.0	1.0
g1995	1205	0.0	0.0	0.0	0.0	0.0	0.0	0.0	0.0	NA	NA	NA	NA	NA	NA	NA	NA	NA	NA	NA
g1996	1628	0	8	1	1	0.0	7.3	1.1	1.1	0.1	0.2	0.0	0.0	0.2	0.4	0.0	0.0	-0.057	1.0	1.0
g1997	1079	0.0	0.0	0.0	0.0	0.0	0.0	0.0	0.0	NA	NA	NA	NA	NA	NA	NA	NA	NA	NA	NA
g1999	446	27	27	16	15	23.7	24.7	17.3	17.1	3.5	0.1	2.5	0.1	5.3	0.4	3.5	0.1	-0.141	1.0	1.0
g2001	2686	406	413	341	382	356.8	378.3	369.3	434.6	8.7	0.4	9.4	1.1	13.3	1.1	13.6	1.4	0.1	1.0	1.0
g2002	1733	0.0	0.0	0.0	0.0	0.0	0.0	0.0	0.0	NA	NA	NA	NA	NA	NA	NA	NA	NA	NA	NA
g2005	824	0.0	0.0	0.0	0.0	0.0	0.0	0.0	0.0	NA	NA	NA	NA	NA	NA	NA	NA	NA	NA	NA
g2006	1779	70	63	71	83	61.5	57.7	76.9	94.4	2.1	0.1	3.0	0.5	3.3	0.0	4.4	0.7	0.284	1.0	1.0
g2008	2297	95	57	84	76	83.5	52.2	91.0	86.5	1.9	0.6	2.5	0.1	2.8	0.8	3.5	0.1	0.205	1.0	1.0
g2011	919	5254	4951	4304	4030	4616.7	4534.7	4661.0	4585.2	315.4	4.0	318.6	3.7	484.9	16.1	458.4	7.6	0.013	1.0	1.0
g2012	1489	0.0	0.0	0.0	0.0	0.0	0.0	0.0	0.0	NA	NA	NA	NA	NA	NA	NA	NA	NA	NA	NA
g2014	1094	229	232	206	172	201.2	212.5	223.1	195.7	11.9	0.5	12.1	1.1	18.4	1.6	17.4	1.7	0.013	1.0	1.0
g2016	1617	293	291	227	236	257.5	266.5	245.8	268.5	10.2	0.2	10.1	0.6	15.8	1.1	14.5	0.8	-0.02	1.0	1.0
g2022	2369	862	1130	775	676	757.4	1035.0	839.3	769.1	24.0	5.2	21.5	1.3	37.1	9.8	30.9	2.0	-0.123	1.0	1.0
g2025	1694	1513	1033	1179	1213	1329.5	946.1	1276.8	1380.1	42.5	10.1	49.6	2.8	65.1	12.6	71.5	3.6	0.177	1.0	1.0
g2031	1925	1327	1196	1021	815	1166.0	1095.4	1105.7	927.3	37.2	1.7	33.5	4.2	57.1	0.1	48.1	6.3	-0.127	1.0	1.0
g2032	449	0.0	0.0	0.0	0.0	0.0	0.0	0.0	0.0	NA	NA	NA	NA	NA	NA	NA	NA	NA	NA	NA
g2037	4084	83	74	37	111	72.9	67.8	40.1	126.3	1.1	0.0	1.3	1.0	1.6	0.1	1.9	1.4	0.1	1.0	1.0
g2038	1711	162	220	152	111	142.3	201.5	164.6	126.3	6.4	1.6	5.4	1.0	9.9	2.8	7.8	1.5	-0.154	1.0	1.0
g2039	3826	138	149	96	88	121.3	136.5	104.0	100.1	2.1	0.2	1.7	0.0	3.4	0.5	2.5	0.1	-0.214	1.0	1.0
g2044	2206	514	473	396	379	451.7	433.2	428.8	431.2	12.7	0.4	12.3	0.1	19.5	0.3	17.8	0.0	-0.033	1.0	1.0
g2046	6556	88	152	89	66	77.3	139.2	96.4	75.1	1.0	0.4	0.8	0.1	1.6	0.8	1.1	0.2	-0.179	1.0	1.0
g2054	4055	355	359	280	294	311.9	328.8	303.2	334.5	5.0	0.1	5.0	0.4	7.7	0.6	7.2	0.5	-0.005	1.0	1.0
g2059	1269	0.0	0.0	0.0	0.0	0.0	0.0	0.0	0.0	NA	NA	NA	NA	NA	NA	NA	NA	NA	NA	NA
g2060	1255	0.0	0.0	0.0	0.0	0.0	0.0	0.0	0.0	NA	NA	NA	NA	NA	NA	NA	NA	NA	NA	NA
g2061	1442	138	91	110	77	121.3	83.3	119.1	87.6	4.5	1.1	4.5	1.0	6.9	1.4	6.5	1.5	0.009	1.0	1.0
g2064	1125	0.0	0.0	0.0	0.0	0.0	0.0	0.0	0.0	NA	NA	NA	NA	NA	NA	NA	NA	NA	NA	NA
g2066	1262	76	73	48	58	66.8	66.9	52.0	66.0	3.4	0.0	3.0	0.5	5.2	0.2	4.2	0.6	-0.093	1.0	1.0
g2067	598	32	39	20	25	28.1	35.7	21.7	28.4	3.4	0.6	2.6	0.5	5.2	1.1	3.8	0.7	-0.12	1.0	1.0
g2070	547	0.0	0.0	0.0	0.0	0.0	0.0	0.0	0.0	NA	NA	NA	NA	NA	NA	NA	NA	NA	NA	NA
g2071	689	14	8	10	10	12.3	7.3	10.8	11.4	0.9	0.3	1.0	0.0	1.4	0.4	1.4	0.0	0.03	1.0	1.0
g2074	1060	112	98	94	95	98.4	89.8	101.8	108.1	5.7	0.4	6.3	0.3	8.7	0.1	9.1	0.4	0.096	1.0	1.0
g2075	1889	41	40	21	39	36.0	36.6	22.7	44.4	1.2	0.0	1.1	0.5	1.9	0.1	1.7	0.7	-0.043	1.0	1.0
g2077	1989	89	49	72	74	78.2	44.9	78.0	84.2	1.9	0.8	2.6	0.1	3.0	1.1	3.8	0.2	0.199	1.0	1.0
g2078	2175	1720	1614	1407	1172	1511.4	1478.3	1523.7	1333.5	43.5	0.7	41.6	4.0	66.9	2.0	59.9	6.0	-0.055	1.0	1.0
g2079	4824	250	155	139	222	219.7	142.0	150.5	252.6	2.4	0.7	2.6	0.9	3.6	0.9	3.8	1.3	0.094	1.0	1.0
g2081	1235	261	211	163	200	229.3	193.3	176.5	227.6	10.8	1.3	10.4	1.8	16.6	1.3	14.9	2.6	-0.046	1.0	1.0
g2082	925	205	258	163	180	180.1	236.3	176.5	204.8	14.2	2.8	13.1	1.3	22.0	5.2	18.8	1.8	-0.088	1.0	1.0
g2084	1261	755	533	517	373	663.4	488.2	559.9	424.4	28.9	6.2	24.7	4.8	44.2	7.5	35.5	7.1	-0.169	1.0	1.0
g2085	549	26	20	11	19	22.8	18.3	11.9	21.6	2.4	0.4	1.9	0.8	3.6	0.4	2.8	1.1	-0.076	1.0	1.0
g2086	781	27	34	23	15	23.7	31.1	24.9	17.1	2.2	0.4	1.7	0.4	3.4	0.8	2.5	0.6	-0.118	1.0	1.0
g2087	975	0.0	0.0	0.0	0.0	0.0	0.0	0.0	0.0	NA	NA	NA	NA	NA	NA	NA	NA	NA	NA	NA
g2091	1295	22	18	112	98	19.3	16.5	121.3	111.5	0.8	0.1	5.7	0.3	1.3	0.0	8.2	0.4	1.308	0.0	0.253
g2096	635	11	3	14	16	9.7	2.7	15.2	18.2	0.7	0.5	1.6	0.2	1.0	0.7	2.4	0.3	0.227	1.0	1.0
g2098	2219	4	5	8	1	3.5	4.6	8.7	1.1	0.1	0.0	0.1	0.1	0.1	0.1	0.1	0.2	0.021	1.0	1.0
g2100	729	1	4	4	1	0.9	3.7	4.3	1.1	0.2	0.1	0.2	0.2	0.3	0.3	0.3	0.4	0.013	1.0	1.0
g2103	633	669	753	587	790	587.9	689.7	635.7	898.8	63.9	7.2	76.8	18.6	98.5	15.6	110.3	26.2	0.203	1.0	1.0
g2104	2247	233	199	205	167	204.7	182.3	222.0	190.0	5.5	0.5	5.8	0.6	8.3	0.4	8.4	1.0	0.064	1.0	1.0
g2105	1487	67	188	42	27	58.9	172.2	45.5	30.7	4.9	3.4	1.6	0.4	7.7	5.6	2.3	0.6	-0.631	0.529	1.0
g2106	734	19	25	18	24	16.7	22.9	19.5	27.3	1.7	0.4	2.0	0.5	2.6	0.8	3.0	0.6	0.069	1.0	1.0
g2108	2015	22	34	23	17	19.3	31.1	24.9	19.3	0.8	0.3	0.7	0.1	1.2	0.5	1.1	0.2	-0.056	1.0	1.0
g2109	755	950	869	866	874	834.8	795.9	937.8	994.4	68.4	2.3	81.0	3.3	105.2	1.3	116.6	4.2	0.205	1.0	1.0
g2110	826	1	0	2	3	0.9	0.0	2.2	3.4	0.1	0.1	0.2	0.1	0.1	0.1	0.3	0.1	0.068	1.0	1.0
g2111	679	0.0	0.0	0.0	0.0	0.0	0.0	0.0	0.0	NA	NA	NA	NA	NA	NA	NA	NA	NA	NA	NA
g2113	2450	1005	1171	905	502	883.1	1072.5	980.1	571.2	25.2	3.5	20.1	7.4	39.0	7.1	28.9	10.8	-0.241	1.0	1.0
g2114	1176	107	90	78	87	94.0	82.4	84.5	99.0	4.8	0.5	4.9	0.6	7.3	0.4	7.0	0.8	0.032	1.0	1.0
g2115	1972	342	297	275	254	300.5	272.0	297.8	289.0	9.2	0.7	9.4	0.2	14.1	0.4	13.6	0.4	0.027	1.0	1.0
g2116	1196	70	57	49	38	61.5	52.2	53.1	43.2	3.0	0.4	2.5	0.4	4.7	0.4	3.6	0.5	-0.114	1.0	1.0
g2117	1554	197	190	173	153	173.1	174.0	187.3	174.1	7.1	0.0	7.3	0.4	10.9	0.5	10.6	0.6	0.041	1.0	1.0
g2118	9989	150	135	107	141	131.8	123.6	115.9	160.4	0.8	0.0	0.8	0.2	1.2	0.1	1.2	0.3	0.071	1.0	1.0
g2123	740	65	50	44	49	57.1	45.8	47.6	55.8	4.4	0.7	4.5	0.5	6.8	0.8	6.4	0.7	0.003	1.0	1.0
g2124	1239	11	5	12	10	9.7	4.6	13.0	11.4	0.3	0.2	0.7	0.1	0.5	0.3	0.9	0.1	0.12	1.0	1.0
g2125	919	39	33	24	28	34.3	30.2	26.0	31.9	2.2	0.2	2.0	0.3	3.5	0.2	2.9	0.4	-0.057	1.0	1.0
g2131	1435	233	248	174	174	204.7	227.1	188.4	198.0	9.5	0.7	8.5	0.3	14.7	1.8	12.2	0.4	-0.116	1.0	1.0
g2132	1669	278	287	217	229	244.3	262.9	235.0	260.5	9.7	0.5	9.4	0.7	14.8	1.5	13.5	1.0	-0.025	1.0	1.0
g2134	1102	1049	1244	703	610	921.8	1139.4	761.3	694.0	59.2	8.8	41.9	2.8	91.5	17.7	60.2	4.2	-0.407	1.0	1.0
g2135	1644	64	54	46	44	56.2	49.5	49.8	50.1	2.0	0.2	1.9	0.0	3.1	0.2	2.7	0.0	-0.039	1.0	1.0
g2137	1355	0.0	0.0	0.0	0.0	0.0	0.0	0.0	0.0	NA	NA	NA	NA	NA	NA	NA	NA	NA	NA	NA
g2140	1147	0.0	0.0	0.0	0.0	0.0	0.0	0.0	0.0	NA	NA	NA	NA	NA	NA	NA	NA	NA	NA	NA
g2141	2568	139	140	86	68	122.1	128.2	93.1	77.4	3.1	0.1	2.1	0.3	4.8	0.4	3.0	0.4	-0.34	1.0	1.0
g2145	2681	278	257	264	278	244.3	235.4	285.9	316.3	5.7	0.1	7.2	0.5	8.8	0.2	10.3	0.7	0.247	1.0	1.0
g2146	599	0.0	0.0	0.0	0.0	0.0	0.0	0.0	0.0	NA	NA	NA	NA	NA	NA	NA	NA	NA	NA	NA
g2147	1762	417	394	374	369	366.4	360.9	405.0	419.8	13.1	0.1	14.8	0.4	20.1	0.7	21.4	0.4	0.144	1.0	1.0
g2150	2036	345	263	280	249	303.2	240.9	303.2	283.3	8.4	1.3	9.1	0.4	12.9	1.5	13.1	0.7	0.08	1.0	1.0
g2153	2737	265	659	229	167	232.9	603.6	248.0	190.0	9.7	6.1	5.0	0.9	15.1	10.0	7.2	1.3	-0.258	1.0	1.0
g2155	2836	6	14	6	7	5.3	12.8	6.5	8.0	0.2	0.1	0.1	0.1	0.3	0.3	0.2	0.1	-0.043	1.0	1.0
g2158	1148	85	85	66	55	74.7	77.9	71.5	62.6	4.2	0.1	3.7	0.3	6.5	0.5	5.3	0.4	-0.101	1.0	1.0
g2163	1439	7	10	2	6	6.2	9.2	2.2	6.8	0.3	0.1	0.2	0.1	0.5	0.1	0.2	0.2	-0.079	1.0	1.0
g2166	3977	591	549	516	517	519.3	502.8	558.8	588.2	8.2	0.2	9.2	0.4	12.5	0.3	13.2	0.5	0.135	1.0	1.0
g2168	2123	258	190	182	171	226.7	174.0	197.1	194.6	6.0	1.1	5.8	0.1	9.2	1.3	8.4	0.1	-0.023	1.0	1.0
g2169	3040	1904	2093	1726	1498	1673.0	1917.0	1869.2	1704.4	37.4	3.5	37.2	2.4	57.6	8.1	53.5	3.7	-0.006	1.0	1.0
g2172	919	64	70	58	36	56.2	64.1	62.8	41.0	4.2	0.4	3.5	1.1	6.4	0.8	5.1	1.6	-0.1	1.0	1.0
g2175	1795	105	159	100	84	92.3	145.6	108.3	95.6	4.2	1.3	3.6	0.3	6.5	2.3	5.2	0.4	-0.129	1.0	1.0
g2176	1281	345	352	341	222	303.2	322.4	369.3	252.6	15.4	0.6	15.4	4.1	23.8	2.1	22.1	6.0	-0.006	1.0	1.0
g2177	2398	132	139	96	67	116.0	127.3	104.0	76.2	3.2	0.2	2.4	0.5	5.0	0.6	3.4	0.7	-0.26	1.0	1.0
g2180	825	31	47	42	42	27.2	43.0	45.5	47.8	2.7	0.8	3.6	0.1	4.2	1.5	5.2	0.1	0.168	1.0	1.0
g2182	2054	59	53	44	37	51.8	48.5	47.6	42.1	1.6	0.1	1.4	0.1	2.4	0.0	2.0	0.2	-0.074	1.0	1.0
g2183	466	0.0	0.0	0.0	0.0	0.0	0.0	0.0	0.0	NA	NA	NA	NA	NA	NA	NA	NA	NA	NA	NA
g2184	592	0.0	0.0	0.0	0.0	0.0	0.0	0.0	0.0	NA	NA	NA	NA	NA	NA	NA	NA	NA	NA	NA
g2189	437	102	89	70	54	89.6	81.5	75.8	61.4	12.4	0.8	9.9	1.5	19.0	0.4	14.3	2.2	-0.176	1.0	1.0
g2191	815	148	161	106	99	130.0	147.5	114.8	112.6	10.8	1.0	8.8	0.1	16.6	2.3	12.7	0.1	-0.187	1.0	1.0
g2192	3271	840	910	663	516	738.1	833.5	718.0	587.1	15.2	1.3	12.7	1.8	23.4	3.0	18.2	2.7	-0.215	1.0	1.0
g2198	1875	584	464	428	456	513.2	425.0	463.5	518.8	15.8	2.1	16.6	1.3	24.3	2.0	23.9	1.7	0.052	1.0	1.0
g2199	418	0.0	0.0	0.0	0.0	0.0	0.0	0.0	0.0	NA	NA	NA	NA	NA	NA	NA	NA	NA	NA	NA
g2210	522	0.0	0.0	0.0	0.0	0.0	0.0	0.0	0.0	NA	NA	NA	NA	NA	NA	NA	NA	NA	NA	NA
g2211	622	0.0	0.0	0.0	0.0	0.0	0.0	0.0	0.0	NA	NA	NA	NA	NA	NA	NA	NA	NA	NA	NA
g2212	1950	0.0	0.0	0.0	0.0	0.0	0.0	0.0	0.0	NA	NA	NA	NA	NA	NA	NA	NA	NA	NA	NA
g2213	870	0.0	0.0	0.0	0.0	0.0	0.0	0.0	0.0	NA	NA	NA	NA	NA	NA	NA	NA	NA	NA	NA
g2214	1800	93	108	69	67	81.7	98.9	74.7	76.2	3.2	0.4	2.6	0.1	5.0	0.9	3.9	0.1	-0.148	1.0	1.0
g2218	2037	1083	791	1348	1146	951.6	724.5	1459.8	1303.9	26.1	5.0	43.0	3.5	39.9	5.9	61.8	5.2	0.58	0.633	1.0
g2222	964	13	16	4	1	11.4	14.7	4.3	1.1	0.9	0.1	0.2	0.1	1.4	0.3	0.2	0.2	-0.248	1.0	1.0
g2229	517	18	37	16	14	15.8	33.9	17.3	15.9	3.0	1.6	2.0	0.1	4.8	2.8	3.0	0.1	-0.15	1.0	1.0
g2233	1006	25	18	17	14	22.0	16.5	18.4	15.9	1.2	0.3	1.1	0.1	1.9	0.4	1.6	0.2	-0.042	1.0	1.0
g2234	1367	0.0	0.0	0.0	0.0	0.0	0.0	0.0	0.0	NA	NA	NA	NA	NA	NA	NA	NA	NA	NA	NA
g2235	2119	251	484	198	133	220.6	443.3	214.4	151.3	9.9	4.7	5.5	1.3	15.4	8.0	7.8	1.9	-0.516	0.939	1.0
g2237	1207	455	528	257	558	399.8	483.6	278.3	634.9	23.2	3.1	23.9	13.2	35.8	6.4	34.4	18.8	0.029	1.0	1.0
g2239	1129	0.0	0.0	0.0	0.0	0.0	0.0	0.0	0.0	NA	NA	NA	NA	NA	NA	NA	NA	NA	NA	NA
g2242	1105	28	35	20	47	24.6	32.1	21.7	53.5	1.6	0.3	2.1	1.3	2.5	0.6	3.0	1.9	0.132	1.0	1.0
g2245	1773	116	90	124	142	101.9	82.4	134.3	161.6	3.2	0.5	5.3	0.7	5.0	0.6	7.6	1.0	0.427	1.0	1.0
g2246	431	0.0	0.0	0.0	0.0	0.0	0.0	0.0	0.0	NA	NA	NA	NA	NA	NA	NA	NA	NA	NA	NA
g2247	1081	591	587	491	443	519.3	537.6	531.7	504.0	30.9	0.8	30.4	1.2	47.6	3.4	43.6	1.9	-0.024	1.0	1.0
g2248	2374	130	129	90	108	114.2	118.2	97.5	122.9	3.1	0.1	3.0	0.5	4.8	0.4	4.2	0.6	-0.048	1.0	1.0
g2249	1889	22640	15586	18434	19723	19893.8	14275.4	19962.9	22440.3	572.8	133.2	710.9	58.8	876.3	164.3	1022.5	79.5	0.254	1.0	1.0
g2252	925	0.0	0.0	0.0	0.0	0.0	0.0	0.0	0.0	NA	NA	NA	NA	NA	NA	NA	NA	NA	NA	NA
g2256	1138	0.0	0.0	0.0	0.0	0.0	0.0	0.0	0.0	NA	NA	NA	NA	NA	NA	NA	NA	NA	NA	NA
g2257	2602	397	414	314	326	348.8	379.2	340.0	370.9	8.8	0.5	8.7	0.5	13.6	1.4	12.4	0.6	-0.027	1.0	1.0
g2258	905	3	1	1	2	2.6	0.9	1.1	2.3	0.1	0.1	0.1	0.1	0.2	0.1	0.2	0.1	-0.003	1.0	1.0
g2259	494	0.0	0.0	0.0	0.0	0.0	0.0	0.0	0.0	NA	NA	NA	NA	NA	NA	NA	NA	NA	NA	NA
g2260	269	30	25	15	13	26.4	22.9	16.2	14.8	5.8	0.6	3.6	0.2	8.9	0.4	5.2	0.4	-0.184	1.0	1.0
g2261	1265	84	88	59	64	73.8	80.6	63.9	72.8	3.9	0.2	3.4	0.3	6.0	0.6	4.9	0.4	-0.096	1.0	1.0
g2263	2622	258	217	224	185	226.7	198.8	242.6	210.5	5.2	0.5	5.5	0.6	7.9	0.4	7.9	0.8	0.066	1.0	1.0
g2264	1272	847	837	745	613	744.3	766.6	806.8	697.5	37.6	0.8	37.5	3.9	58.0	3.9	53.9	5.9	-0.005	1.0	1.0
g2265	658	10	7	3	7	8.8	6.4	3.2	8.0	0.7	0.1	0.6	0.4	1.1	0.1	0.8	0.5	-0.05	1.0	1.0
g2266	800	0.0	0.0	0.0	0.0	0.0	0.0	0.0	0.0	NA	NA	NA	NA	NA	NA	NA	NA	NA	NA	NA
g2268	1488	0.0	0.0	0.0	0.0	0.0	0.0	0.0	0.0	NA	NA	NA	NA	NA	NA	NA	NA	NA	NA	NA
g2272	1111	759	802	678	554	666.9	734.6	734.2	630.3	40.0	2.8	38.9	4.2	61.5	7.1	56.0	6.4	-0.031	1.0	1.0
g2273	767	2	4	3	4	1.8	3.7	3.2	4.6	0.2	0.1	0.3	0.1	0.3	0.3	0.5	0.1	0.034	1.0	1.0
g2276	588	44	39	32	21	38.7	35.7	34.7	23.9	4.0	0.3	3.1	0.8	6.1	0.1	4.5	1.1	-0.128	1.0	1.0
g2279	415	0.0	0.0	0.0	0.0	0.0	0.0	0.0	0.0	NA	NA	NA	NA	NA	NA	NA	NA	NA	NA	NA
g2283	2391	191	163	146	126	167.8	149.3	158.1	143.4	4.2	0.3	4.0	0.3	6.5	0.1	5.8	0.5	-0.05	1.0	1.0
g2284	1610	28	12	22	19	24.6	11.0	23.8	21.6	0.7	0.4	0.9	0.0	1.1	0.6	1.3	0.0	0.091	1.0	1.0
g2287	456	37	24	22	19	32.5	22.0	23.8	21.6	3.8	1.0	3.1	0.2	5.8	1.3	4.5	0.4	-0.083	1.0	1.0
g2288	1427	0.0	0.0	0.0	0.0	0.0	0.0	0.0	0.0	NA	NA	NA	NA	NA	NA	NA	NA	NA	NA	NA
g2295	699	0	3	2	1	0.0	2.7	2.2	1.1	0.1	0.1	0.1	0.1	0.1	0.2	0.2	0.1	0.008	1.0	1.0
g2296	1965	175	180	110	122	153.8	164.9	119.1	138.8	5.2	0.2	4.2	0.5	7.9	0.7	6.0	0.7	-0.204	1.0	1.0
g2297	684	1013	1078	1009	543	890.1	987.4	1092.7	617.8	86.9	6.4	79.2	31.1	133.9	16.0	114.0	45.3	-0.097	1.0	1.0
g2298	1209	688	608	595	508	604.5	556.9	644.3	578.0	30.4	1.8	32.0	2.5	46.8	0.6	46.1	3.8	0.06	1.0	1.0
g2299	2988	288	322	221	167	253.1	294.9	239.3	190.0	5.8	0.6	4.5	0.8	9.0	1.4	6.5	1.2	-0.253	1.0	1.0
g2301	233	8	4	6	6	7.0	3.7	6.5	6.8	1.4	0.6	1.9	0.1	2.2	0.8	2.6	0.1	0.034	1.0	1.0
g2302	811	8	14	5	3	7.0	12.8	5.4	3.4	0.8	0.4	0.3	0.1	1.1	0.6	0.5	0.1	-0.137	1.0	1.0
g2304	2539	749	729	573	472	658.1	667.7	620.5	537.0	16.6	0.2	14.4	1.5	25.4	1.5	20.8	2.3	-0.159	1.0	1.0
g2305	1379	497	435	357	390	436.7	398.4	386.6	443.7	19.2	1.3	19.1	1.8	29.5	0.6	27.4	2.5	-0.007	1.0	1.0
g2308	659	0.0	0.0	0.0	0.0	0.0	0.0	0.0	0.0	NA	NA	NA	NA	NA	NA	NA	NA	NA	NA	NA
g2311	1977	296	276	206	231	260.1	252.8	223.1	262.8	8.2	0.1	7.8	0.9	12.6	0.4	11.2	1.2	-0.058	1.0	1.0
g2312	1650	0.0	0.0	0.0	0.0	0.0	0.0	0.0	0.0	NA	NA	NA	NA	NA	NA	NA	NA	NA	NA	NA
g2316	897	0.0	0.0	0.0	0.0	0.0	0.0	0.0	0.0	NA	NA	NA	NA	NA	NA	NA	NA	NA	NA	NA
g2317	4817	655	720	502	447	575.6	659.5	543.6	508.6	8.2	0.8	6.9	0.3	12.6	1.8	9.9	0.5	-0.186	1.0	1.0
g2318	2192	346	271	241	271	304.0	248.2	261.0	308.3	8.0	1.1	8.2	1.0	12.2	1.2	11.8	1.4	0.032	1.0	1.0
g2319	515	2	2	0	1	1.8	1.8	0.0	1.1	0.2	0.0	0.1	0.1	0.3	0.0	0.1	0.1	-0.036	1.0	1.0
g2320	605	12	7	5	6	10.5	6.4	5.4	6.8	0.9	0.3	0.7	0.1	1.4	0.4	0.9	0.1	-0.06	1.0	1.0
g2322	2368	46	60	39	39	40.4	55.0	42.2	44.4	1.3	0.3	1.1	0.1	2.0	0.6	1.6	0.1	-0.061	1.0	1.0
g2323	935	9	4	8	3	7.9	3.7	8.7	3.4	0.3	0.2	0.4	0.3	0.5	0.3	0.6	0.4	0.006	1.0	1.0
g2326	935	1	1	6	2	0.9	0.9	6.5	2.3	0.1	0.0	0.3	0.1	0.1	0.1	0.5	0.2	0.101	1.0	1.0
g2329	2078	0.0	0.0	0.0	0.0	0.0	0.0	0.0	0.0	NA	NA	NA	NA	NA	NA	NA	NA	NA	NA	NA
g2334	1632	0.0	0.0	0.0	0.0	0.0	0.0	0.0	0.0	NA	NA	NA	NA	NA	NA	NA	NA	NA	NA	NA
g2336	1060	111	115	117	85	97.5	105.3	126.7	96.7	6.0	0.4	6.7	1.3	9.3	1.0	9.7	1.9	0.085	1.0	1.0
g2343	712	0.0	0.0	0.0	0.0	0.0	0.0	0.0	0.0	NA	NA	NA	NA	NA	NA	NA	NA	NA	NA	NA
g2345	832	163	464	141	70	143.2	425.0	152.7	79.6	21.6	15.2	8.8	3.9	33.9	25.0	12.7	5.7	-0.255	1.0	1.0
g2346	496	0.0	0.0	0.0	0.0	0.0	0.0	0.0	0.0	NA	NA	NA	NA	NA	NA	NA	NA	NA	NA	NA
g2350	2241	205	237	196	161	180.1	217.1	212.3	183.2	5.6	0.7	5.6	0.6	8.7	1.5	8.1	0.8	-0.004	1.0	1.0
g2352	1094	252	253	206	190	221.4	231.7	223.1	216.2	13.1	0.4	12.7	0.3	20.1	1.6	18.2	0.5	-0.033	1.0	1.0
g2353	1716	421	438	345	343	369.9	401.2	373.6	390.3	14.2	0.8	14.1	0.4	21.9	2.2	20.2	0.5	-0.011	1.0	1.0
g2354	4179	0.0	0.0	0.0	0.0	0.0	0.0	0.0	0.0	NA	NA	NA	NA	NA	NA	NA	NA	NA	NA	NA
g2355	312	0.0	0.0	0.0	0.0	0.0	0.0	0.0	0.0	NA	NA	NA	NA	NA	NA	NA	NA	NA	NA	NA
g2356	2277	45	54	40	65	39.5	49.5	43.3	74.0	1.2	0.2	1.6	0.6	1.9	0.4	2.4	0.9	0.175	1.0	1.0
g2360	2779	297	295	233	248	261.0	270.2	252.3	282.2	6.0	0.2	6.1	0.4	9.3	0.7	8.8	0.6	0.007	1.0	1.0
g2361	741	0.0	0.0	0.0	0.0	0.0	0.0	0.0	0.0	NA	NA	NA	NA	NA	NA	NA	NA	NA	NA	NA
g2363	1794	14117	11898	10152	11030	12404.6	10897.5	10994.0	12549.6	411.3	37.6	415.6	38.9	631.3	28.7	597.8	53.0	0.013	1.0	1.0
g2364	702	140	112	100	94	123.0	102.6	108.3	107.0	10.2	1.3	9.7	0.1	15.7	1.2	13.9	0.2	-0.043	1.0	1.0
g2366	750	11183	9009	9771	10011	9826.5	8251.4	10581.4	11390.2	763.3	94.0	927.8	48.3	1170.7	90.6	1334.6	62.9	0.24	1.0	1.0
g2367	1761	126	97	92	106	110.7	88.8	99.6	120.6	3.6	0.6	4.0	0.5	5.5	0.6	5.7	0.7	0.085	1.0	1.0
g2368	1698	1686	1735	1692	1633	1481.5	1589.1	1832.3	1858.0	57.3	2.8	68.8	0.7	88.2	8.4	99.0	0.6	0.227	1.0	1.0
g2370	1042	427	382	379	366	375.2	349.9	410.4	416.4	22.1	1.1	25.1	0.3	33.9	0.1	36.1	0.3	0.149	1.0	1.0
g2371	1097	327	341	244	385	287.3	312.3	264.2	438.0	17.3	1.0	20.3	7.1	26.6	2.8	29.2	10.0	0.158	1.0	1.0
g2372	632	77	79	48	46	67.7	72.4	52.0	52.3	7.0	0.4	5.2	0.0	10.8	1.1	7.5	0.0	-0.218	1.0	1.0
g2373	2434	136	190	125	100	119.5	174.0	135.4	113.8	3.8	1.0	3.2	0.4	5.8	1.8	4.7	0.6	-0.147	1.0	1.0
g2376	2240	469	451	363	343	412.1	413.1	393.1	390.3	11.7	0.0	11.1	0.1	18.0	0.8	15.9	0.1	-0.06	1.0	1.0
g2377	482	0.0	0.0	0.0	0.0	0.0	0.0	0.0	0.0	NA	NA	NA	NA	NA	NA	NA	NA	NA	NA	NA
g2378	2384	1586	1562	1267	1197	1393.6	1430.7	1372.1	1361.9	37.5	0.7	36.4	0.2	57.8	3.7	52.3	0.6	-0.04	1.0	1.0
g2381	1175	0.0	0.0	0.0	0.0	0.0	0.0	0.0	0.0	NA	NA	NA	NA	NA	NA	NA	NA	NA	NA	NA
g2382	1280	506	538	425	394	444.6	492.8	460.2	448.3	23.2	1.7	22.5	0.4	35.8	4.3	32.4	0.8	-0.036	1.0	1.0
g2385	490	3	1	4	3	2.6	0.9	4.3	3.4	0.2	0.1	0.5	0.1	0.3	0.1	0.8	0.2	0.06	1.0	1.0
g2386	2442	453	442	349	300	398.1	404.8	377.9	341.3	10.4	0.1	9.3	0.6	16.0	1.0	13.4	0.9	-0.124	1.0	1.0
g2388	2116	240	262	197	164	210.9	240.0	213.3	186.6	6.8	0.6	6.0	0.6	10.4	1.4	8.6	0.8	-0.124	1.0	1.0
g2392	1539	17	33	20	5	14.9	30.2	21.7	5.7	0.9	0.4	0.6	0.5	1.4	0.7	0.8	0.7	-0.148	1.0	1.0
g2394	1545	142	128	87	110	124.8	117.2	94.2	125.2	5.0	0.2	4.5	0.8	7.6	0.0	6.5	1.2	-0.089	1.0	1.0
g2396	1038	45	82	54	37	39.5	75.1	58.5	42.1	3.5	1.6	3.1	0.7	5.5	2.6	4.5	1.1	-0.08	1.0	1.0
g2397	1098	62	24	41	65	54.5	22.0	44.4	74.0	2.2	1.3	3.5	1.2	3.4	1.8	5.0	1.7	0.234	1.0	1.0
g2398	913	0.0	0.0	0.0	0.0	0.0	0.0	0.0	0.0	NA	NA	NA	NA	NA	NA	NA	NA	NA	NA	NA
g2399	2019	527	420	475	536	463.1	384.7	514.4	609.8	13.3	1.7	17.6	2.1	20.4	1.7	25.3	3.0	0.318	1.0	1.0
g2401	635	3	1	1	1	2.6	0.9	1.1	1.1	0.2	0.1	0.1	0.0	0.3	0.1	0.1	0.0	-0.021	1.0	1.0
g2402	2144	0.0	0.0	0.0	0.0	0.0	0.0	0.0	0.0	NA	NA	NA	NA	NA	NA	NA	NA	NA	NA	NA
g2404	2521	147	87	116	110	129.2	79.7	125.6	125.2	2.6	0.8	3.1	0.1	4.0	1.1	4.5	0.1	0.155	1.0	1.0
g2410	1115	7	17	5	7	6.2	15.6	5.4	8.0	0.6	0.4	0.4	0.1	0.9	0.7	0.6	0.2	-0.096	1.0	1.0
g2413	2125	144	154	135	124	126.5	141.1	146.2	141.1	4.0	0.3	4.3	0.1	6.2	0.7	6.2	0.3	0.069	1.0	1.0
g2415	3289	290	288	249	224	254.8	263.8	269.7	254.9	5.0	0.1	5.0	0.2	7.7	0.6	7.2	0.4	0.012	1.0	1.0
g2417	705	56	43	44	32	49.2	39.4	47.6	36.4	4.0	0.6	3.8	0.7	6.0	0.6	5.5	1.1	-0.032	1.0	1.0
g2419	841	0.0	0.0	0.0	0.0	0.0	0.0	0.0	0.0	NA	NA	NA	NA	NA	NA	NA	NA	NA	NA	NA
g2421	2221	879	795	778	719	772.4	728.1	842.5	818.1	21.4	0.8	23.6	0.5	32.9	0.2	34.0	0.9	0.122	1.0	1.0
g2422	1195	751	832	707	688	659.9	762.0	765.6	782.8	37.7	3.8	41.0	0.6	58.1	8.6	59.0	0.6	0.101	1.0	1.0
g2425	1203	488	719	347	350	428.8	658.5	375.8	398.2	28.6	8.6	20.4	0.8	44.4	15.2	29.4	1.1	-0.359	1.0	1.0
g2426	2360	431	382	381	371	378.7	349.9	412.6	422.1	9.8	0.6	11.2	0.1	15.1	0.2	16.1	0.1	0.155	1.0	1.0
g2427	2212	0.0	0.0	0.0	0.0	0.0	0.0	0.0	0.0	NA	NA	NA	NA	NA	NA	NA	NA	NA	NA	NA
g2428	1045	70	81	69	77	61.5	74.2	74.7	87.6	4.1	0.6	4.9	0.6	6.3	1.1	7.0	0.8	0.142	1.0	1.0
g2429	908	84	84	76	65	73.8	76.9	82.3	74.0	5.2	0.2	5.5	0.4	8.1	0.7	7.8	0.5	0.029	1.0	1.0
g2431	562	0	1	3	2	0.0	0.9	3.2	2.3	0.1	0.1	0.3	0.1	0.1	0.1	0.5	0.1	0.066	1.0	1.0
g2432	1409	34	16	11	13	29.9	14.7	11.9	14.8	1.0	0.4	0.6	0.1	1.5	0.6	0.8	0.2	-0.175	1.0	1.0
g2435	1124	55	51	52	48	48.3	46.7	56.3	54.6	2.6	0.1	3.1	0.1	4.0	0.1	4.5	0.1	0.107	1.0	1.0
g2437	2018	785	730	659	656	689.8	668.6	713.7	746.4	21.3	0.4	22.9	0.7	32.8	0.9	32.9	0.8	0.086	1.0	1.0
g2441	3158	287	163	191	133	252.2	149.3	206.8	151.3	4.0	1.5	3.5	0.8	6.2	2.0	5.1	1.1	-0.102	1.0	1.0
g2442	875	814	591	570	623	715.3	541.3	617.3	708.8	45.5	8.9	48.0	4.7	69.7	10.5	69.0	6.4	0.06	1.0	1.0
g2445	1173	324	289	212	238	284.7	264.7	229.6	270.8	14.8	0.8	13.5	1.6	22.8	0.1	19.4	2.1	-0.101	1.0	1.0
g2446	1318	249	244	215	199	218.8	223.5	232.8	226.4	10.6	0.1	11.1	0.2	16.3	1.0	15.9	0.4	0.04	1.0	1.0
g2448	3675	0.0	0.0	0.0	0.0	0.0	0.0	0.0	0.0	NA	NA	NA	NA	NA	NA	NA	NA	NA	NA	NA
g2449	573	1	1	2	4	0.9	0.9	2.2	4.6	0.1	0.0	0.3	0.2	0.1	0.1	0.5	0.3	0.074	1.0	1.0
g2450	729	5	5	5	3	4.4	4.6	5.4	3.4	0.4	0.0	0.4	0.1	0.6	0.0	0.6	0.2	-0.002	1.0	1.0
g2451	2101	191	180	156	137	167.8	164.9	168.9	155.9	5.0	0.1	4.9	0.3	7.8	0.2	7.0	0.5	-0.024	1.0	1.0
g2452	1206	83	80	69	66	72.9	73.3	74.7	75.1	3.8	0.0	3.9	0.0	5.8	0.2	5.6	0.0	0.02	1.0	1.0
g2454	1085	0	0	1	15	0.0	0.0	1.1	17.1	0.0	0.0	0.6	0.6	0.0	0.0	0.8	0.9	0.188	1.0	1.0
g2456	2112	189	189	176	108	166.1	173.1	190.6	122.9	5.1	0.1	4.7	1.4	7.8	0.6	6.8	2.1	-0.073	1.0	1.0
g2457	1394	70	40	44	45	61.5	36.6	47.6	51.2	2.2	0.8	2.2	0.1	3.5	1.1	3.2	0.1	0.004	1.0	1.0
g2460	2138	360	337	224	262	316.3	308.7	242.6	298.1	9.2	0.2	8.0	1.1	14.2	0.4	11.5	1.6	-0.157	1.0	1.0
g2461	475	0.0	0.0	0.0	0.0	0.0	0.0	0.0	0.0	NA	NA	NA	NA	NA	NA	NA	NA	NA	NA	NA
g2467	599	13	14	22	16	11.4	12.8	23.8	18.2	1.3	0.1	2.2	0.4	2.0	0.3	3.1	0.6	0.192	1.0	1.0
g2469	1164	0.0	0.0	0.0	0.0	0.0	0.0	0.0	0.0	NA	NA	NA	NA	NA	NA	NA	NA	NA	NA	NA
g2470	1241	97	97	84	63	85.2	88.8	91.0	71.7	4.5	0.1	4.2	0.6	6.8	0.4	6.0	0.9	-0.055	1.0	1.0
g2471	1385	60	54	57	48	52.7	49.5	61.7	54.6	2.4	0.1	2.6	0.2	3.6	0.1	3.8	0.3	0.092	1.0	1.0
g2480	577	0.0	0.0	0.0	0.0	0.0	0.0	0.0	0.0	NA	NA	NA	NA	NA	NA	NA	NA	NA	NA	NA
g2482	1669	52	52	44	40	45.7	47.6	47.6	45.5	1.8	0.1	1.8	0.1	2.7	0.3	2.5	0.1	-0.001	1.0	1.0
g2483	631	7	7	5	10	6.2	6.4	5.4	11.4	0.6	0.0	0.8	0.4	0.9	0.1	1.1	0.6	0.053	1.0	1.0
g2484	2911	665	464	529	676	584.3	425.0	572.9	769.1	10.9	2.5	14.6	3.0	16.8	3.0	20.9	4.2	0.306	1.0	1.0
g2485	3683	49	46	48	28	43.1	42.1	52.0	31.9	0.7	0.0	0.7	0.3	1.1	0.1	1.0	0.4	-0.009	1.0	1.0
g2486	1184	49	52	39	39	43.1	47.6	42.2	44.4	2.4	0.1	2.4	0.1	3.7	0.4	3.4	0.1	-0.03	1.0	1.0
g2490	1576	495	439	381	355	435.0	402.1	412.6	403.9	16.9	0.9	16.4	0.3	25.9	0.2	23.6	0.6	-0.028	1.0	1.0
g2491	671	126	128	100	122	110.7	117.2	108.3	138.8	10.8	0.4	11.7	2.1	16.6	1.4	16.8	2.9	0.073	1.0	1.0
g2493	1747	269	253	182	210	236.4	231.7	197.1	238.9	8.5	0.1	7.9	1.1	13.1	0.4	11.4	1.6	-0.075	1.0	1.0
g2501	1858	2146	1841	1648	1705	1885.7	1686.2	1784.7	1939.9	60.9	4.8	63.5	3.7	93.5	3.1	91.3	4.9	0.051	1.0	1.0
g2502	1420	1177	900	861	867	1034.2	824.3	932.4	986.4	41.5	6.6	42.8	1.7	63.5	7.2	61.6	2.1	0.037	1.0	1.0
g2505	2890	279	248	237	192	245.2	227.1	256.7	218.5	5.2	0.3	5.2	0.6	8.0	0.1	7.5	0.8	0.006	1.0	1.0
g2508	1078	0.0	0.0	0.0	0.0	0.0	0.0	0.0	0.0	NA	NA	NA	NA	NA	NA	NA	NA	NA	NA	NA
g2509	1275	571	467	433	420	501.7	427.7	468.9	477.9	23.1	2.6	23.5	0.3	35.4	2.3	33.8	0.3	0.021	1.0	1.0
g2510	2399	181	177	162	114	159.0	162.1	175.4	129.7	4.2	0.1	4.0	0.8	6.5	0.4	5.8	1.2	-0.049	1.0	1.0
g2512	2505	48	85	40	32	42.2	77.9	43.3	36.4	1.6	0.6	1.0	0.1	2.4	1.1	1.4	0.2	-0.249	1.0	1.0
g2513	1563	1590	1494	1486	1292	1397.1	1368.4	1609.2	1470.0	56.0	0.8	62.4	4.0	86.1	2.7	89.8	6.2	0.132	1.0	1.0
g2514	881	313	335	248	229	275.0	306.8	268.6	260.5	20.9	1.6	19.0	0.4	32.3	4.0	27.4	0.8	-0.103	1.0	1.0
g2515	1838	1310	1114	921	988	1151.1	1020.3	997.4	1124.1	37.5	3.2	36.5	3.0	57.5	2.3	52.6	4.1	-0.028	1.0	1.0
g2516	1668	4100	3350	2580	3202	3602.7	3068.3	2794.0	3643.1	126.7	14.4	122.2	22.8	194.3	13.2	175.8	31.9	-0.042	1.0	1.0
g2518	1381	203	164	165	169	178.4	150.2	178.7	192.3	7.5	0.9	8.5	0.4	11.6	0.8	12.2	0.6	0.121	1.0	1.0
g2519	750	1	0	3	1	0.9	0.0	3.2	1.1	0.1	0.1	0.2	0.1	0.1	0.1	0.2	0.2	0.05	1.0	1.0
g2521	755	935	2593	812	396	821.6	2375.0	879.3	450.6	134.1	92.1	55.8	25.5	209.4	151.3	80.3	37.0	-0.25	1.0	1.0
g2523	2386	129	98	87	138	113.4	89.8	94.2	157.0	2.7	0.4	3.4	1.2	4.2	0.5	4.8	1.7	0.175	1.0	1.0
g2526	870	199	190	208	241	174.9	174.0	225.3	274.2	12.7	0.0	18.2	2.5	19.6	0.9	26.2	3.5	0.371	1.0	1.0
g2530	2937	198	190	166	222	174.0	174.0	179.8	252.6	3.8	0.0	4.7	1.1	5.8	0.2	6.7	1.5	0.214	1.0	1.0
g2531	1569	263	288	233	233	231.1	263.8	252.3	265.1	9.9	0.9	10.4	0.4	15.3	2.1	15.0	0.4	0.048	1.0	1.0
g2534	619	0.0	0.0	0.0	0.0	0.0	0.0	0.0	0.0	NA	NA	NA	NA	NA	NA	NA	NA	NA	NA	NA
g2536	1691	561	544	515	404	493.0	498.3	557.7	459.7	18.6	0.1	19.1	2.6	28.6	1.6	27.4	3.9	0.03	1.0	1.0
g2538	2365	466	474	389	375	409.5	434.1	421.3	426.7	11.3	0.4	11.3	0.1	17.4	1.4	16.3	0.0	0.006	1.0	1.0
g2539	910	0.0	0.0	0.0	0.0	0.0	0.0	0.0	0.0	NA	NA	NA	NA	NA	NA	NA	NA	NA	NA	NA
g2543	2150	0.0	0.0	0.0	0.0	0.0	0.0	0.0	0.0	NA	NA	NA	NA	NA	NA	NA	NA	NA	NA	NA
g2545	1634	0.0	0.0	0.0	0.0	0.0	0.0	0.0	0.0	NA	NA	NA	NA	NA	NA	NA	NA	NA	NA	NA
g2547	923	0.0	0.0	0.0	0.0	0.0	0.0	0.0	0.0	NA	NA	NA	NA	NA	NA	NA	NA	NA	NA	NA
g2548	1019	51	63	54	46	44.8	57.7	58.5	52.3	3.2	0.6	3.5	0.2	5.0	1.1	5.0	0.4	0.054	1.0	1.0
g2551	4199	0.0	0.0	0.0	0.0	0.0	0.0	0.0	0.0	NA	NA	NA	NA	NA	NA	NA	NA	NA	NA	NA
g2554	1769	91	72	77	73	80.0	65.9	83.4	83.1	2.6	0.4	3.0	0.0	4.0	0.4	4.3	0.0	0.106	1.0	1.0
g2556	1583	244	187	166	185	214.4	171.3	179.8	210.5	7.8	1.2	7.8	0.8	11.9	1.3	11.2	1.1	0.011	1.0	1.0
g2557	1011	160	192	191	127	140.6	175.9	206.8	144.5	9.9	1.6	11.1	2.8	15.3	3.1	15.9	4.1	0.099	1.0	1.0
g2559	1066	206	192	194	146	181.0	175.9	210.1	166.1	10.6	0.3	11.2	1.8	16.3	0.3	16.1	2.7	0.053	1.0	1.0
g2560	1670	0.0	0.0	0.0	0.0	0.0	0.0	0.0	0.0	NA	NA	NA	NA	NA	NA	NA	NA	NA	NA	NA
g2561	3169	170	167	121	129	149.4	153.0	131.0	146.8	3.0	0.1	2.8	0.2	4.7	0.3	4.0	0.3	-0.083	1.0	1.0
g2563	320	22	35	20	17	19.3	32.1	21.7	19.3	5.0	1.8	4.0	0.4	7.8	3.0	5.8	0.6	-0.095	1.0	1.0
g2564	1335	67	53	39	44	58.9	48.5	42.2	50.1	2.5	0.4	2.2	0.3	4.0	0.4	3.1	0.4	-0.102	1.0	1.0
g2565	1140	23	7	18	20	20.2	6.4	19.5	22.8	0.8	0.5	1.2	0.1	1.1	0.7	1.8	0.2	0.145	1.0	1.0
g2566	2055	0.0	0.0	0.0	0.0	0.0	0.0	0.0	0.0	NA	NA	NA	NA	NA	NA	NA	NA	NA	NA	NA
g2568	2646	64	53	49	62	56.2	48.5	53.1	70.5	1.2	0.1	1.5	0.3	1.9	0.0	2.1	0.4	0.116	1.0	1.0
g2569	1656	5901	4825	5495	4569	5185.2	4419.3	5950.7	5198.5	183.7	20.7	213.2	20.4	281.8	18.9	306.8	30.8	0.182	1.0	1.0
g2570	1994	509	527	447	393	447.3	482.7	484.1	447.1	14.8	0.8	14.8	0.8	22.7	2.3	21.3	1.3	0.002	1.0	1.0
g2571	1077	8	11	3	6	7.0	10.1	3.2	6.8	0.5	0.1	0.3	0.1	0.8	0.3	0.5	0.2	-0.089	1.0	1.0
g2572	2120	115	116	128	95	101.1	106.2	138.6	108.1	3.1	0.1	3.6	0.6	4.8	0.4	5.2	0.9	0.157	1.0	1.0
g2575	1932	383	362	275	296	336.5	331.6	297.8	336.8	10.9	0.1	10.4	0.8	16.9	0.6	14.9	1.2	-0.057	1.0	1.0
g2576	959	0.0	0.0	0.0	0.0	0.0	0.0	0.0	0.0	NA	NA	NA	NA	NA	NA	NA	NA	NA	NA	NA
g2577	872	84	70	53	57	73.8	64.1	57.4	64.9	5.0	0.5	4.5	0.4	7.8	0.4	6.4	0.4	-0.092	1.0	1.0
g2580	1542	65	57	58	53	57.1	52.2	62.8	60.3	2.2	0.1	2.5	0.1	3.4	0.1	3.7	0.1	0.086	1.0	1.0
g2583	1820	2069	1971	1864	1732	1818.0	1805.3	2018.6	1970.6	63.0	0.4	69.4	1.1	97.0	3.9	99.9	2.1	0.119	1.0	1.0
g2591	2175	96	82	76	81	84.4	75.1	82.3	92.2	2.4	0.2	2.5	0.2	3.6	0.1	3.7	0.3	0.074	1.0	1.0
g2592	4021	896	578	611	736	787.3	529.4	661.7	837.4	10.3	2.9	11.8	2.0	15.8	3.7	16.9	2.8	0.139	1.0	1.0
g2594	4301	0.0	0.0	0.0	0.0	0.0	0.0	0.0	0.0	NA	NA	NA	NA	NA	NA	NA	NA	NA	NA	NA
g2596	1222	8	2	4	5	7.0	1.8	4.3	5.7	0.2	0.2	0.2	0.1	0.4	0.3	0.3	0.1	0.014	1.0	1.0
g2600	1285	0.0	0.0	0.0	0.0	0.0	0.0	0.0	0.0	NA	NA	NA	NA	NA	NA	NA	NA	NA	NA	NA
g2603	2484	309	271	219	212	271.5	248.2	237.2	241.2	6.6	0.4	6.1	0.1	10.2	0.2	8.8	0.1	-0.089	1.0	1.0
g2604	1209	97	89	74	73	85.2	81.5	80.1	83.1	4.4	0.1	4.3	0.1	6.8	0.1	6.2	0.1	-0.018	1.0	1.0
g2607	1766	748	896	598	535	657.3	820.7	647.6	608.7	26.5	4.1	22.5	1.0	40.9	8.2	32.4	1.6	-0.188	1.0	1.0
g2608	790	0.0	0.0	0.0	0.0	0.0	0.0	0.0	0.0	NA	NA	NA	NA	NA	NA	NA	NA	NA	NA	NA
g2609	1961	0.0	0.0	0.0	0.0	0.0	0.0	0.0	0.0	NA	NA	NA	NA	NA	NA	NA	NA	NA	NA	NA
g2613	1930	0.0	0.0	0.0	0.0	0.0	0.0	0.0	0.0	NA	NA	NA	NA	NA	NA	NA	NA	NA	NA	NA
g2617	2172	280	223	292	266	246.0	204.2	316.2	302.6	6.6	0.8	9.0	0.3	10.1	0.8	12.9	0.5	0.341	1.0	1.0
g2630	1503	0.0	0.0	0.0	0.0	0.0	0.0	0.0	0.0	NA	NA	NA	NA	NA	NA	NA	NA	NA	NA	NA
g2631	1302	39	35	32	22	34.3	32.1	34.7	25.0	1.6	0.1	1.4	0.4	2.5	0.0	2.1	0.6	-0.055	1.0	1.0
g2632	1598	2207	1971	1529	1671	1939.3	1805.3	1655.8	1901.2	74.2	3.7	70.5	6.9	114.0	0.5	101.4	9.5	-0.063	1.0	1.0
g2633	1079	4	3	4	4	3.5	2.7	4.3	4.6	0.2	0.0	0.3	0.0	0.3	0.0	0.4	0.0	0.037	1.0	1.0
g2634	1019	279	285	249	275	245.2	261.0	269.7	312.9	15.7	0.7	18.1	1.8	24.1	2.2	26.1	2.5	0.152	1.0	1.0
g2636	3404	83	179	54	50	72.9	163.9	58.5	56.9	2.2	1.2	1.1	0.0	3.5	2.0	1.6	0.0	-0.496	1.0	1.0
g2637	779	685	790	691	465	601.9	723.6	748.3	529.1	53.9	7.0	51.9	12.6	83.1	14.6	74.7	18.5	-0.04	1.0	1.0
g2639	2628	260	234	214	244	228.5	214.3	231.7	277.6	5.3	0.2	6.2	0.8	8.2	0.1	8.8	1.1	0.148	1.0	1.0
g2641	1127	1	2	2	2	0.9	1.8	2.2	2.3	0.1	0.1	0.1	0.0	0.1	0.1	0.1	0.0	0.027	1.0	1.0
g2643	373	11	18	12	9	9.7	16.5	13.0	10.2	2.2	0.8	1.9	0.4	3.4	1.4	2.8	0.6	-0.032	1.0	1.0
g2644	670	85	64	63	68	74.7	58.6	68.2	77.4	6.3	1.1	6.8	0.6	9.7	1.3	9.8	0.9	0.067	1.0	1.0
g2645	555	55	57	47	46	48.3	52.2	50.9	52.3	5.8	0.4	5.9	0.1	8.8	0.9	8.5	0.1	0.018	1.0	1.0
g2647	2026	1143	1129	998	872	1004.4	1034.1	1080.8	992.1	31.9	0.6	32.4	2.0	49.0	3.3	46.6	3.1	0.02	1.0	1.0
g2648	869	3	6	1	3	2.6	5.5	1.1	3.4	0.3	0.1	0.1	0.1	0.5	0.2	0.2	0.1	-0.05	1.0	1.0
g2649	699	0.0	0.0	0.0	0.0	0.0	0.0	0.0	0.0	NA	NA	NA	NA	NA	NA	NA	NA	NA	NA	NA
g2651	555	0.0	0.0	0.0	0.0	0.0	0.0	0.0	0.0	NA	NA	NA	NA	NA	NA	NA	NA	NA	NA	NA
g2652	565	0.0	0.0	0.0	0.0	0.0	0.0	0.0	0.0	NA	NA	NA	NA	NA	NA	NA	NA	NA	NA	NA
g2653	859	1	5	0	0	0.9	4.6	0.0	0.0	0.2	0.1	0.0	0.0	0.3	0.3	0.0	0.0	-0.071	1.0	1.0
g2654	1531	0.0	0.0	0.0	0.0	0.0	0.0	0.0	0.0	NA	NA	NA	NA	NA	NA	NA	NA	NA	NA	NA
g2655	2174	193	189	156	172	169.6	173.1	168.9	195.7	5.0	0.1	5.3	0.6	7.6	0.4	7.7	0.8	0.062	1.0	1.0
g2658	1135	0.0	0.0	0.0	0.0	0.0	0.0	0.0	0.0	NA	NA	NA	NA	NA	NA	NA	NA	NA	NA	NA
g2659	1227	93	72	95	58	81.7	65.9	102.9	66.0	3.8	0.6	4.3	1.3	5.8	0.6	6.3	2.0	0.103	1.0	1.0
g2663	2548	61	57	68	57	53.6	52.2	73.6	64.9	1.3	0.0	1.7	0.1	2.0	0.1	2.5	0.2	0.2	1.0	1.0
g2667	470	101	42	58	88	88.7	38.5	62.8	100.1	8.6	4.8	11.0	3.5	13.1	6.8	15.8	5.0	0.156	1.0	1.0
g2669	1487	0.0	0.0	0.0	0.0	0.0	0.0	0.0	0.0	NA	NA	NA	NA	NA	NA	NA	NA	NA	NA	NA
g2671	792	478	511	426	420	420.0	468.0	461.3	477.9	35.5	2.7	37.5	0.9	54.7	6.6	54.0	1.1	0.065	1.0	1.0
g2672	1692	206	232	203	168	181.0	212.5	219.8	191.1	7.4	0.8	7.7	0.7	11.4	1.8	11.1	1.1	0.045	1.0	1.0
g2673	1324	385	340	303	342	338.3	311.4	328.1	389.1	15.6	0.9	17.1	2.1	23.9	0.3	24.7	2.8	0.109	1.0	1.0
g2675	2399	362	313	235	253	318.1	286.7	254.5	287.9	8.0	0.6	7.2	0.6	12.3	0.3	10.3	0.8	-0.119	1.0	1.0
g2676	2107	136	115	97	81	119.5	105.3	105.0	92.2	3.4	0.3	3.0	0.3	5.2	0.2	4.3	0.4	-0.117	1.0	1.0
g2677	649	0.0	0.0	0.0	0.0	0.0	0.0	0.0	0.0	NA	NA	NA	NA	NA	NA	NA	NA	NA	NA	NA
g2678	1464	0.0	0.0	0.0	0.0	0.0	0.0	0.0	0.0	NA	NA	NA	NA	NA	NA	NA	NA	NA	NA	NA
g2680	792	286	344	279	226	251.3	315.1	302.1	257.1	22.6	3.6	22.4	2.5	35.0	7.1	32.2	3.8	-0.013	1.0	1.0
g2681	1082	115	139	115	94	101.1	127.3	124.5	107.0	6.7	1.1	6.8	0.7	10.3	2.2	9.8	1.1	0.013	1.0	1.0
g2684	1237	0.0	0.0	0.0	0.0	0.0	0.0	0.0	0.0	NA	NA	NA	NA	NA	NA	NA	NA	NA	NA	NA
g2685	933	147	159	141	132	129.2	145.6	152.7	150.2	9.3	0.8	10.3	0.1	14.4	1.8	14.8	0.3	0.095	1.0	1.0
g2687	1230	1	5	5	4	0.9	4.6	5.4	4.6	0.1	0.1	0.2	0.1	0.1	0.2	0.3	0.1	0.06	1.0	1.0
g2688	1313	202	144	136	170	177.5	131.9	147.3	193.4	7.5	1.6	8.2	1.6	11.5	1.8	11.8	2.1	0.09	1.0	1.0
g2689	1037	5	6	14	11	4.4	5.5	15.2	12.5	0.3	0.0	0.8	0.1	0.5	0.1	1.2	0.1	0.223	1.0	1.0
g2690	1593	0.0	0.0	0.0	0.0	0.0	0.0	0.0	0.0	NA	NA	NA	NA	NA	NA	NA	NA	NA	NA	NA
g2691	2097	578	497	474	449	507.9	455.2	513.3	510.9	14.5	1.1	15.4	0.1	22.3	0.7	22.2	0.2	0.071	1.0	1.0
g2694	1228	652	575	512	437	572.9	526.6	554.5	497.2	28.4	1.6	27.1	2.1	43.5	0.5	39.0	3.3	-0.052	1.0	1.0
g2698	1256	0.0	0.0	0.0	0.0	0.0	0.0	0.0	0.0	NA	NA	NA	NA	NA	NA	NA	NA	NA	NA	NA
g2699	1443	0.0	0.0	0.0	0.0	0.0	0.0	0.0	0.0	NA	NA	NA	NA	NA	NA	NA	NA	NA	NA	NA
g2701	1865	19	23	17	14	16.7	21.1	18.4	15.9	0.7	0.1	0.6	0.1	1.0	0.1	0.8	0.1	-0.035	1.0	1.0
g2702	871	29	22	26	13	25.5	20.2	28.2	14.8	1.7	0.3	1.6	0.6	2.6	0.3	2.2	0.9	-0.024	1.0	1.0
g2707	1055	0.0	0.0	0.0	0.0	0.0	0.0	0.0	0.0	NA	NA	NA	NA	NA	NA	NA	NA	NA	NA	NA
g2708	619	32	68	19	11	28.1	62.3	20.6	12.5	4.7	2.5	1.7	0.6	7.2	4.2	2.5	0.8	-0.434	1.0	1.0
g2713	2029	0.0	0.0	0.0	0.0	0.0	0.0	0.0	0.0	NA	NA	NA	NA	NA	NA	NA	NA	NA	NA	NA
g2715	1824	162	158	143	141	142.3	144.7	154.9	160.4	5.0	0.1	5.5	0.1	7.6	0.4	7.9	0.1	0.092	1.0	1.0
g2716	1264	108	99	102	118	94.9	90.7	110.5	134.3	4.7	0.2	6.1	0.8	7.1	0.0	8.8	1.2	0.247	1.0	1.0
g2717	1451	0.0	0.0	0.0	0.0	0.0	0.0	0.0	0.0	NA	NA	NA	NA	NA	NA	NA	NA	NA	NA	NA
g2718	765	0.0	0.0	0.0	0.0	0.0	0.0	0.0	0.0	NA	NA	NA	NA	NA	NA	NA	NA	NA	NA	NA
g2720	1525	159	159	142	171	139.7	145.6	153.8	194.6	5.9	0.1	7.2	1.2	9.1	0.6	10.4	1.7	0.194	1.0	1.0
g2724	987	305	223	153	219	268.0	204.2	165.7	249.2	15.2	2.9	13.3	3.8	23.2	3.4	19.1	5.4	-0.126	1.0	1.0
g2731	945	11	18	10	6	9.7	16.5	10.8	6.8	0.8	0.4	0.6	0.1	1.3	0.6	0.8	0.2	-0.096	1.0	1.0
g2732	5319	0.0	0.0	0.0	0.0	0.0	0.0	0.0	0.0	NA	NA	NA	NA	NA	NA	NA	NA	NA	NA	NA
g2736	481	0.0	0.0	0.0	0.0	0.0	0.0	0.0	0.0	NA	NA	NA	NA	NA	NA	NA	NA	NA	NA	NA
g2739	2475	328	285	259	212	288.2	261.0	280.5	241.2	7.0	0.5	6.7	0.7	10.8	0.3	9.7	1.1	-0.055	1.0	1.0
g2740	896	582	459	471	521	511.4	420.4	510.1	592.8	32.9	4.5	39.0	4.1	50.5	4.6	56.1	5.7	0.19	1.0	1.0
g2741	1588	885	693	730	822	777.7	634.7	790.5	935.2	28.1	4.0	34.4	4.1	43.1	4.2	49.5	5.7	0.231	1.0	1.0
g2745	13881	1730	1675	1285	1228	1520.2	1534.2	1391.6	1397.2	7.0	0.1	6.3	0.1	10.7	0.6	9.2	0.1	-0.112	1.0	1.0
g2747	678	195	174	184	167	171.3	159.4	199.3	190.0	15.4	0.8	18.1	0.6	23.8	0.1	26.1	1.1	0.166	1.0	1.0
g2748	3101	525	466	438	414	461.3	426.8	474.3	471.0	9.1	0.5	9.7	0.1	13.9	0.1	13.9	0.1	0.072	1.0	1.0
g2750	1085	0.0	0.0	0.0	0.0	0.0	0.0	0.0	0.0	NA	NA	NA	NA	NA	NA	NA	NA	NA	NA	NA
g2751	529	0	2	3	2	0.0	1.8	3.2	2.3	0.1	0.1	0.3	0.1	0.1	0.2	0.5	0.1	0.05	1.0	1.0
g2753	3680	249	253	178	171	218.8	231.7	192.8	194.6	3.9	0.1	3.3	0.0	6.0	0.5	4.8	0.1	-0.159	1.0	1.0
g2754	1892	410	422	338	351	360.3	386.5	366.0	399.4	12.5	0.6	12.8	0.8	19.2	1.8	18.5	1.0	0.028	1.0	1.0
g2755	1734	232	233	153	201	203.9	213.4	165.7	228.7	7.6	0.3	7.2	1.6	11.7	1.0	10.4	2.3	-0.057	1.0	1.0
g2758	735	0.0	0.0	0.0	0.0	0.0	0.0	0.0	0.0	NA	NA	NA	NA	NA	NA	NA	NA	NA	NA	NA
g2759	4176	410	487	330	305	360.3	446.0	357.4	347.0	6.2	0.9	5.3	0.1	9.5	1.8	7.7	0.1	-0.15	1.0	1.0
g2760	787	1608	1876	1534	1025	1413.0	1718.3	1661.2	1166.2	126.0	17.4	113.8	28.1	194.4	35.6	163.8	41.3	-0.115	1.0	1.0
g2761	1448	15	12	16	15	13.2	11.0	17.3	17.1	0.6	0.1	0.8	0.1	0.8	0.1	1.1	0.1	0.114	1.0	1.0
g2763	854	596	526	488	498	523.7	481.8	528.5	566.6	37.2	2.2	40.6	2.0	57.2	0.7	58.4	2.5	0.099	1.0	1.0
g2764	1156	167	167	128	154	146.7	153.0	138.6	175.2	8.2	0.3	8.6	1.4	12.6	1.0	12.4	2.0	0.044	1.0	1.0
g2765	1725	268	217	190	170	235.5	198.8	205.8	193.4	8.0	0.9	7.3	0.4	12.2	0.8	10.6	0.6	-0.087	1.0	1.0
g2767	2171	34	30	27	18	29.9	27.5	29.2	20.5	0.8	0.1	0.8	0.2	1.3	0.0	1.1	0.3	-0.068	1.0	1.0
g2772	2339	564	509	446	498	495.6	466.2	483.0	566.6	13.0	0.6	14.2	1.6	19.9	0.1	20.4	2.1	0.1	1.0	1.0
g2774	3738	1346	1076	925	967	1182.7	985.5	1001.7	1100.2	18.4	2.3	17.8	1.1	28.1	2.3	25.6	1.6	-0.037	1.0	1.0
g2781	784	0.0	0.0	0.0	0.0	0.0	0.0	0.0	0.0	NA	NA	NA	NA	NA	NA	NA	NA	NA	NA	NA
g2783	2040	384	404	300	329	337.4	370.0	324.9	374.3	11.0	0.7	10.8	1.1	16.9	1.9	15.6	1.4	-0.013	1.0	1.0
g2784	779	17	56	13	9	14.9	51.3	14.1	10.2	2.7	2.1	0.9	0.2	4.2	3.5	1.4	0.4	-0.33	1.0	1.0
g2787	937	55	37	49	37	48.3	33.9	53.1	42.1	2.8	0.7	3.2	0.6	4.3	0.8	4.6	0.8	0.09	1.0	1.0
g2791	2805	1557	1601	1371	860	1368.1	1466.4	1484.7	978.5	32.0	1.6	27.8	8.1	49.3	4.7	40.0	11.8	-0.157	1.0	1.0
g2795	1493	5	4	2	0	4.4	3.7	2.2	0.0	0.2	0.0	0.1	0.1	0.3	0.0	0.1	0.1	-0.077	1.0	1.0
g2801	5953	1784	1683	1244	1250	1567.6	1541.5	1347.2	1422.2	16.6	0.2	14.7	0.6	25.4	0.8	21.1	0.7	-0.142	1.0	1.0
g2806	993	10	3	0	6	8.8	2.7	0.0	6.8	0.4	0.3	0.2	0.3	0.6	0.4	0.3	0.4	-0.048	1.0	1.0
g2807	810	7	5	11	6	6.2	4.6	11.9	6.8	0.5	0.1	0.7	0.3	0.7	0.1	1.0	0.4	0.102	1.0	1.0
g2808	3117	62	56	27	27	54.5	51.3	29.2	30.7	1.1	0.1	0.6	0.0	1.6	0.0	0.9	0.0	-0.348	1.0	1.0
g2811	2970	77	53	70	51	67.7	48.5	75.8	58.0	1.2	0.3	1.4	0.3	1.9	0.4	2.0	0.4	0.101	1.0	1.0
g2812	694	17	20	20	20	14.9	18.3	21.7	22.8	1.6	0.2	2.0	0.1	2.4	0.4	3.0	0.1	0.114	1.0	1.0
g2813	2738	463	373	382	353	406.8	341.6	413.7	401.6	8.7	1.1	9.4	0.2	13.2	1.1	13.6	0.4	0.096	1.0	1.0
g2816	2553	120	118	91	71	105.4	108.1	98.5	80.8	2.6	0.1	2.2	0.3	4.1	0.3	3.2	0.4	-0.151	1.0	1.0
g2817	1439	137	154	101	108	120.4	141.1	109.4	122.9	5.8	0.6	5.1	0.4	8.8	1.3	7.3	0.6	-0.11	1.0	1.0
g2820	3649	110	110	79	99	96.7	100.8	85.6	112.6	1.7	0.0	1.8	0.4	2.6	0.1	2.5	0.5	0.003	1.0	1.0
g2823	2528	1515	1169	1221	841	1331.2	1070.7	1322.3	956.9	30.1	4.7	28.6	6.4	46.1	5.0	41.1	9.5	-0.059	1.0	1.0
g2825	2510	257	296	225	210	225.8	271.1	243.7	238.9	6.2	0.8	6.0	0.1	9.7	1.6	8.7	0.1	-0.031	1.0	1.0
g2826	1718	223	196	171	152	196.0	179.5	185.2	172.9	6.9	0.4	6.6	0.3	10.6	0.1	9.5	0.4	-0.048	1.0	1.0
g2827	152	0.0	0.0	0.0	0.0	0.0	0.0	0.0	0.0	NA	NA	NA	NA	NA	NA	NA	NA	NA	NA	NA
g2830	853	167	153	150	154	146.7	140.1	162.4	175.2	10.7	0.4	12.6	0.6	16.4	0.2	18.1	0.8	0.161	1.0	1.0
g2832	750	50	33	36	29	43.9	30.2	39.0	33.0	3.1	0.8	3.0	0.4	4.8	1.0	4.4	0.6	-0.017	1.0	1.0
g2833	1521	0.0	0.0	0.0	0.0	0.0	0.0	0.0	0.0	NA	NA	NA	NA	NA	NA	NA	NA	NA	NA	NA
g2835	581	8	5	8	7	7.0	4.6	8.7	8.0	0.7	0.2	0.9	0.0	1.0	0.3	1.3	0.0	0.065	1.0	1.0
g2837	1331	72	55	91	82	63.3	50.4	98.5	93.3	2.7	0.4	4.5	0.2	4.2	0.5	6.5	0.4	0.416	1.0	1.0
g2839	1529	30	35	36	30	26.4	32.1	39.0	34.1	1.2	0.1	1.5	0.1	1.9	0.4	2.1	0.2	0.123	1.0	1.0
g2844	1250	382	327	223	263	335.7	299.5	241.5	299.2	16.1	1.3	13.7	2.1	24.7	0.8	19.7	3.0	-0.174	1.0	1.0
g2848	557	0.0	0.0	0.0	0.0	0.0	0.0	0.0	0.0	NA	NA	NA	NA	NA	NA	NA	NA	NA	NA	NA
g2852	1273	0.0	0.0	0.0	0.0	0.0	0.0	0.0	0.0	NA	NA	NA	NA	NA	NA	NA	NA	NA	NA	NA
g2856	1175	493	725	445	480	433.2	664.0	481.9	546.1	29.6	8.8	27.7	2.4	45.9	15.6	39.9	3.3	-0.069	1.0	1.0
g2860	1321	18	27	17	6	15.8	24.7	18.4	6.8	1.0	0.3	0.6	0.4	1.6	0.5	0.8	0.6	-0.146	1.0	1.0
g2871	2749	0.0	0.0	0.0	0.0	0.0	0.0	0.0	0.0	NA	NA	NA	NA	NA	NA	NA	NA	NA	NA	NA
g2872	1189	49	49	35	36	43.1	44.9	37.9	41.0	2.4	0.1	2.1	0.1	3.6	0.3	3.0	0.2	-0.068	1.0	1.0
g2875	2257	85	63	71	75	74.7	57.7	76.9	85.3	1.9	0.4	2.3	0.1	2.8	0.4	3.3	0.1	0.158	1.0	1.0
g2877	1026	71	61	40	54	62.4	55.9	43.3	61.4	3.6	0.4	3.2	0.8	5.6	0.3	4.7	1.1	-0.085	1.0	1.0
g2879	1621	1479	1545	1476	1776	1299.6	1415.1	1598.4	2020.7	53.0	3.2	70.8	11.7	81.7	8.6	101.8	16.3	0.342	1.0	1.0
g2881	3255	2233	2363	2015	1495	1962.1	2164.3	2182.1	1701.0	40.1	2.8	37.8	6.6	61.9	7.1	54.5	9.8	-0.072	1.0	1.0
g2882	2205	17	13	21	14	14.9	11.9	22.7	15.9	0.3	0.1	0.6	0.1	0.6	0.1	0.8	0.2	0.126	1.0	1.0
g2884	1684	198	175	184	186	174.0	160.3	199.3	211.6	6.2	0.4	7.8	0.4	9.6	0.1	11.2	0.5	0.211	1.0	1.0
g2885	1283	12	11	0	1	10.5	10.1	0.0	1.1	0.5	0.0	0.1	0.1	0.8	0.1	0.1	0.1	-0.25	1.0	1.0
g2887	714	30	35	24	33	26.4	32.1	26.0	37.5	2.5	0.4	2.8	0.7	3.9	0.7	4.0	1.0	0.043	1.0	1.0
g2888	1965	0.0	0.0	0.0	0.0	0.0	0.0	0.0	0.0	NA	NA	NA	NA	NA	NA	NA	NA	NA	NA	NA
g2889	2249	753	740	583	505	661.7	677.8	631.4	574.6	18.9	0.4	17.0	1.1	29.0	1.8	24.4	1.8	-0.124	1.0	1.0
g2891	892	4	9	2	2	3.5	8.2	2.2	2.3	0.4	0.3	0.2	0.0	0.7	0.5	0.3	0.0	-0.099	1.0	1.0
g2893	1534	0.0	0.0	0.0	0.0	0.0	0.0	0.0	0.0	NA	NA	NA	NA	NA	NA	NA	NA	NA	NA	NA
g2899	2405	1	5	3	3	0.9	4.6	3.2	3.4	0.1	0.1	0.1	0.0	0.1	0.1	0.1	0.0	0.017	1.0	1.0
g2900	956	122	119	98	82	107.2	109.0	106.1	93.3	7.2	0.1	6.6	0.6	11.0	0.6	9.5	0.8	-0.072	1.0	1.0
g2901	492	81	79	75	81	71.2	72.4	81.2	92.2	9.2	0.1	11.2	1.0	14.2	0.8	16.1	1.3	0.154	1.0	1.0
g2903	742	0.0	0.0	0.0	0.0	0.0	0.0	0.0	0.0	NA	NA	NA	NA	NA	NA	NA	NA	NA	NA	NA
g2904	988	125	120	101	85	109.8	109.9	109.4	96.7	7.0	0.0	6.6	0.6	10.8	0.5	9.5	0.8	-0.057	1.0	1.0
g2905	1943	97	88	75	94	85.2	80.6	81.2	107.0	2.7	0.1	3.0	0.6	4.2	0.1	4.4	0.8	0.105	1.0	1.0
g2906	3205	1207	1324	1006	836	1060.6	1212.7	1089.4	951.2	22.5	2.1	20.1	1.9	34.6	4.9	29.0	2.8	-0.129	1.0	1.0
g2907	775	0.0	0.0	0.0	0.0	0.0	0.0	0.0	0.0	NA	NA	NA	NA	NA	NA	NA	NA	NA	NA	NA
g2908	3220	3078	3783	2351	2066	2704.6	3464.9	2546.0	2350.6	60.7	10.6	48.1	2.8	93.8	20.6	69.2	4.3	-0.276	1.0	1.0
g2910	932	1057	995	834	839	928.8	911.3	903.2	954.6	62.5	0.8	63.1	2.5	96.1	3.1	90.8	3.1	0.011	1.0	1.0
g2911	519	0.0	0.0	0.0	0.0	0.0	0.0	0.0	0.0	NA	NA	NA	NA	NA	NA	NA	NA	NA	NA	NA
g2912	1433	5	5	7	3	4.4	4.6	7.6	3.4	0.2	0.0	0.2	0.1	0.3	0.0	0.3	0.1	0.027	1.0	1.0
g2913	1223	118	91	93	118	103.7	83.3	100.7	134.3	4.8	0.8	6.1	1.3	7.4	0.8	8.8	1.8	0.196	1.0	1.0
g2914	1451	335	330	303	262	294.4	302.3	328.1	298.1	13.0	0.3	13.7	0.9	20.0	1.4	19.6	1.4	0.054	1.0	1.0
g2915	1410	597	441	529	581	524.6	403.9	572.9	661.0	20.9	3.9	27.7	2.8	31.9	4.5	39.9	3.9	0.318	1.0	1.0
g2917	1635	46	21	24	39	40.4	19.2	26.0	44.4	1.1	0.6	1.4	0.5	1.8	0.9	1.9	0.7	0.077	1.0	1.0
g2919	2409	26	41	23	18	22.8	37.6	24.9	20.5	0.8	0.3	0.6	0.1	1.2	0.5	0.8	0.2	-0.13	1.0	1.0
g2921	818	77	82	61	81	67.7	75.1	66.1	92.2	5.5	0.4	6.1	1.4	8.4	1.1	8.8	2.0	0.08	1.0	1.0
g2923	958	0.0	0.0	0.0	0.0	0.0	0.0	0.0	0.0	NA	NA	NA	NA	NA	NA	NA	NA	NA	NA	NA
g2924	1571	332	226	278	372	291.7	207.0	301.1	423.3	10.1	2.5	14.6	3.5	15.4	3.1	21.0	4.9	0.374	1.0	1.0
g2925	1288	2725	2148	2198	2380	2394.5	1967.4	2380.3	2707.9	107.2	14.8	125.1	11.5	164.3	15.2	179.9	15.6	0.185	1.0	1.0
g2936	488	10	4	8	5	8.8	3.7	8.7	5.7	0.8	0.4	0.9	0.3	1.2	0.6	1.3	0.4	0.024	1.0	1.0
g2939	659	4	2	3	1	3.5	1.8	3.2	1.1	0.2	0.1	0.2	0.1	0.3	0.1	0.2	0.2	-0.014	1.0	1.0
g2940	682	5	3	1	6	4.4	2.7	1.1	6.8	0.3	0.1	0.3	0.4	0.6	0.1	0.5	0.6	0.009	1.0	1.0
g2942	2838	266	294	234	154	233.7	269.3	253.4	175.2	5.6	0.6	4.8	1.3	8.6	1.3	6.9	1.8	-0.16	1.0	1.0
g2946	877	1731	1661	1548	1185	1521.0	1521.3	1676.4	1348.3	109.8	0.1	109.2	16.8	168.9	7.8	157.2	24.9	-0.007	1.0	1.0
g2950	1201	301	295	275	273	264.5	270.2	297.8	310.6	14.1	0.2	16.1	0.5	21.6	1.3	23.1	0.6	0.142	1.0	1.0
g2951	1990	83	77	68	54	72.9	70.5	73.6	61.4	2.2	0.1	2.1	0.2	3.5	0.1	3.1	0.3	-0.046	1.0	1.0
g2954	555	0.0	0.0	0.0	0.0	0.0	0.0	0.0	0.0	NA	NA	NA	NA	NA	NA	NA	NA	NA	NA	NA
g2955	569	0.0	0.0	0.0	0.0	0.0	0.0	0.0	0.0	NA	NA	NA	NA	NA	NA	NA	NA	NA	NA	NA
g2956	1665	6	8	5	4	5.3	7.3	5.4	4.6	0.2	0.1	0.2	0.0	0.4	0.1	0.3	0.0	-0.035	1.0	1.0
g2957	978	181	205	134	110	159.0	187.8	145.1	125.2	11.2	1.3	8.8	0.9	17.4	2.9	12.6	1.4	-0.241	1.0	1.0
g2958	3205	174	199	144	150	152.9	182.3	155.9	170.7	3.3	0.4	3.2	0.2	5.1	0.8	4.7	0.3	-0.026	1.0	1.0
g2960	369	11	4	10	9	9.7	3.7	10.8	10.2	1.1	0.8	1.9	0.1	1.8	1.1	2.6	0.1	0.092	1.0	1.0
g2961	1305	158	162	107	99	138.8	148.4	115.9	112.6	7.0	0.4	5.5	0.1	10.7	1.0	8.0	0.1	-0.217	1.0	1.0
g2965	1732	235	216	185	192	206.5	197.8	200.3	218.5	7.4	0.3	7.7	0.5	11.3	0.1	11.0	0.7	0.036	1.0	1.0
g2966	1236	589	494	453	564	517.6	452.5	490.6	641.7	24.9	2.3	29.0	5.5	38.1	1.8	41.7	7.8	0.172	1.0	1.0
g2967	1095	401	309	280	344	352.4	283.0	303.2	391.4	18.4	2.8	20.1	3.6	28.2	3.1	28.9	5.0	0.094	1.0	1.0
g2972	1396	229	255	171	172	201.2	233.6	185.2	195.7	9.8	1.1	8.7	0.4	15.2	2.3	12.4	0.5	-0.137	1.0	1.0
g2978	1499	0.0	0.0	0.0	0.0	0.0	0.0	0.0	0.0	NA	NA	NA	NA	NA	NA	NA	NA	NA	NA	NA
g2980	688	157	187	140	138	138.0	171.3	151.6	157.0	14.2	2.2	14.2	0.4	22.0	4.4	20.5	0.4	-0.002	1.0	1.0
g2981	2170	482	408	409	403	423.5	373.7	442.9	458.5	11.7	1.1	13.2	0.4	17.9	0.8	18.9	0.4	0.14	1.0	1.0
g2982	2886	112	278	82	51	98.4	254.6	88.8	58.0	3.9	2.4	1.6	0.4	6.1	4.0	2.3	0.6	-0.598	0.645	1.0
g2985	1185	609	668	547	422	535.1	611.8	592.4	480.1	30.6	2.9	28.7	4.2	47.2	6.6	41.3	6.4	-0.076	1.0	1.0
g2988	3116	161	343	123	87	141.5	314.2	133.2	99.0	4.7	2.5	2.4	0.5	7.2	4.2	3.4	0.7	-0.532	0.879	1.0
g2990	2838	597	643	407	499	524.6	588.9	440.8	567.7	12.4	1.0	11.2	2.1	19.1	2.4	16.1	2.9	-0.112	1.0	1.0
g2991	1230	0.0	0.0	0.0	0.0	0.0	0.0	0.0	0.0	NA	NA	NA	NA	NA	NA	NA	NA	NA	NA	NA
g2997	2729	721	610	598	542	633.5	558.7	647.6	616.7	13.8	1.2	14.7	0.5	21.2	0.9	21.1	0.8	0.069	1.0	1.0
g2998	5903	738	587	751	722	648.5	537.6	813.3	821.5	6.4	0.8	8.8	0.1	9.8	0.8	12.6	0.0	0.375	1.0	1.0
g2999	764	19	13	11	12	16.7	11.9	11.9	13.7	1.2	0.3	1.1	0.1	1.9	0.4	1.5	0.1	-0.034	1.0	1.0
g3000	1419	0.0	0.0	0.0	0.0	0.0	0.0	0.0	0.0	NA	NA	NA	NA	NA	NA	NA	NA	NA	NA	NA
g3004	1277	288	331	226	232	253.1	303.2	244.7	264.0	13.8	1.7	12.6	0.7	21.2	3.6	18.1	0.9	-0.096	1.0	1.0
g3005	794	107	110	127	156	94.0	100.8	137.5	177.5	7.8	0.4	12.6	2.3	11.9	1.1	18.1	3.2	0.442	1.0	1.0
g3009	927	31	14	12	22	27.2	12.8	13.0	25.0	1.4	0.7	1.3	0.6	2.1	1.0	1.9	0.8	-0.019	1.0	1.0
g3010	1574	223	238	186	174	196.0	218.0	201.4	198.0	8.3	0.6	8.1	0.1	12.9	1.6	11.6	0.1	-0.037	1.0	1.0
g3011	1564	3274	2693	2545	3007	2876.9	2466.6	2756.1	3421.3	108.2	11.7	125.0	19.0	166.0	10.3	179.8	26.5	0.173	1.0	1.0
g3012	946	2	3	1	0	1.8	2.7	1.1	0.0	0.1	0.1	0.1	0.1	0.2	0.1	0.1	0.1	-0.048	1.0	1.0
g3013	1798	94	86	94	52	82.6	78.8	101.8	59.2	2.9	0.1	2.9	1.1	4.3	0.1	4.1	1.6	-0.001	1.0	1.0
g3016	2588	1	4	4	0	0.9	3.7	4.3	0.0	0.1	0.1	0.1	0.1	0.1	0.1	0.1	0.1	-0.002	1.0	1.0
g3019	1135	0.0	0.0	0.0	0.0	0.0	0.0	0.0	0.0	NA	NA	NA	NA	NA	NA	NA	NA	NA	NA	NA
g3021	1217	0.0	0.0	0.0	0.0	0.0	0.0	0.0	0.0	NA	NA	NA	NA	NA	NA	NA	NA	NA	NA	NA
g3023	1815	0.0	0.0	0.0	0.0	0.0	0.0	0.0	0.0	NA	NA	NA	NA	NA	NA	NA	NA	NA	NA	NA
g3025	2346	307	338	263	323	269.8	309.6	284.8	367.5	7.8	0.8	8.8	1.6	12.1	1.7	12.7	2.2	0.127	1.0	1.0
g3027	1760	364	332	309	327	319.8	304.1	334.6	372.1	11.2	0.4	12.7	1.0	17.2	0.1	18.2	1.3	0.139	1.0	1.0
g3028	2585	0.0	0.0	0.0	0.0	0.0	0.0	0.0	0.0	NA	NA	NA	NA	NA	NA	NA	NA	NA	NA	NA
g3030	1399	1	3	13	14	0.9	2.7	14.1	15.9	0.1	0.1	0.7	0.1	0.1	0.1	0.9	0.1	0.334	1.0	1.0
g3031	706	16	25	7	5	14.1	22.9	7.6	5.7	1.7	0.6	0.6	0.1	2.6	1.0	0.8	0.2	-0.267	1.0	1.0
g3033	3186	1383	1337	1365	1076	1215.2	1224.6	1478.2	1224.2	24.2	0.1	26.9	3.6	37.3	1.8	38.6	5.4	0.123	1.0	1.0
g3035	834	0.0	0.0	0.0	0.0	0.0	0.0	0.0	0.0	NA	NA	NA	NA	NA	NA	NA	NA	NA	NA	NA
g3039	3408	10	6	2	7	8.8	5.5	2.2	8.0	0.1	0.1	0.1	0.1	0.2	0.1	0.1	0.1	-0.051	1.0	1.0
g3043	1004	15	27	19	9	13.2	24.7	20.6	10.2	1.2	0.6	0.9	0.5	1.9	0.9	1.4	0.7	-0.067	1.0	1.0
g3044	1348	329	360	238	201	289.1	329.7	257.7	228.7	14.6	1.3	11.4	1.0	22.4	3.1	16.4	1.6	-0.259	1.0	1.0
g3046	786	1125	1399	1078	774	988.5	1281.4	1167.4	880.6	91.5	16.7	82.5	16.3	141.3	32.2	118.8	24.1	-0.116	1.0	1.0
g3048	2393	137	177	127	126	120.4	162.1	137.5	143.4	3.8	0.8	3.7	0.1	5.8	1.4	5.3	0.1	-0.005	1.0	1.0
g3049	840	0.0	0.0	0.0	0.0	0.0	0.0	0.0	0.0	NA	NA	NA	NA	NA	NA	NA	NA	NA	NA	NA
g3051	1006	2	1	4	8	1.8	0.9	4.3	9.1	0.1	0.0	0.5	0.2	0.1	0.1	0.7	0.4	0.148	1.0	1.0
g3052	1328	230	204	212	220	202.1	186.8	229.6	250.3	9.2	0.5	11.4	0.7	14.2	0.1	16.4	1.0	0.221	1.0	1.0
g3054	326	0.0	0.0	0.0	0.0	0.0	0.0	0.0	0.0	NA	NA	NA	NA	NA	NA	NA	NA	NA	NA	NA
g3055	2809	65	96	84	42	57.1	87.9	91.0	47.8	1.6	0.5	1.6	0.7	2.5	0.9	2.3	1.0	-0.029	1.0	1.0
g3057	1820	796	809	734	505	699.4	741.0	794.9	574.6	25.1	1.1	23.9	5.4	38.6	3.4	34.4	8.0	-0.057	1.0	1.0
g3058	2592	143	408	93	57	125.7	373.7	100.7	64.9	6.1	4.2	2.0	0.6	9.6	7.0	3.0	0.9	-0.335	1.0	1.0
g3059	1247	0.0	0.0	0.0	0.0	0.0	0.0	0.0	0.0	NA	NA	NA	NA	NA	NA	NA	NA	NA	NA	NA
g3060	1001	284	255	249	254	249.6	233.6	269.7	289.0	15.3	0.7	17.7	0.8	23.5	0.0	25.4	1.1	0.157	1.0	1.0
g3061	2613	498	441	360	398	437.6	403.9	389.9	452.8	10.2	0.6	10.2	1.1	15.7	0.1	14.7	1.6	0.001	1.0	1.0
g3063	1866	502	499	480	387	441.1	457.0	519.8	440.3	15.2	0.4	16.2	1.9	23.4	1.6	23.4	2.8	0.077	1.0	1.0
g3064	1973	81	81	68	58	71.2	74.2	73.6	66.0	2.4	0.1	2.2	0.2	3.6	0.3	3.2	0.4	-0.031	1.0	1.0
g3066	3205	0.0	0.0	0.0	0.0	0.0	0.0	0.0	0.0	NA	NA	NA	NA	NA	NA	NA	NA	NA	NA	NA
g3067	721	32	28	22	28	28.1	25.6	23.8	31.9	2.4	0.1	2.5	0.5	3.7	0.0	3.5	0.7	0.017	1.0	1.0
g3068	2108	352	327	352	287	309.3	299.5	381.2	326.5	9.2	0.2	10.7	1.2	14.1	0.4	15.3	1.8	0.167	1.0	1.0
g3070	1920	107	92	72	105	94.0	84.3	78.0	119.5	3.0	0.2	3.2	0.9	4.5	0.1	4.7	1.3	0.083	1.0	1.0
g3071	1348	87	61	58	46	76.4	55.9	62.8	52.3	3.1	0.7	2.8	0.4	4.8	0.9	4.0	0.5	-0.1	1.0	1.0
g3078	2090	55	63	52	58	48.3	57.7	56.3	66.0	1.6	0.1	1.9	0.2	2.5	0.4	2.7	0.3	0.102	1.0	1.0
g3079	2012	2	1	16	1	1.8	0.9	17.3	1.1	0.1	0.1	0.2	0.4	0.1	0.1	0.3	0.5	0.168	1.0	1.0
g3080	1165	0.0	0.0	0.0	0.0	0.0	0.0	0.0	0.0	NA	NA	NA	NA	NA	NA	NA	NA	NA	NA	NA
g3082	485	28	10	18	14	24.6	9.2	19.5	15.9	2.2	1.4	2.3	0.3	3.4	2.1	3.3	0.4	0.015	1.0	1.0
g3083	1585	34	46	28	22	29.9	42.1	30.3	25.0	1.4	0.4	1.1	0.1	2.2	0.6	1.6	0.2	-0.137	1.0	1.0
g3084	535	0.0	0.0	0.0	0.0	0.0	0.0	0.0	0.0	NA	NA	NA	NA	NA	NA	NA	NA	NA	NA	NA
g3085	2861	1292	930	920	856	1135.3	851.8	996.3	973.9	22.0	4.4	21.9	0.4	33.6	5.2	31.4	0.6	-0.01	1.0	1.0
g3086	1027	7	4	13	1	6.2	3.7	14.1	1.1	0.3	0.1	0.5	0.6	0.5	0.2	0.7	0.8	0.057	1.0	1.0
g3087	1483	3	4	2	2	2.6	3.7	2.2	2.3	0.1	0.1	0.1	0.0	0.2	0.1	0.1	0.0	-0.027	1.0	1.0
g3088	455	0.0	0.0	0.0	0.0	0.0	0.0	0.0	0.0	NA	NA	NA	NA	NA	NA	NA	NA	NA	NA	NA
g3089	1669	5	4	0	1	4.4	3.7	0.0	1.1	0.1	0.1	0.0	0.0	0.2	0.1	0.0	0.0	-0.095	1.0	1.0
g3090	955	29	20	17	16	25.5	18.3	18.4	18.2	1.4	0.4	1.2	0.0	2.2	0.4	1.7	0.0	-0.072	1.0	1.0
g3091	905	425	365	343	281	373.4	334.3	371.4	319.7	24.8	1.9	24.2	2.5	38.0	1.1	34.8	3.8	-0.026	1.0	1.0
g3092	869	48	50	33	33	42.2	45.8	35.7	37.5	3.2	0.1	2.6	0.1	4.9	0.4	3.9	0.1	-0.112	1.0	1.0
g3094	1291	480	493	370	329	421.8	451.5	400.7	374.3	21.4	1.1	19.1	0.9	33.0	3.2	27.4	1.4	-0.136	1.0	1.0
g3096	2735	2859	2341	1572	1644	2512.2	2144.1	1702.4	1870.5	54.0	6.0	41.4	2.8	82.8	5.4	59.5	3.7	-0.322	1.0	1.0
g3097	784	31	19	20	26	27.2	17.4	21.7	29.6	1.8	0.6	2.0	0.5	2.8	0.8	3.0	0.6	0.059	1.0	1.0
g3098	488	23	15	18	11	20.2	13.7	19.5	12.5	2.2	0.6	2.0	0.6	3.4	0.7	3.0	0.9	-0.02	1.0	1.0
g3099	1283	84	51	47	50	73.8	46.7	50.9	56.9	3.0	0.9	2.6	0.2	4.5	1.2	3.8	0.3	-0.077	1.0	1.0
g3100	1933	81	122	71	63	71.2	111.7	76.9	71.7	3.0	1.0	2.4	0.1	4.7	1.8	3.5	0.2	-0.161	1.0	1.0
g3101	2524	985	890	775	724	865.5	815.2	839.3	823.7	21.1	0.8	20.9	0.3	32.5	0.2	30.1	0.6	-0.013	1.0	1.0
g3104	1439	114	76	71	70	100.2	69.6	76.9	79.6	3.8	0.9	3.5	0.1	5.7	1.1	5.0	0.1	-0.065	1.0	1.0
g3105	1717	168	143	112	138	147.6	131.0	121.3	157.0	5.1	0.4	5.2	0.9	7.8	0.3	7.4	1.3	-0.002	1.0	1.0
g3106	1093	830	768	663	697	729.3	703.4	718.0	793.0	41.5	1.1	43.8	3.1	63.9	1.3	63.0	4.1	0.063	1.0	1.0
g3107	3072	115	117	85	103	101.1	107.2	92.0	117.2	2.1	0.1	2.1	0.4	3.3	0.3	3.0	0.5	0.004	1.0	1.0
g3108	1568	59	53	28	38	51.8	48.5	30.3	43.2	2.0	0.1	1.4	0.4	3.1	0.1	2.0	0.5	-0.193	1.0	1.0
g3111	794	149	153	117	106	130.9	140.1	126.7	120.6	10.8	0.6	9.8	0.4	16.6	1.6	14.2	0.6	-0.087	1.0	1.0
g3114	2315	1771	1450	1383	1498	1556.2	1328.1	1497.7	1704.4	39.5	4.5	43.8	4.0	60.5	4.0	63.0	5.4	0.125	1.0	1.0
g3125	481	0.0	0.0	0.0	0.0	0.0	0.0	0.0	0.0	NA	NA	NA	NA	NA	NA	NA	NA	NA	NA	NA
g3126	2016	30	32	17	23	26.4	29.3	18.4	26.2	0.8	0.1	0.7	0.1	1.3	0.1	1.0	0.1	-0.102	1.0	1.0
g3128	658	0.0	0.0	0.0	0.0	0.0	0.0	0.0	0.0	NA	NA	NA	NA	NA	NA	NA	NA	NA	NA	NA
g3129	1223	526	482	379	456	462.2	441.5	410.4	518.8	23.4	0.7	24.1	4.0	36.0	0.6	34.7	5.5	0.031	1.0	1.0
g3130	1462	0.0	0.0	0.0	0.0	0.0	0.0	0.0	0.0	NA	NA	NA	NA	NA	NA	NA	NA	NA	NA	NA
g3131	2510	169	151	116	119	148.5	138.3	125.6	135.4	3.6	0.1	3.3	0.1	5.5	0.1	4.8	0.2	-0.091	1.0	1.0
g3132	1801	273	221	237	219	239.9	202.4	256.7	249.2	7.8	0.9	8.9	0.1	11.9	0.8	12.8	0.3	0.142	1.0	1.0
g3134	2051	423	341	333	280	371.7	312.3	360.6	318.6	10.6	1.3	10.4	0.9	16.1	1.3	15.1	1.3	-0.008	1.0	1.0
g3138	1418	112	122	85	54	98.4	111.7	92.0	61.4	4.7	0.4	3.4	1.0	7.2	1.0	4.9	1.4	-0.255	1.0	1.0
g3140	2332	264	264	236	188	232.0	241.8	255.6	213.9	6.5	0.2	6.3	0.8	9.9	0.8	9.2	1.2	-0.009	1.0	1.0
g3143	796	9	7	4	7	7.9	6.4	4.3	8.0	0.6	0.1	0.5	0.2	0.8	0.1	0.7	0.4	-0.026	1.0	1.0
g3144	550	11	6	4	10	9.7	5.5	4.3	11.4	0.8	0.4	0.9	0.6	1.3	0.4	1.3	0.8	0.006	1.0	1.0
g3148	2135	104	81	123	96	91.4	74.2	133.2	109.2	2.5	0.4	3.6	0.6	3.8	0.4	5.2	0.8	0.33	1.0	1.0
g3149	887	197	397	158	106	173.1	363.6	171.1	120.6	19.2	9.6	10.4	2.5	29.9	16.1	14.9	3.7	-0.503	0.987	1.0
g3150	684	830	910	793	541	729.3	833.5	858.8	615.5	72.3	6.9	68.2	15.9	111.5	15.7	98.2	23.4	-0.065	1.0	1.0
g3151	879	0.0	0.0	0.0	0.0	0.0	0.0	0.0	0.0	NA	NA	NA	NA	NA	NA	NA	NA	NA	NA	NA
g3152	914	335	393	290	247	294.4	360.0	314.1	281.0	22.6	3.2	20.6	1.6	35.0	6.4	29.8	2.5	-0.103	1.0	1.0
g3153	637	0.0	0.0	0.0	0.0	0.0	0.0	0.0	0.0	NA	NA	NA	NA	NA	NA	NA	NA	NA	NA	NA
g3155	2954	447	414	344	405	392.8	379.2	372.5	460.8	8.2	0.2	8.9	1.3	12.7	0.3	12.9	1.8	0.085	1.0	1.0
g3159	1285	27	25	30	13	23.7	22.9	32.5	14.8	1.1	0.1	1.1	0.6	1.8	0.1	1.6	0.9	0.007	1.0	1.0
g3160	1512	14	17	30	71	12.3	15.6	32.5	80.8	0.6	0.1	2.4	1.4	0.9	0.3	3.5	2.1	0.627	0.526	1.0
g3161	2406	0.0	0.0	0.0	0.0	0.0	0.0	0.0	0.0	NA	NA	NA	NA	NA	NA	NA	NA	NA	NA	NA
g3163	1055	77	80	66	57	67.7	73.3	71.5	64.9	4.2	0.2	4.1	0.3	6.5	0.6	5.9	0.4	-0.026	1.0	1.0
g3165	559	17	26	10	10	14.9	23.8	10.8	11.4	2.2	0.7	1.2	0.1	3.4	1.3	1.8	0.1	-0.177	1.0	1.0
g3168	559	46	26	21	23	40.4	23.8	22.7	26.2	3.6	1.3	2.8	0.3	5.5	1.8	4.0	0.4	-0.13	1.0	1.0
g3172	1953	8	21	4	2	7.0	19.2	4.3	2.3	0.4	0.3	0.1	0.0	0.7	0.5	0.1	0.0	-0.226	1.0	1.0
g3179	2518	2	4	4	3	1.8	3.7	4.3	3.4	0.1	0.1	0.1	0.0	0.1	0.1	0.1	0.0	0.033	1.0	1.0
g3183	495	8	14	10	7	7.0	12.8	10.8	8.0	1.2	0.5	1.2	0.3	1.9	0.8	1.7	0.4	-0.012	1.0	1.0
g3184	977	140	124	125	100	123.0	113.6	135.4	113.8	7.7	0.4	8.1	1.0	11.8	0.1	11.7	1.5	0.048	1.0	1.0
g3186	1067	315	322	310	270	276.8	294.9	335.7	307.2	16.9	0.8	19.1	1.2	26.1	2.4	27.4	1.8	0.13	1.0	1.0
g3189	814	207	197	188	182	181.9	180.4	203.6	207.1	14.1	0.1	15.9	0.2	21.6	0.8	22.9	0.2	0.13	1.0	1.0
g3191	109	0.0	0.0	0.0	0.0	0.0	0.0	0.0	0.0	NA	NA	NA	NA	NA	NA	NA	NA	NA	NA	NA
g3192	782	0.0	0.0	0.0	0.0	0.0	0.0	0.0	0.0	NA	NA	NA	NA	NA	NA	NA	NA	NA	NA	NA
g3194	919	0.0	0.0	0.0	0.0	0.0	0.0	0.0	0.0	NA	NA	NA	NA	NA	NA	NA	NA	NA	NA	NA
g3195	2303	170	175	149	142	149.4	160.3	161.4	161.6	4.2	0.2	4.4	0.0	6.5	0.6	6.3	0.1	0.042	1.0	1.0
g3197	684	1480	1670	1462	972	1300.5	1529.6	1583.3	1105.9	131.0	15.0	124.5	31.3	202.0	32.4	179.2	45.9	-0.058	1.0	1.0
g3198	1419	0.0	0.0	0.0	0.0	0.0	0.0	0.0	0.0	NA	NA	NA	NA	NA	NA	NA	NA	NA	NA	NA
g3199	787	352	194	281	293	309.3	177.7	304.3	333.4	19.6	7.5	25.6	1.6	29.9	10.1	36.9	2.1	0.26	1.0	1.0
g3201	2005	259	202	237	251	227.6	185.0	256.7	285.6	6.5	1.0	8.6	0.6	9.9	1.1	12.3	0.8	0.286	1.0	1.0
g3203	1164	108	77	69	109	94.9	70.5	74.7	124.0	4.5	1.0	5.4	1.8	6.8	1.2	7.8	2.6	0.141	1.0	1.0
g3204	856	37	106	41	36	32.5	97.1	44.4	41.0	4.8	3.4	3.1	0.2	7.5	5.5	4.5	0.4	-0.224	1.0	1.0
g3209	510	52	291	80	7	45.7	266.5	86.6	8.0	19.4	19.4	5.9	6.9	30.6	31.2	8.5	10.0	-0.095	1.0	1.0
g3210	950	64	70	69	74	56.2	64.1	74.7	84.2	4.0	0.4	5.3	0.4	6.2	0.9	7.6	0.6	0.216	1.0	1.0
g3213	4189	0.0	0.0	0.0	0.0	0.0	0.0	0.0	0.0	NA	NA	NA	NA	NA	NA	NA	NA	NA	NA	NA
g3214	579	0.0	0.0	0.0	0.0	0.0	0.0	0.0	0.0	NA	NA	NA	NA	NA	NA	NA	NA	NA	NA	NA
g3215	559	0.0	0.0	0.0	0.0	0.0	0.0	0.0	0.0	NA	NA	NA	NA	NA	NA	NA	NA	NA	NA	NA
g3218	859	0.0	0.0	0.0	0.0	0.0	0.0	0.0	0.0	NA	NA	NA	NA	NA	NA	NA	NA	NA	NA	NA
g3221	2217	118	148	116	97	103.7	135.6	125.6	110.4	3.5	0.6	3.4	0.3	5.3	1.2	4.9	0.4	-0.012	1.0	1.0
g3222	3003	289	296	249	227	253.9	271.1	269.7	258.3	5.5	0.2	5.5	0.2	8.6	0.8	8.0	0.4	0.006	1.0	1.0
g3223	2135	189	195	168	157	166.1	178.6	181.9	178.6	5.1	0.3	5.3	0.1	7.8	0.8	7.7	0.1	0.046	1.0	1.0
g3224	475	0.0	0.0	0.0	0.0	0.0	0.0	0.0	0.0	NA	NA	NA	NA	NA	NA	NA	NA	NA	NA	NA
g3226	1115	3	0	4	0	2.6	0.0	4.3	0.0	0.1	0.1	0.1	0.1	0.1	0.1	0.1	0.2	0.018	1.0	1.0
g3230	625	54	39	32	34	47.4	35.7	34.7	38.7	4.2	0.8	3.7	0.3	6.4	1.0	5.3	0.4	-0.075	1.0	1.0
g3232	1416	0.0	0.0	0.0	0.0	0.0	0.0	0.0	0.0	NA	NA	NA	NA	NA	NA	NA	NA	NA	NA	NA
g3233	1391	208	239	173	167	182.8	218.9	187.3	190.0	9.2	1.2	8.6	0.1	14.1	2.5	12.4	0.1	-0.064	1.0	1.0
g3235	1307	422	438	366	236	370.8	401.2	396.4	268.5	18.7	1.0	16.1	4.4	28.8	2.8	23.1	6.4	-0.157	1.0	1.0
g3236	1685	5062	3582	4037	4284	4448.0	3280.8	4371.8	4874.2	145.2	31.0	173.8	13.4	222.3	37.5	249.9	18.0	0.211	1.0	1.0
g3238	509	16	6	10	8	14.1	5.5	10.8	9.1	1.2	0.7	1.2	0.1	1.8	1.0	1.8	0.2	0.004	1.0	1.0
g3239	856	19	5	13	3	16.7	4.6	14.1	3.4	0.8	0.6	0.7	0.5	1.1	0.9	0.9	0.7	-0.036	1.0	1.0
g3242	3303	1497	1221	1090	971	1315.4	1118.3	1180.4	1104.8	23.3	2.7	21.9	1.0	35.8	2.5	31.5	1.6	-0.076	1.0	1.0
g3245	463	44	39	32	48	38.7	35.7	34.7	54.6	5.1	0.3	6.1	2.0	7.8	0.1	8.8	2.8	0.107	1.0	1.0
g3246	2039	50	41	39	35	43.9	37.6	42.2	39.8	1.3	0.1	1.2	0.1	2.0	0.1	1.8	0.1	0.004	1.0	1.0
g3247	1210	50	51	45	40	43.9	46.7	48.7	45.5	2.4	0.1	2.5	0.1	3.6	0.3	3.6	0.3	0.026	1.0	1.0
g3248	1669	265	226	190	201	232.9	207.0	205.8	228.7	8.3	0.6	8.2	0.6	12.8	0.4	11.9	0.8	-0.013	1.0	1.0
g3250	983	151	174	135	125	132.7	159.4	146.2	142.2	9.4	1.3	9.3	0.1	14.5	2.7	13.4	0.3	-0.012	1.0	1.0
g3251	939	175	231	179	125	153.8	211.6	193.8	142.2	12.3	2.8	11.3	2.5	19.1	5.1	16.4	3.6	-0.078	1.0	1.0
g3252	3969	771	737	551	648	677.5	675.0	596.7	737.3	10.8	0.0	10.7	1.6	16.6	0.8	15.3	2.3	-0.016	1.0	1.0
g3257	3221	1534	1372	1197	1170	1347.9	1256.6	1296.3	1331.2	25.6	1.3	25.9	0.5	39.3	0.1	37.2	0.6	0.011	1.0	1.0
g3259	605	0.0	0.0	0.0	0.0	0.0	0.0	0.0	0.0	NA	NA	NA	NA	NA	NA	NA	NA	NA	NA	NA
g3260	1915	268	249	236	247	235.5	228.1	255.6	281.0	7.7	0.2	8.9	0.6	11.8	0.2	12.8	0.7	0.157	1.0	1.0
g3263	2364	125	138	91	91	109.8	126.4	98.5	103.5	3.1	0.4	2.7	0.1	4.8	0.8	3.9	0.1	-0.141	1.0	1.0
g3264	6780	721	699	556	540	633.5	640.2	602.1	614.4	6.0	0.1	5.7	0.1	9.2	0.5	8.2	0.1	-0.055	1.0	1.0
g3267	1358	22	20	41	59	19.3	18.3	44.4	67.1	0.9	0.0	2.6	0.7	1.4	0.1	3.7	1.0	0.591	0.662	1.0
g3268	1119	3	6	13	25	2.6	5.5	14.1	28.4	0.2	0.1	1.2	0.6	0.3	0.3	1.8	0.8	0.382	1.0	1.0
g3271	2002	979	822	731	657	860.2	752.9	791.6	747.5	25.5	2.4	24.3	1.0	39.1	1.9	35.0	1.6	-0.056	1.0	1.0
g3272	1050	206	182	188	148	181.0	166.7	203.6	168.4	10.5	0.6	11.2	1.5	16.1	0.1	16.2	2.3	0.068	1.0	1.0
g3273	1428	160	149	108	136	140.6	136.5	117.0	154.7	6.2	0.1	6.0	1.2	9.4	0.4	8.7	1.7	-0.019	1.0	1.0
g3276	2799	0.0	0.0	0.0	0.0	0.0	0.0	0.0	0.0	NA	NA	NA	NA	NA	NA	NA	NA	NA	NA	NA
g3280	2085	5	3	10	8	4.4	2.7	10.8	9.1	0.1	0.0	0.3	0.0	0.1	0.1	0.4	0.0	0.168	1.0	1.0
g3283	249	0.0	0.0	0.0	0.0	0.0	0.0	0.0	0.0	NA	NA	NA	NA	NA	NA	NA	NA	NA	NA	NA
g3285	1206	255	256	214	238	224.1	234.5	231.7	270.8	12.1	0.4	13.2	1.4	18.6	1.3	19.0	2.0	0.097	1.0	1.0
g3287	1050	12	18	5	17	10.5	16.5	5.4	19.3	0.8	0.3	0.8	0.6	1.2	0.5	1.1	0.9	-0.023	1.0	1.0
g3288	1445	22	30	22	10	19.3	27.5	23.8	11.4	1.0	0.3	0.8	0.4	1.6	0.5	1.1	0.5	-0.106	1.0	1.0
g3290	2274	16	16	22	33	14.1	14.7	23.8	37.5	0.4	0.0	0.8	0.2	0.6	0.0	1.2	0.3	0.314	1.0	1.0
g3291	763	0.0	0.0	0.0	0.0	0.0	0.0	0.0	0.0	NA	NA	NA	NA	NA	NA	NA	NA	NA	NA	NA
g3296	3823	1639	1421	1303	1209	1440.2	1301.5	1411.1	1375.6	22.8	1.6	23.1	0.4	35.0	0.9	33.2	0.8	0.02	1.0	1.0
g3297	1195	170	163	140	135	149.4	149.3	151.6	153.6	7.9	0.0	8.1	0.1	12.2	0.5	11.6	0.0	0.021	1.0	1.0
g3298	1013	1	9	3	7	0.9	8.2	3.2	8.0	0.3	0.3	0.3	0.2	0.5	0.5	0.5	0.3	0.023	1.0	1.0
g3299	665	0.0	0.0	0.0	0.0	0.0	0.0	0.0	0.0	NA	NA	NA	NA	NA	NA	NA	NA	NA	NA	NA
g3302	1425	65	64	42	40	57.1	58.6	45.5	45.5	2.5	0.1	2.0	0.0	3.9	0.3	2.9	0.0	-0.166	1.0	1.0
g3304	1494	61	61	53	41	53.6	55.9	57.4	46.6	2.4	0.1	2.2	0.3	3.6	0.3	3.2	0.4	-0.035	1.0	1.0
g3305	2172	0.0	0.0	0.0	0.0	0.0	0.0	0.0	0.0	NA	NA	NA	NA	NA	NA	NA	NA	NA	NA	NA
g3307	423	3	6	3	2	2.6	5.5	3.2	2.3	0.6	0.3	0.4	0.1	0.9	0.5	0.6	0.2	-0.036	1.0	1.0
g3308	1119	0.0	0.0	0.0	0.0	0.0	0.0	0.0	0.0	NA	NA	NA	NA	NA	NA	NA	NA	NA	NA	NA
g3309	1612	12	5	5	10	10.5	4.6	5.4	11.4	0.3	0.1	0.3	0.1	0.5	0.2	0.5	0.2	0.019	1.0	1.0
g3310	1950	430	416	328	294	377.8	381.0	355.2	334.5	12.3	0.1	11.2	0.4	19.0	1.0	16.1	0.7	-0.108	1.0	1.0
g3312	1177	77	42	56	81	67.7	38.5	60.6	92.2	2.9	1.1	4.2	1.2	4.3	1.5	6.0	1.7	0.243	1.0	1.0
g3313	1412	72	40	49	54	63.3	36.6	53.1	61.4	2.2	0.8	2.6	0.3	3.4	1.2	3.8	0.4	0.088	1.0	1.0
g3314	2899	331	326	285	205	290.9	298.6	308.6	233.2	6.5	0.1	5.9	1.1	9.9	0.6	8.5	1.7	-0.089	1.0	1.0
g3316	895	348	264	225	266	305.8	241.8	243.7	302.6	19.4	3.2	19.3	3.0	29.6	3.5	27.8	4.2	-0.003	1.0	1.0
g3317	665	13	19	9	7	11.4	17.4	9.7	8.0	1.4	0.4	0.8	0.1	2.1	0.8	1.2	0.1	-0.128	1.0	1.0
g3318	2529	53	66	43	36	46.6	60.5	46.6	41.0	1.4	0.2	1.1	0.1	2.1	0.4	1.6	0.2	-0.132	1.0	1.0
g3319	4087	12	46	5	7	10.5	42.1	5.4	8.0	0.5	0.4	0.1	0.0	0.7	0.6	0.1	0.0	-0.343	1.0	1.0
g3322	886	128	102	106	89	112.5	93.4	114.8	101.3	7.3	0.9	7.7	0.7	11.2	0.9	11.1	1.1	0.043	1.0	1.0
g3323	800	3	2	2	1	2.6	1.8	2.2	1.1	0.1	0.1	0.1	0.1	0.2	0.1	0.2	0.1	-0.018	1.0	1.0
g3325	1888	400	346	284	270	351.5	316.9	307.6	307.2	11.2	0.8	10.3	0.0	17.2	0.6	14.8	0.1	-0.093	1.0	1.0
g3327	1679	94	172	71	46	82.6	157.5	76.9	52.3	4.5	2.0	2.5	0.6	7.0	3.4	3.5	0.9	-0.447	1.0	1.0
g3328	649	0.0	0.0	0.0	0.0	0.0	0.0	0.0	0.0	NA	NA	NA	NA	NA	NA	NA	NA	NA	NA	NA
g3331	4334	61	139	57	34	53.6	127.3	61.7	38.7	1.4	0.8	0.8	0.2	2.1	1.3	1.1	0.3	-0.359	1.0	1.0
g3332	1168	414	379	358	368	363.8	347.1	387.7	418.7	19.2	0.6	21.9	1.2	29.6	0.4	31.4	1.6	0.143	1.0	1.0
g3333	589	21	38	6	7	18.5	34.8	6.5	8.0	2.9	1.2	0.8	0.1	4.5	2.1	1.1	0.2	-0.398	1.0	1.0
g3335	1105	0.0	0.0	0.0	0.0	0.0	0.0	0.0	0.0	NA	NA	NA	NA	NA	NA	NA	NA	NA	NA	NA
g3338	987	5	2	2	3	4.4	1.8	2.2	3.4	0.2	0.1	0.1	0.1	0.3	0.1	0.2	0.1	-0.009	1.0	1.0
g3339	1194	0.0	0.0	0.0	0.0	0.0	0.0	0.0	0.0	NA	NA	NA	NA	NA	NA	NA	NA	NA	NA	NA
g3340	670	151	152	140	127	132.7	139.2	151.6	144.5	12.8	0.5	14.0	0.4	19.8	1.7	20.1	0.7	0.083	1.0	1.0
g3342	475	7	3	6	2	6.2	2.7	6.5	2.3	0.6	0.3	0.6	0.4	0.9	0.4	0.8	0.6	-0.001	1.0	1.0
g3344	1289	58	70	59	41	51.0	64.1	63.9	46.6	2.9	0.5	2.7	0.6	4.4	1.0	3.9	0.8	-0.027	1.0	1.0
g3345	3414	151	129	131	120	132.7	118.2	141.9	136.5	2.4	0.2	2.5	0.1	3.6	0.1	3.7	0.1	0.099	1.0	1.0
g3349	754	13	6	4	14	11.4	5.5	4.3	15.9	0.8	0.4	0.8	0.6	1.1	0.5	1.2	0.9	0.035	1.0	1.0
g3352	2274	6	4	4	6	5.3	3.7	4.3	6.8	0.1	0.0	0.1	0.1	0.1	0.1	0.2	0.1	0.03	1.0	1.0
g3354	2646	179	146	113	173	157.3	133.7	122.4	196.8	3.5	0.4	3.8	1.3	5.4	0.4	5.5	1.8	0.082	1.0	1.0
g3355	814	42	37	32	47	36.9	33.9	34.7	53.5	2.8	0.2	3.5	1.1	4.2	0.1	5.0	1.5	0.127	1.0	1.0
g3357	1579	144	136	122	113	126.5	124.6	132.1	128.6	5.0	0.1	5.2	0.1	7.8	0.2	7.6	0.1	0.036	1.0	1.0
g3359	2074	0.0	0.0	0.0	0.0	0.0	0.0	0.0	0.0	NA	NA	NA	NA	NA	NA	NA	NA	NA	NA	NA
g3363	1312	235	182	154	154	206.5	166.7	166.8	175.2	9.0	1.4	8.3	0.3	13.8	1.6	11.9	0.4	-0.088	1.0	1.0
g3365	2389	38	48	27	29	33.4	44.0	29.2	33.0	1.1	0.2	0.8	0.1	1.6	0.4	1.2	0.1	-0.121	1.0	1.0
g3366	505	3	8	4	1	2.6	7.3	4.3	1.1	0.6	0.4	0.3	0.3	0.9	0.7	0.4	0.4	-0.057	1.0	1.0
g3369	1095	162	121	103	129	142.3	110.8	111.5	146.8	7.3	1.3	7.5	1.4	11.2	1.4	10.8	2.0	0.017	1.0	1.0
g3375	807	2	0	3	4	1.8	0.0	3.2	4.6	0.1	0.1	0.3	0.1	0.1	0.1	0.5	0.1	0.081	1.0	1.0
g3377	1556	0.0	0.0	0.0	0.0	0.0	0.0	0.0	0.0	NA	NA	NA	NA	NA	NA	NA	NA	NA	NA	NA
g3378	974	0.0	0.0	0.0	0.0	0.0	0.0	0.0	0.0	NA	NA	NA	NA	NA	NA	NA	NA	NA	NA	NA
g3385	1580	581	706	512	373	510.5	646.6	554.5	424.4	23.2	3.8	19.6	3.7	35.8	7.5	28.2	5.4	-0.183	1.0	1.0
g3390	525	4	1	1	1	3.5	0.9	1.1	1.1	0.2	0.2	0.1	0.0	0.4	0.3	0.1	0.0	-0.033	1.0	1.0
g3392	916	194	195	137	141	170.5	178.6	148.4	160.4	12.1	0.4	10.7	0.6	18.6	1.3	15.4	0.7	-0.123	1.0	1.0
g3394	1468	239	239	167	186	210.0	218.9	180.9	211.6	9.2	0.2	8.4	0.9	14.2	1.0	12.2	1.2	-0.092	1.0	1.0
g3395	1898	0.0	0.0	0.0	0.0	0.0	0.0	0.0	0.0	NA	NA	NA	NA	NA	NA	NA	NA	NA	NA	NA
g3396	755	42	38	31	21	36.9	34.8	33.6	23.9	3.0	0.1	2.4	0.6	4.6	0.0	3.5	0.8	-0.117	1.0	1.0
g3397	2380	26	33	17	23	22.8	30.2	18.4	26.2	0.7	0.1	0.6	0.1	1.1	0.3	0.8	0.2	-0.078	1.0	1.0
g3398	1029	591	456	523	600	519.3	417.7	566.4	682.7	28.9	4.5	38.5	5.0	44.2	4.8	55.3	6.9	0.323	1.0	1.0
g3399	1826	173	149	273	285	152.0	136.5	295.6	324.3	5.0	0.4	10.8	0.6	7.7	0.3	15.5	0.8	0.804	0.108	1.0
g3401	1696	174	145	145	202	152.9	132.8	157.0	229.8	5.3	0.5	7.2	1.9	8.2	0.4	10.4	2.7	0.286	1.0	1.0
g3404	589	12	12	7	5	10.5	11.0	7.6	5.7	1.1	0.1	0.7	0.1	1.8	0.2	1.1	0.2	-0.103	1.0	1.0
g3405	676	28	16	12	10	24.6	14.7	13.0	11.4	1.9	0.6	1.1	0.1	2.8	0.8	1.6	0.1	-0.156	1.0	1.0
g3407	1813	856	595	698	912	752.2	545.0	755.9	1037.6	22.6	5.2	31.3	6.9	34.6	6.3	45.0	9.8	0.351	1.0	1.0
g3412	1637	176	181	149	161	154.7	165.8	161.4	183.2	6.2	0.3	6.7	0.6	9.6	0.9	9.6	0.8	0.072	1.0	1.0
g3414	5707	722	635	530	534	634.4	581.6	574.0	607.6	6.8	0.4	6.5	0.2	10.3	0.1	9.4	0.3	-0.034	1.0	1.0
g3418	572	0.0	0.0	0.0	0.0	0.0	0.0	0.0	0.0	NA	NA	NA	NA	NA	NA	NA	NA	NA	NA	NA
g3419	432	1	1	3	1	0.9	0.9	3.2	1.1	0.1	0.0	0.3	0.2	0.1	0.1	0.5	0.3	0.04	1.0	1.0
g3420	611	557	671	613	447	489.4	614.6	663.8	508.6	57.2	9.2	60.8	11.4	88.3	18.2	87.5	16.8	0.067	1.0	1.0
g3421	546	103	165	156	140	90.5	151.1	168.9	159.3	14.0	4.9	19.1	0.8	21.7	8.6	27.4	1.3	0.272	1.0	1.0
g3424	1472	26	48	17	4	22.8	44.0	18.4	4.6	1.4	0.6	0.5	0.4	2.2	1.1	0.8	0.6	-0.347	1.0	1.0
g3425	2299	0.0	0.0	0.0	0.0	0.0	0.0	0.0	0.0	NA	NA	NA	NA	NA	NA	NA	NA	NA	NA	NA
g3426	1060	55	57	48	54	48.3	52.2	52.0	61.4	3.0	0.1	3.4	0.4	4.6	0.4	4.9	0.6	0.084	1.0	1.0
g3427	643	28	31	22	28	24.6	28.4	23.8	31.9	2.6	0.3	2.7	0.6	4.0	0.6	3.9	0.8	0.024	1.0	1.0
g3433	1423	25	22	22	16	22.0	20.2	23.8	18.2	0.9	0.1	0.9	0.2	1.4	0.1	1.4	0.4	-0.001	1.0	1.0
g3434	1809	51	52	48	29	44.8	47.6	52.0	33.0	1.6	0.1	1.5	0.4	2.5	0.2	2.1	0.6	-0.051	1.0	1.0
g3436	2520	277	276	238	288	243.4	252.8	257.7	327.7	6.2	0.2	7.3	1.2	9.7	0.8	10.6	1.7	0.176	1.0	1.0
g3439	1249	11	10	8	8	9.7	9.2	8.7	9.1	0.5	0.0	0.5	0.1	0.8	0.1	0.7	0.1	-0.013	1.0	1.0
g3440	935	224	276	170	157	196.8	252.8	184.1	178.6	15.2	2.7	12.3	0.3	23.5	5.2	17.6	0.5	-0.218	1.0	1.0
g3441	1238	2	2	0	4	1.8	1.8	0.0	4.6	0.1	0.0	0.1	0.1	0.1	0.1	0.1	0.2	0.012	1.0	1.0
g3446	2396	0.0	0.0	0.0	0.0	0.0	0.0	0.0	0.0	NA	NA	NA	NA	NA	NA	NA	NA	NA	NA	NA
g3449	1735	39	26	24	35	34.3	23.8	26.0	39.8	1.1	0.3	1.2	0.4	1.6	0.4	1.8	0.6	0.062	1.0	1.0
g3451	865	0.0	0.0	0.0	0.0	0.0	0.0	0.0	0.0	NA	NA	NA	NA	NA	NA	NA	NA	NA	NA	NA
g3455	1166	413	377	313	290	362.9	345.3	339.0	330.0	19.2	0.6	18.1	0.4	29.6	0.4	26.1	0.6	-0.064	1.0	1.0
g3456	659	21	27	16	14	18.5	24.7	17.3	15.9	2.1	0.4	1.6	0.1	3.2	0.8	2.4	0.2	-0.1	1.0	1.0
g3457	2098	135	97	104	106	118.6	88.8	112.6	120.6	3.1	0.6	3.5	0.1	4.8	0.8	5.0	0.2	0.103	1.0	1.0
g3458	1788	0.0	0.0	0.0	0.0	0.0	0.0	0.0	0.0	NA	NA	NA	NA	NA	NA	NA	NA	NA	NA	NA
g3459	1960	773	566	414	415	679.2	518.4	448.3	472.2	19.4	3.6	14.9	0.6	29.6	4.2	21.4	0.7	-0.296	1.0	1.0
g3466	2459	68	53	52	78	59.8	48.5	56.3	88.7	1.4	0.1	1.9	0.6	2.1	0.1	2.8	0.8	0.205	1.0	1.0
g3470	495	8	1	5	4	7.0	0.9	5.4	4.6	0.5	0.6	0.7	0.1	0.8	0.8	0.9	0.1	0.024	1.0	1.0
g3476	1104	82	93	40	61	72.1	85.2	43.3	69.4	4.5	0.6	3.2	1.1	7.0	1.2	4.7	1.5	-0.241	1.0	1.0
g3479	1965	95	107	98	78	83.5	98.0	106.1	88.7	3.0	0.4	3.1	0.4	4.5	0.8	4.5	0.5	0.061	1.0	1.0
g3480	645	2	1	3	2	1.8	0.9	3.2	2.3	0.1	0.1	0.2	0.1	0.2	0.1	0.3	0.1	0.043	1.0	1.0
g3481	2126	86	74	32	37	75.6	67.8	34.7	42.1	2.1	0.2	1.1	0.2	3.3	0.1	1.6	0.4	-0.434	1.0	1.0
g3482	1193	12	9	10	8	10.5	8.2	10.8	9.1	0.5	0.1	0.6	0.1	0.8	0.2	0.8	0.1	0.014	1.0	1.0
g3484	899	71	68	46	52	62.4	62.3	49.8	59.2	4.4	0.0	3.9	0.5	6.8	0.4	5.5	0.6	-0.098	1.0	1.0
g3486	1153	30	35	16	19	26.4	32.1	17.3	21.6	1.6	0.3	1.1	0.1	2.5	0.6	1.6	0.2	-0.182	1.0	1.0
g3490	1547	115	120	93	74	101.1	109.9	100.7	84.2	4.3	0.3	3.8	0.5	6.6	0.7	5.4	0.7	-0.114	1.0	1.0
g3491	3210	278	279	218	181	244.3	255.5	236.1	205.9	4.9	0.1	4.4	0.4	7.5	0.6	6.3	0.6	-0.13	1.0	1.0
g3492	911	9	11	5	10	7.9	10.1	5.4	11.4	0.6	0.1	0.6	0.3	0.9	0.3	0.8	0.4	-0.015	1.0	1.0
g3493	1812	358	344	279	252	314.6	315.1	302.1	286.7	11.0	0.0	10.3	0.4	16.9	0.8	14.8	0.7	-0.074	1.0	1.0
g3494	1775	83	112	58	59	72.9	102.6	62.8	67.1	3.1	0.8	2.3	0.1	4.9	1.4	3.3	0.1	-0.233	1.0	1.0
g3495	550	52	89	50	63	45.7	81.5	54.1	71.7	7.3	2.9	7.2	1.5	11.4	4.9	10.4	2.1	-0.007	1.0	1.0
g3496	495	4	6	8	2	3.5	5.5	8.7	2.3	0.6	0.2	0.7	0.6	0.8	0.4	1.0	0.8	0.025	1.0	1.0
g3497	863	4	0	0	2	3.5	0.0	0.0	2.3	0.1	0.2	0.1	0.1	0.2	0.3	0.1	0.2	-0.014	1.0	1.0
g3498	1385	290	301	269	251	254.8	275.7	291.3	285.6	12.2	0.6	13.2	0.1	18.7	1.8	19.0	0.3	0.092	1.0	1.0
g3501	511	0.0	0.0	0.0	0.0	0.0	0.0	0.0	0.0	NA	NA	NA	NA	NA	NA	NA	NA	NA	NA	NA
g3505	1316	34	29	26	15	29.9	26.6	28.2	17.1	1.4	0.1	1.1	0.4	2.1	0.0	1.6	0.6	-0.1	1.0	1.0
g3507	869	0.0	0.0	0.0	0.0	0.0	0.0	0.0	0.0	NA	NA	NA	NA	NA	NA	NA	NA	NA	NA	NA
g3508	1639	0.0	0.0	0.0	0.0	0.0	0.0	0.0	0.0	NA	NA	NA	NA	NA	NA	NA	NA	NA	NA	NA
g3509	1364	185	228	183	159	162.6	208.8	198.2	180.9	8.6	1.6	8.8	0.6	13.3	3.0	12.7	0.9	0.021	1.0	1.0
g3512	2736	124	226	89	82	109.0	207.0	96.4	93.3	3.6	1.6	2.2	0.0	5.7	2.8	3.2	0.0	-0.414	1.0	1.0
g3515	416	40	46	44	123	35.1	42.1	47.6	139.9	5.9	0.7	14.3	9.9	9.1	1.6	20.5	14.1	0.506	0.979	1.0
g3522	1522	4352	3151	4186	4529	3824.1	2886.0	4533.2	5153.0	139.6	27.6	201.5	18.2	213.7	32.5	289.9	24.8	0.434	1.0	1.0
g3525	809	0.0	0.0	0.0	0.0	0.0	0.0	0.0	0.0	NA	NA	NA	NA	NA	NA	NA	NA	NA	NA	NA
g3527	558	0.0	0.0	0.0	0.0	0.0	0.0	0.0	0.0	NA	NA	NA	NA	NA	NA	NA	NA	NA	NA	NA
g3529	1559	371	316	252	278	326.0	289.4	272.9	316.3	12.5	1.0	11.9	1.2	19.1	0.6	17.2	1.7	-0.048	1.0	1.0
g3530	969	68	52	43	45	59.8	47.6	46.6	51.2	3.5	0.6	3.1	0.2	5.3	0.6	4.5	0.3	-0.064	1.0	1.0
g3532	1339	70	55	65	39	61.5	50.4	70.4	44.4	2.6	0.4	2.7	0.8	4.0	0.4	3.9	1.3	0.018	1.0	1.0
g3535	1903	1343	1385	1076	1017	1180.1	1268.5	1165.2	1157.1	40.8	2.1	38.6	0.2	62.8	6.0	55.6	0.6	-0.065	1.0	1.0
g3540	1033	0.0	0.0	0.0	0.0	0.0	0.0	0.0	0.0	NA	NA	NA	NA	NA	NA	NA	NA	NA	NA	NA
g3545	1895	133	122	121	99	116.9	111.7	131.0	112.6	3.8	0.1	4.1	0.4	5.8	0.1	5.9	0.7	0.059	1.0	1.0
g3546	684	207	216	218	142	181.9	197.8	236.1	161.6	17.6	1.1	18.4	4.9	27.1	2.9	26.6	7.1	0.046	1.0	1.0
g3547	1030	2	4	1	2	1.8	3.7	1.1	2.3	0.1	0.1	0.1	0.0	0.2	0.1	0.1	0.0	-0.03	1.0	1.0
g3548	1547	2	3	0	0	1.8	2.7	0.0	0.0	0.1	0.0	0.0	0.0	0.1	0.1	0.0	0.0	-0.062	1.0	1.0
g3549	1589	82	127	65	70	72.1	116.3	70.4	79.6	3.8	1.2	3.0	0.3	5.8	2.1	4.3	0.4	-0.176	1.0	1.0
g3550	2761	19	19	13	11	16.7	17.4	14.1	12.5	0.4	0.0	0.3	0.0	0.6	0.0	0.4	0.0	-0.082	1.0	1.0
g3551	2558	962	874	662	874	845.3	800.5	716.9	994.4	20.4	0.8	21.2	4.8	31.2	0.2	30.5	6.8	0.044	1.0	1.0
g3552	1105	1482	1091	1024	1179	1302.2	999.3	1108.9	1341.4	66.0	12.2	70.2	9.4	101.0	14.1	101.0	13.0	0.072	1.0	1.0
g3553	2234	430	430	294	301	377.8	393.8	318.4	342.5	10.9	0.4	9.3	0.5	16.9	1.3	13.4	0.6	-0.175	1.0	1.0
g3558	1141	161	147	104	86	141.5	134.6	112.6	97.8	7.7	0.3	5.8	0.6	11.8	0.1	8.4	1.0	-0.252	1.0	1.0
g3559	645	0.0	0.0	0.0	0.0	0.0	0.0	0.0	0.0	NA	NA	NA	NA	NA	NA	NA	NA	NA	NA	NA
g3560	2399	1921	1750	1515	1330	1688.0	1602.8	1640.7	1513.2	43.5	1.6	41.6	2.3	66.8	0.6	59.9	3.7	-0.052	1.0	1.0
g3561	1855	68	54	59	67	59.8	49.5	63.9	76.2	1.9	0.2	2.4	0.3	2.9	0.2	3.5	0.4	0.183	1.0	1.0
g3563	1945	65	58	47	48	57.1	53.1	50.9	54.6	1.8	0.1	1.8	0.1	2.8	0.1	2.5	0.1	-0.031	1.0	1.0
g3565	1403	1868	3212	1624	843	1641.4	2941.9	1758.7	959.1	103.5	41.5	61.4	25.5	160.6	71.1	88.3	37.1	-0.257	1.0	1.0
g3566	1828	8	12	5	10	7.0	11.0	5.4	11.4	0.3	0.1	0.3	0.1	0.5	0.2	0.5	0.2	-0.015	1.0	1.0
g3568	1615	91	74	57	55	80.0	67.8	61.7	62.6	2.9	0.3	2.5	0.1	4.5	0.2	3.5	0.1	-0.133	1.0	1.0
g3570	3572	99	89	63	62	87.0	81.5	68.2	70.5	1.4	0.1	1.2	0.1	2.2	0.0	1.8	0.1	-0.158	1.0	1.0
g3574	1932	0.0	0.0	0.0	0.0	0.0	0.0	0.0	0.0	NA	NA	NA	NA	NA	NA	NA	NA	NA	NA	NA
g3575	1978	0.0	0.0	0.0	0.0	0.0	0.0	0.0	0.0	NA	NA	NA	NA	NA	NA	NA	NA	NA	NA	NA
g3578	650	52	48	38	46	45.7	44.0	41.2	52.3	4.4	0.1	4.5	0.8	6.8	0.1	6.5	1.1	0.027	1.0	1.0
g3582	1992	161	182	170	177	141.5	166.7	184.1	201.4	4.9	0.6	6.2	0.4	7.5	1.2	8.8	0.5	0.224	1.0	1.0
g3584	4804	425	531	346	353	373.4	486.3	374.7	401.6	5.7	1.1	5.1	0.3	8.8	2.1	7.3	0.4	-0.112	1.0	1.0
g3585	2529	1302	1462	1143	852	1144.1	1339.1	1237.8	969.4	31.1	3.4	27.6	4.7	48.0	7.4	39.8	7.1	-0.137	1.0	1.0
g3589	844	247	240	214	219	217.0	219.8	231.7	249.2	16.4	0.1	18.1	0.9	25.2	1.3	25.9	1.2	0.102	1.0	1.0
g3590	1589	0.0	0.0	0.0	0.0	0.0	0.0	0.0	0.0	NA	NA	NA	NA	NA	NA	NA	NA	NA	NA	NA
g3592	1655	13	5	10	10	11.4	4.6	10.8	11.4	0.3	0.1	0.4	0.0	0.5	0.2	0.6	0.0	0.072	1.0	1.0
g3595	914	230	223	150	165	202.1	204.2	162.4	187.7	14.1	0.1	12.2	1.2	21.7	1.3	17.4	1.6	-0.153	1.0	1.0
g3597	873	49	45	35	26	43.1	41.2	37.9	29.6	3.0	0.1	2.4	0.4	4.7	0.1	3.5	0.6	-0.13	1.0	1.0
g3598	854	20	22	18	16	17.6	20.2	19.5	18.2	1.4	0.1	1.4	0.0	2.1	0.4	2.0	0.0	-0.0	1.0	1.0
g3599	734	0.0	0.0	0.0	0.0	0.0	0.0	0.0	0.0	NA	NA	NA	NA	NA	NA	NA	NA	NA	NA	NA
g3600	1615	378	333	305	321	332.1	305.0	330.3	365.2	12.5	0.7	13.7	0.9	19.2	0.1	19.6	1.2	0.097	1.0	1.0
g3602	432	8	19	11	8	7.0	17.4	11.9	9.1	1.8	1.1	1.5	0.3	2.8	1.8	2.2	0.4	-0.037	1.0	1.0
g3604	1234	195	181	174	143	171.3	165.8	188.4	162.7	8.7	0.2	9.1	0.9	13.3	0.3	13.0	1.4	0.041	1.0	1.0
g3605	1536	63	75	40	54	55.4	68.7	43.3	61.4	2.5	0.4	2.1	0.5	3.9	0.7	3.1	0.7	-0.117	1.0	1.0
g3606	2419	19	28	12	10	16.7	25.6	13.0	11.4	0.6	0.2	0.3	0.0	0.8	0.4	0.4	0.0	-0.188	1.0	1.0
g3609	1400	62	88	65	65	54.5	80.6	70.4	74.0	3.0	0.8	3.2	0.1	4.7	1.4	4.7	0.1	0.05	1.0	1.0
g3611	3193	5103	3789	3670	3900	4484.0	3470.4	3974.4	4437.3	78.8	14.2	83.4	6.5	120.8	16.3	120.0	8.8	0.067	1.0	1.0
g3613	1443	36781	22690	30680	31047	32319.6	20782.0	33224.6	35324.4	1165.4	358.1	1504.3	65.1	1779.8	468.2	2164.1	83.0	0.29	1.0	1.0
g3614	3200	0.0	0.0	0.0	0.0	0.0	0.0	0.0	0.0	NA	NA	NA	NA	NA	NA	NA	NA	NA	NA	NA
g3616	1247	0.0	0.0	0.0	0.0	0.0	0.0	0.0	0.0	NA	NA	NA	NA	NA	NA	NA	NA	NA	NA	NA
g3619	3061	78	59	50	65	68.5	54.0	54.1	74.0	1.2	0.2	1.3	0.3	1.9	0.3	1.9	0.4	0.031	1.0	1.0
g3624	1228	0.0	0.0	0.0	0.0	0.0	0.0	0.0	0.0	NA	NA	NA	NA	NA	NA	NA	NA	NA	NA	NA
g3626	1869	115	105	101	84	101.1	96.2	109.4	95.6	3.4	0.1	3.5	0.4	5.2	0.1	5.0	0.5	0.034	1.0	1.0
g3630	1488	439	457	353	308	385.8	418.6	382.3	350.4	17.1	1.0	15.6	1.0	26.4	2.8	22.4	1.5	-0.105	1.0	1.0
g3631	465	2	0	1	10	1.8	0.0	1.1	11.4	0.1	0.1	0.8	1.0	0.1	0.2	1.1	1.5	0.118	1.0	1.0
g3632	1271	310	217	248	335	272.4	198.8	268.6	381.2	11.8	2.6	16.2	4.0	17.9	3.2	23.2	5.6	0.32	1.0	1.0
g3633	580	38	46	29	37	33.4	42.1	31.4	42.1	4.1	0.7	4.0	0.8	6.3	1.3	5.8	1.2	-0.016	1.0	1.0
g3634	645	0.0	0.0	0.0	0.0	0.0	0.0	0.0	0.0	NA	NA	NA	NA	NA	NA	NA	NA	NA	NA	NA
g3636	2209	13	25	6	4	11.4	22.9	6.5	4.6	0.5	0.3	0.1	0.1	0.8	0.5	0.2	0.1	-0.261	1.0	1.0
g3637	1791	652	556	508	505	572.9	509.2	550.1	574.6	19.1	1.6	19.9	0.6	29.4	1.1	28.6	0.6	0.045	1.0	1.0
g3638	1870	488	479	311	311	428.8	438.7	336.8	353.8	14.7	0.3	11.7	0.4	22.6	1.5	16.9	0.5	-0.26	1.0	1.0
g3645	1356	12	19	16	9	10.5	17.4	17.3	10.2	0.7	0.2	0.7	0.2	1.0	0.4	0.9	0.4	-0.003	1.0	1.0
g3646	907	0.0	0.0	0.0	0.0	0.0	0.0	0.0	0.0	NA	NA	NA	NA	NA	NA	NA	NA	NA	NA	NA
g3647	2066	320	256	246	240	281.2	234.5	266.4	273.1	7.9	1.0	8.3	0.1	12.1	1.0	11.9	0.1	0.048	1.0	1.0
g3651	717	14	16	13	5	12.3	14.7	14.1	5.7	1.2	0.1	0.8	0.5	1.9	0.4	1.2	0.7	-0.078	1.0	1.0
g3653	1255	81	187	72	60	71.2	171.3	78.0	68.3	6.1	3.5	3.6	0.4	9.6	5.9	5.2	0.5	-0.35	1.0	1.0
g3655	831	25	28	11	13	22.0	25.6	11.9	14.8	1.9	0.2	1.0	0.1	2.9	0.5	1.4	0.2	-0.216	1.0	1.0
g3661	549	0.0	0.0	0.0	0.0	0.0	0.0	0.0	0.0	NA	NA	NA	NA	NA	NA	NA	NA	NA	NA	NA
g3662	769	0.0	0.0	0.0	0.0	0.0	0.0	0.0	0.0	NA	NA	NA	NA	NA	NA	NA	NA	NA	NA	NA
g3665	1288	548	495	414	447	481.5	453.4	448.3	508.6	23.0	1.0	23.5	2.1	35.4	0.1	33.8	2.8	0.027	1.0	1.0
g3668	1610	87	114	50	56	76.4	104.4	54.1	63.7	3.5	0.8	2.3	0.3	5.5	1.4	3.3	0.4	-0.329	1.0	1.0
g3670	635	9	12	3	1	7.9	11.0	3.2	1.1	0.9	0.2	0.2	0.1	1.4	0.4	0.2	0.2	-0.186	1.0	1.0
g3671	1809	24	20	15	15	21.1	18.3	16.2	17.1	0.7	0.1	0.6	0.0	1.0	0.0	0.9	0.0	-0.064	1.0	1.0
g3672	943	8	7	4	3	7.0	6.4	4.3	3.4	0.5	0.1	0.2	0.1	0.7	0.1	0.3	0.1	-0.077	1.0	1.0
g3673	538	0.0	0.0	0.0	0.0	0.0	0.0	0.0	0.0	NA	NA	NA	NA	NA	NA	NA	NA	NA	NA	NA
g3675	541	0.0	0.0	0.0	0.0	0.0	0.0	0.0	0.0	NA	NA	NA	NA	NA	NA	NA	NA	NA	NA	NA
g3677	543	0.0	0.0	0.0	0.0	0.0	0.0	0.0	0.0	NA	NA	NA	NA	NA	NA	NA	NA	NA	NA	NA
g3678	965	4	4	4	4	3.5	3.7	4.3	4.6	0.2	0.0	0.3	0.0	0.3	0.0	0.4	0.0	0.024	1.0	1.0
g3680	1775	80	88	76	46	70.3	80.6	82.3	52.3	2.7	0.3	2.4	0.7	4.2	0.6	3.5	1.1	-0.084	1.0	1.0
g3681	495	0.0	0.0	0.0	0.0	0.0	0.0	0.0	0.0	NA	NA	NA	NA	NA	NA	NA	NA	NA	NA	NA
g3682	756	2	0	2	1	1.8	0.0	2.2	1.1	0.1	0.1	0.1	0.1	0.1	0.1	0.2	0.1	0.021	1.0	1.0
g3684	865	0.0	0.0	0.0	0.0	0.0	0.0	0.0	0.0	NA	NA	NA	NA	NA	NA	NA	NA	NA	NA	NA
g3685	2274	207	211	161	190	181.9	193.3	174.4	216.2	5.2	0.2	5.5	0.8	8.1	0.7	7.8	1.1	0.04	1.0	1.0
g3686	1520	67	54	48	46	58.9	49.5	52.0	52.3	2.3	0.3	2.2	0.0	3.5	0.3	3.2	0.0	-0.027	1.0	1.0
g3687	1149	235	208	190	185	206.5	190.5	205.8	210.5	10.9	0.6	11.4	0.2	16.9	0.2	16.4	0.2	0.049	1.0	1.0
g3688	1351	460	539	353	267	404.2	493.7	382.3	303.8	21.0	3.0	16.1	2.6	32.4	6.1	23.1	3.8	-0.293	1.0	1.0
g3689	757	587	597	525	449	515.8	546.8	568.5	510.9	44.5	1.8	45.1	3.5	68.5	5.9	65.0	5.3	0.018	1.0	1.0
g3691	2757	16	21	10	6	14.1	19.2	10.8	6.8	0.3	0.1	0.2	0.0	0.5	0.1	0.3	0.0	-0.175	1.0	1.0
g3693	2464	171	209	169	64	150.3	191.4	183.0	72.8	4.4	0.7	3.3	2.0	6.8	1.4	4.8	2.9	-0.219	1.0	1.0
g3696	789	0.0	0.0	0.0	0.0	0.0	0.0	0.0	0.0	NA	NA	NA	NA	NA	NA	NA	NA	NA	NA	NA
g3697	1205	235	272	212	185	206.5	249.1	229.6	210.5	12.0	1.6	11.6	0.7	18.5	3.3	16.7	1.1	-0.036	1.0	1.0
g3698	1807	4525	3897	3199	3387	3976.1	3569.3	3464.3	3853.6	132.2	10.1	128.2	9.7	203.1	6.2	184.5	13.0	-0.038	1.0	1.0
g3700	1882	150	175	117	74	131.8	160.3	126.7	84.2	4.9	0.7	3.5	1.1	7.5	1.5	5.1	1.6	-0.285	1.0	1.0
g3701	1221	27	13	20	8	23.7	11.9	21.7	9.1	0.9	0.4	0.8	0.4	1.4	0.6	1.1	0.6	-0.045	1.0	1.0
g3704	2717	7730	8114	6905	4870	6792.4	7431.7	7477.7	5540.9	165.8	10.5	151.8	31.9	255.3	28.0	218.4	47.0	-0.105	1.0	1.0
g3705	1305	442	591	384	286	388.4	541.3	415.8	325.4	22.6	5.3	18.0	3.1	34.9	9.8	25.9	4.6	-0.239	1.0	1.0
g3707	2489	647	607	547	457	568.5	556.0	592.4	520.0	14.3	0.3	14.2	1.3	22.0	0.6	20.4	2.1	-0.013	1.0	1.0
g3709	2155	1006	912	823	730	884.0	835.3	891.3	830.6	25.2	1.1	25.3	1.3	38.8	0.1	36.4	2.0	0.002	1.0	1.0
g3710	2317	517	452	444	406	454.3	414.0	480.8	461.9	11.8	0.8	12.8	0.4	18.2	0.4	18.5	0.6	0.095	1.0	1.0
g3711	1012	8	6	7	5	7.0	5.5	7.6	5.7	0.3	0.1	0.5	0.1	0.6	0.1	0.7	0.1	0.01	1.0	1.0
g3714	1460	5	7	4	3	4.4	6.4	4.3	3.4	0.2	0.1	0.1	0.1	0.4	0.1	0.2	0.1	-0.042	1.0	1.0
g3715	3055	243	212	185	192	213.5	194.2	200.3	218.5	4.2	0.3	4.3	0.2	6.5	0.1	6.3	0.3	0.028	1.0	1.0
g3716	1939	28	36	18	13	24.6	33.0	19.5	14.8	0.9	0.2	0.6	0.1	1.4	0.4	0.8	0.1	-0.22	1.0	1.0
g3717	3352	404	339	326	332	355.0	310.5	353.0	377.7	6.3	0.6	6.9	0.3	9.7	0.4	9.9	0.4	0.104	1.0	1.0
g3721	893	0.0	0.0	0.0	0.0	0.0	0.0	0.0	0.0	NA	NA	NA	NA	NA	NA	NA	NA	NA	NA	NA
g3726	1175	9	8	5	5	7.9	7.3	5.4	5.7	0.4	0.0	0.3	0.0	0.6	0.0	0.4	0.0	-0.054	1.0	1.0
g3728	1666	0.0	0.0	0.0	0.0	0.0	0.0	0.0	0.0	NA	NA	NA	NA	NA	NA	NA	NA	NA	NA	NA
g3729	991	83	83	68	63	72.9	76.0	73.6	71.7	4.8	0.1	4.7	0.1	7.4	0.6	6.7	0.1	-0.02	1.0	1.0
g3730	934	215	205	169	165	188.9	187.8	183.0	187.7	12.8	0.1	12.6	0.2	19.6	0.8	18.1	0.2	-0.016	1.0	1.0
g3731	1988	152	192	149	128	133.6	175.9	161.4	145.6	5.0	0.9	4.8	0.4	7.7	1.8	7.0	0.6	-0.007	1.0	1.0
g3732	1638	175	158	139	143	153.8	144.7	150.5	162.7	5.8	0.2	6.0	0.4	8.8	0.1	8.7	0.4	0.047	1.0	1.0
g3736	2508	510	530	358	432	448.1	485.4	387.7	491.5	11.8	0.7	11.1	1.8	18.1	1.9	15.9	2.6	-0.067	1.0	1.0
g3739	366	13	11	8	5	11.4	10.1	8.7	5.7	1.9	0.2	1.2	0.4	2.9	0.2	1.8	0.6	-0.087	1.0	1.0
g3742	862	0.0	0.0	0.0	0.0	0.0	0.0	0.0	0.0	NA	NA	NA	NA	NA	NA	NA	NA	NA	NA	NA
g3743	1371	817	668	685	746	717.9	611.8	741.8	848.8	30.8	3.5	36.8	3.5	47.1	3.2	52.9	4.7	0.209	1.0	1.0
g3748	227	27	46	32	30	23.7	42.1	34.7	34.1	9.2	3.7	9.6	0.1	14.2	6.3	13.8	0.3	0.023	1.0	1.0
g3752	812	0.0	0.0	0.0	0.0	0.0	0.0	0.0	0.0	NA	NA	NA	NA	NA	NA	NA	NA	NA	NA	NA
g3753	1430	4	1	3	4	3.5	0.9	3.2	4.6	0.1	0.1	0.1	0.1	0.1	0.2	0.2	0.1	0.047	1.0	1.0
g3754	1023	52	70	58	36	45.7	64.1	62.8	41.0	3.4	0.8	3.2	1.0	5.3	1.6	4.6	1.4	-0.036	1.0	1.0
g3755	1957	256	229	191	265	224.9	209.7	206.8	301.5	7.0	0.4	8.2	2.2	10.8	0.1	11.9	3.1	0.157	1.0	1.0
g3759	735	26	34	21	20	22.8	31.1	22.7	22.8	2.4	0.5	2.0	0.0	3.6	0.9	2.9	0.0	-0.078	1.0	1.0
g3760	1445	26	33	31	25	22.8	30.2	33.6	28.4	1.1	0.2	1.4	0.2	1.8	0.4	1.9	0.4	0.079	1.0	1.0
g3761	1155	0.0	0.0	0.0	0.0	0.0	0.0	0.0	0.0	NA	NA	NA	NA	NA	NA	NA	NA	NA	NA	NA
g3763	914	28	16	22	18	24.6	14.7	23.8	20.5	1.4	0.5	1.6	0.2	2.0	0.6	2.2	0.4	0.048	1.0	1.0
g3764	453	9	10	5	8	7.9	9.2	5.4	9.1	1.2	0.1	1.1	0.4	1.9	0.4	1.6	0.5	-0.032	1.0	1.0
g3767	1811	50	33	48	46	43.9	30.2	52.0	52.3	1.3	0.3	1.8	0.0	1.9	0.4	2.6	0.0	0.213	1.0	1.0
g3768	568	0	4	3	2	0.0	3.7	3.2	2.3	0.2	0.3	0.3	0.1	0.3	0.4	0.5	0.1	0.023	1.0	1.0
g3769	702	99	63	56	62	87.0	57.7	60.6	70.5	6.5	1.8	6.0	0.6	9.9	2.3	8.6	0.9	-0.073	1.0	1.0
g3777	1641	60	54	46	43	52.7	49.5	49.8	48.9	1.9	0.1	1.9	0.0	3.0	0.0	2.7	0.0	-0.023	1.0	1.0
g3778	778	511	523	513	461	449.0	479.0	555.5	524.5	37.8	1.7	44.0	1.8	58.2	5.2	63.2	2.9	0.177	1.0	1.0
g3780	2281	760	653	495	667	667.8	598.1	536.1	758.9	17.6	1.3	18.0	4.4	26.9	0.8	25.9	6.2	0.025	1.0	1.0
g3781	1320	594	490	437	421	521.9	448.8	473.2	479.0	23.2	2.5	22.9	0.2	35.6	2.2	32.9	0.1	-0.022	1.0	1.0
g3782	1397	2	3	0	1	1.8	2.7	0.0	1.1	0.1	0.0	0.1	0.1	0.1	0.1	0.1	0.1	-0.048	1.0	1.0
g3784	1295	639	483	356	556	561.5	442.4	385.5	632.6	24.6	4.2	24.9	8.5	37.6	4.7	35.8	12.0	0.014	1.0	1.0
g3786	1621	12	13	10	5	10.5	11.9	10.8	5.7	0.5	0.1	0.3	0.1	0.7	0.1	0.5	0.2	-0.07	1.0	1.0
g3788	3750	229	214	164	175	201.2	196.0	177.6	199.1	3.4	0.1	3.2	0.3	5.2	0.1	4.6	0.4	-0.055	1.0	1.0
g3789	1536	101	128	88	80	88.7	117.2	95.3	91.0	4.2	0.8	3.9	0.1	6.5	1.5	5.5	0.1	-0.085	1.0	1.0
g3792	629	0.0	0.0	0.0	0.0	0.0	0.0	0.0	0.0	NA	NA	NA	NA	NA	NA	NA	NA	NA	NA	NA
g3793	2517	162	109	126	135	142.3	99.8	136.5	153.6	3.0	0.8	3.6	0.4	4.7	1.0	5.2	0.5	0.163	1.0	1.0
g3796	1105	117	85	79	90	102.8	77.9	85.6	102.4	5.2	1.0	5.4	0.7	8.0	1.2	7.8	1.0	0.032	1.0	1.0
g3797	1845	21	20	23	22	18.5	18.3	24.9	25.0	0.6	0.0	0.9	0.0	0.9	0.1	1.3	0.0	0.131	1.0	1.0
g3798	1056	42	43	26	45	36.9	39.4	28.2	51.2	2.3	0.1	2.4	1.0	3.5	0.4	3.5	1.3	0.021	1.0	1.0
g3808	1835	2	0	2	1	1.8	0.0	2.2	1.1	0.1	0.1	0.1	0.1	0.1	0.1	0.1	0.1	0.021	1.0	1.0
g3811	983	218	169	201	248	191.6	154.8	217.7	282.2	11.2	1.6	16.1	3.0	17.1	1.7	23.1	4.2	0.367	1.0	1.0
g3819	1014	9	12	10	15	7.9	11.0	10.8	17.1	0.6	0.1	0.9	0.3	0.9	0.3	1.3	0.4	0.103	1.0	1.0
g3822	1465	26	20	17	42	22.8	18.3	18.4	47.8	0.9	0.1	1.4	0.9	1.4	0.1	2.1	1.3	0.197	1.0	1.0
g3826	901	365	271	291	348	320.7	248.2	315.1	395.9	19.9	3.6	25.0	4.0	30.6	4.2	36.0	5.5	0.235	1.0	1.0
g3829	4318	225	206	194	208	197.7	188.7	210.1	236.7	2.9	0.1	3.3	0.3	4.3	0.1	4.8	0.4	0.151	1.0	1.0
g3831	3692	4	2	2	2	3.5	1.8	2.2	2.3	0.1	0.1	0.0	0.0	0.1	0.1	0.0	0.0	-0.013	1.0	1.0
g3832	566	0	0	5	3	0.0	0.0	5.4	3.4	0.0	0.0	0.5	0.1	0.0	0.0	0.8	0.2	0.123	1.0	1.0
g3835	4154	799	834	609	542	702.1	763.9	659.5	616.7	11.2	0.6	9.8	0.5	17.1	1.8	14.1	0.8	-0.164	1.0	1.0
g3836	308	0.0	0.0	0.0	0.0	0.0	0.0	0.0	0.0	NA	NA	NA	NA	NA	NA	NA	NA	NA	NA	NA
g3837	858	0.0	0.0	0.0	0.0	0.0	0.0	0.0	0.0	NA	NA	NA	NA	NA	NA	NA	NA	NA	NA	NA
g3840	806	15	22	18	21	13.2	20.2	19.5	23.9	1.3	0.4	1.7	0.3	2.0	0.7	2.5	0.4	0.101	1.0	1.0
g3841	1019	584	443	445	480	513.2	405.7	481.9	546.1	28.6	4.7	31.9	2.8	43.8	5.3	46.0	3.7	0.126	1.0	1.0
g3843	1333	141	127	112	115	123.9	116.3	121.3	130.8	5.7	0.3	6.0	0.3	8.8	0.1	8.7	0.4	0.045	1.0	1.0
g3844	2406	240	180	161	138	210.9	164.9	174.4	157.0	5.0	0.9	4.3	0.4	7.5	1.1	6.2	0.5	-0.124	1.0	1.0
g3845	546	43	33	35	26	37.8	30.2	37.9	29.6	4.0	0.6	3.9	0.7	6.0	0.6	5.7	1.1	-0.004	1.0	1.0
g3847	3432	169	367	140	113	148.5	336.1	151.6	128.6	4.5	2.5	2.6	0.3	6.9	4.1	3.7	0.4	-0.444	1.0	1.0
g3851	1651	1490	1204	863	1126	1309.3	1102.8	934.6	1281.1	46.2	5.6	42.5	9.3	71.0	5.3	61.1	13.2	-0.097	1.0	1.0
g3856	960	75	95	74	46	65.9	87.0	80.1	52.3	5.0	1.0	4.4	1.3	7.8	1.9	6.3	1.9	-0.104	1.0	1.0
g3857	825	357	372	285	321	313.7	340.7	308.6	365.2	25.1	1.5	25.9	3.0	38.8	4.0	37.1	4.2	0.032	1.0	1.0
g3858	802	0.0	0.0	0.0	0.0	0.0	0.0	0.0	0.0	NA	NA	NA	NA	NA	NA	NA	NA	NA	NA	NA
g3859	1164	111	138	75	89	97.5	126.4	81.2	101.3	6.1	1.1	5.0	0.8	9.4	2.2	7.2	1.1	-0.175	1.0	1.0
g3861	1322	0.0	0.0	0.0	0.0	0.0	0.0	0.0	0.0	NA	NA	NA	NA	NA	NA	NA	NA	NA	NA	NA
g3862	1560	0.0	0.0	0.0	0.0	0.0	0.0	0.0	0.0	NA	NA	NA	NA	NA	NA	NA	NA	NA	NA	NA
g3863	1475	14	12	4	11	12.3	11.0	4.3	12.5	0.5	0.0	0.3	0.2	0.8	0.1	0.5	0.3	-0.073	1.0	1.0
g3864	1325	29	28	16	19	25.5	25.6	17.3	21.6	1.2	0.0	0.9	0.1	1.9	0.1	1.3	0.1	-0.118	1.0	1.0
g3866	887	0.0	0.0	0.0	0.0	0.0	0.0	0.0	0.0	NA	NA	NA	NA	NA	NA	NA	NA	NA	NA	NA
g3868	1852	687	586	598	600	603.7	536.7	647.6	682.7	19.5	1.6	22.7	0.8	29.9	1.1	32.6	1.1	0.181	1.0	1.0
g3872	584	15	12	9	5	13.2	11.0	9.7	5.7	1.3	0.1	0.8	0.4	2.0	0.1	1.2	0.5	-0.104	1.0	1.0
g3873	764	256	320	231	151	224.9	293.1	250.2	171.8	21.4	4.0	17.4	4.6	33.1	7.7	25.1	6.7	-0.2	1.0	1.0
g3876	3467	866	862	668	676	761.0	789.5	723.4	769.1	14.2	0.4	13.7	0.6	21.8	1.6	19.6	0.8	-0.046	1.0	1.0
g3880	2472	1050	923	762	868	922.6	845.4	825.2	987.6	22.6	1.3	23.2	3.0	34.8	0.4	33.4	4.1	0.029	1.0	1.0
g3881	1135	1108	814	799	1000	973.6	745.6	865.3	1137.8	48.0	9.0	55.9	10.7	73.5	10.4	80.3	15.1	0.171	1.0	1.0
g3882	1627	246	264	156	217	216.2	241.8	168.9	246.9	8.9	0.7	8.1	2.1	13.7	1.7	11.7	3.0	-0.096	1.0	1.0
g3884	1729	40	38	37	27	35.1	34.8	40.1	30.7	1.3	0.0	1.3	0.3	2.0	0.1	1.9	0.4	0.007	1.0	1.0
g3886	1197	1574	1666	1411	1021	1383.1	1525.9	1528.0	1161.7	77.0	5.3	71.2	13.7	118.5	13.6	102.5	20.2	-0.092	1.0	1.0
g3889	1923	134	122	78	66	117.7	111.7	84.5	75.1	3.8	0.1	2.6	0.2	5.8	0.1	3.8	0.3	-0.316	1.0	1.0
g3893	623	297	285	255	219	261.0	261.0	276.1	249.2	26.5	0.0	26.7	2.0	40.8	1.9	38.5	3.0	0.007	1.0	1.0
g3895	2235	200	236	172	165	175.7	216.2	186.3	187.7	5.5	0.8	5.3	0.0	8.6	1.6	7.7	0.1	-0.047	1.0	1.0
g3896	3805	1	2	3	2	0.9	1.8	3.2	2.3	0.0	0.0	0.1	0.1	0.0	0.0	0.1	0.1	0.043	1.0	1.0
g3897	3136	341	363	263	205	299.6	332.5	284.8	233.2	6.4	0.4	5.2	0.8	9.8	1.1	7.5	1.2	-0.214	1.0	1.0
g3899	1139	411	250	344	435	361.1	229.0	372.5	494.9	16.4	5.2	24.1	4.8	25.1	6.9	34.6	6.7	0.385	1.0	1.0
g3900	1527	105	93	86	106	92.3	85.2	93.1	120.6	3.6	0.2	4.5	0.8	5.7	0.1	6.4	1.1	0.159	1.0	1.0
g3901	1496	244	189	164	166	214.4	173.1	177.6	188.9	8.2	1.3	7.8	0.4	12.6	1.3	11.2	0.5	-0.057	1.0	1.0
g3903	1573	10419	9015	9007	8398	9155.2	8256.9	9754.0	9555.0	350.6	25.5	388.7	5.7	538.3	14.4	559.2	11.0	0.13	1.0	1.0
g3904	665	13	13	14	14	11.4	11.9	15.2	15.9	1.1	0.0	1.4	0.1	1.6	0.1	2.1	0.1	0.088	1.0	1.0
g3909	2519	170	153	153	160	149.4	140.1	165.7	182.0	3.6	0.2	4.4	0.3	5.7	0.1	6.3	0.4	0.182	1.0	1.0
g3910	1759	1845	1522	1648	1345	1621.2	1394.0	1784.7	1530.3	54.3	5.8	59.7	6.5	83.3	5.1	85.9	9.8	0.114	1.0	1.0
g3911	2567	809	620	707	406	710.9	567.9	765.6	461.9	15.8	2.5	15.2	5.3	24.1	2.7	21.8	7.8	-0.042	1.0	1.0
g3918	1813	570	505	370	387	500.9	462.5	400.7	440.3	16.9	0.9	14.7	1.0	25.9	0.2	21.1	1.3	-0.156	1.0	1.0
g3922	1913	346	291	240	260	304.0	266.5	259.9	295.8	9.4	0.9	9.2	0.8	14.5	0.7	13.2	1.2	-0.029	1.0	1.0
g3923	1906	3138	2539	2737	2416	2757.4	2325.5	2964.0	2748.9	84.5	10.1	94.9	5.1	129.6	9.5	136.6	8.0	0.143	1.0	1.0
g3926	521	15	23	24	10	13.2	21.1	26.0	11.4	2.1	0.7	2.3	1.3	3.2	1.2	3.3	1.8	0.03	1.0	1.0
g3927	852	137	101	82	85	120.4	92.5	88.8	96.7	7.9	1.4	6.9	0.4	12.1	1.6	9.9	0.6	-0.119	1.0	1.0
g3928	389	0.0	0.0	0.0	0.0	0.0	0.0	0.0	0.0	NA	NA	NA	NA	NA	NA	NA	NA	NA	NA	NA
g3929	287	0.0	0.0	0.0	0.0	0.0	0.0	0.0	0.0	NA	NA	NA	NA	NA	NA	NA	NA	NA	NA	NA
g3930	1145	154	124	117	107	135.3	113.6	126.7	121.7	6.9	0.8	6.8	0.2	10.6	0.8	9.8	0.4	-0.002	1.0	1.0
g3931	879	931	1172	852	639	818.1	1073.4	922.7	727.0	68.1	13.0	59.5	10.0	105.2	24.9	85.5	14.8	-0.154	1.0	1.0
g3933	2203	1	5	3	3	0.9	4.6	3.2	3.4	0.1	0.1	0.1	0.0	0.1	0.1	0.1	0.0	0.017	1.0	1.0
g3935	2560	550	522	410	399	483.3	478.1	444.0	454.0	11.9	0.1	11.1	0.1	18.3	0.6	16.0	0.1	-0.079	1.0	1.0
g3937	785	20	17	16	21	17.6	15.6	17.3	23.9	1.4	0.1	1.6	0.4	2.1	0.0	2.4	0.5	0.082	1.0	1.0
g3938	675	0.0	0.0	0.0	0.0	0.0	0.0	0.0	0.0	NA	NA	NA	NA	NA	NA	NA	NA	NA	NA	NA
g3939	1691	0.0	0.0	0.0	0.0	0.0	0.0	0.0	0.0	NA	NA	NA	NA	NA	NA	NA	NA	NA	NA	NA
g3942	2199	11	12	12	12	9.7	11.0	13.0	13.7	0.3	0.0	0.4	0.0	0.5	0.1	0.6	0.0	0.071	1.0	1.0
g3946	1337	189	170	138	155	166.1	155.7	149.4	176.4	7.7	0.4	7.8	0.9	11.8	0.0	11.2	1.2	0.012	1.0	1.0
g3947	915	0.0	0.0	0.0	0.0	0.0	0.0	0.0	0.0	NA	NA	NA	NA	NA	NA	NA	NA	NA	NA	NA
g3948	1787	322	299	266	236	282.9	273.9	288.1	268.5	9.8	0.2	9.8	0.5	15.2	0.4	14.2	0.8	-0.0	1.0	1.0
g3949	1803	812	740	683	588	713.5	677.8	739.6	669.0	24.4	0.9	24.8	1.8	37.5	0.4	35.6	2.7	0.015	1.0	1.0
g3950	1803	1109	961	796	724	974.5	880.2	862.0	823.7	32.5	2.3	29.6	1.0	50.0	1.3	42.5	1.6	-0.115	1.0	1.0
g3953	1380	0.0	0.0	0.0	0.0	0.0	0.0	0.0	0.0	NA	NA	NA	NA	NA	NA	NA	NA	NA	NA	NA
g3957	3166	414	357	359	333	363.8	327.0	388.8	378.9	6.9	0.6	7.7	0.1	10.6	0.4	11.1	0.3	0.119	1.0	1.0
g3959	899	4	10	4	7	3.5	9.2	4.3	8.0	0.4	0.3	0.5	0.2	0.7	0.5	0.7	0.4	-0.005	1.0	1.0
g3961	1525	0.0	0.0	0.0	0.0	0.0	0.0	0.0	0.0	NA	NA	NA	NA	NA	NA	NA	NA	NA	NA	NA
g3962	1545	0.0	0.0	0.0	0.0	0.0	0.0	0.0	0.0	NA	NA	NA	NA	NA	NA	NA	NA	NA	NA	NA
g3963	1529	0.0	0.0	0.0	0.0	0.0	0.0	0.0	0.0	NA	NA	NA	NA	NA	NA	NA	NA	NA	NA	NA
g3968	1126	23	27	17	17	20.2	24.7	18.4	19.3	1.2	0.2	1.1	0.1	1.9	0.4	1.5	0.1	-0.072	1.0	1.0
g3972	915	0.0	0.0	0.0	0.0	0.0	0.0	0.0	0.0	NA	NA	NA	NA	NA	NA	NA	NA	NA	NA	NA
g3973	2227	0.0	0.0	0.0	0.0	0.0	0.0	0.0	0.0	NA	NA	NA	NA	NA	NA	NA	NA	NA	NA	NA
g3974	529	55	60	65	63	48.3	55.0	70.4	71.7	6.2	0.6	8.5	0.1	9.6	1.3	12.2	0.1	0.237	1.0	1.0
g3977	559	0.0	0.0	0.0	0.0	0.0	0.0	0.0	0.0	NA	NA	NA	NA	NA	NA	NA	NA	NA	NA	NA
g3978	4009	1178	1120	1027	1122	1035.1	1025.8	1112.2	1276.6	16.3	0.1	18.9	1.8	25.1	0.9	27.2	2.5	0.178	1.0	1.0
g3979	1642	967	739	749	797	849.7	676.9	811.1	906.8	29.4	4.7	33.1	2.6	45.1	5.2	47.7	3.5	0.137	1.0	1.0
g3981	1157	0.0	0.0	0.0	0.0	0.0	0.0	0.0	0.0	NA	NA	NA	NA	NA	NA	NA	NA	NA	NA	NA
g3982	2292	105	89	106	83	92.3	81.5	114.8	94.4	2.4	0.1	2.9	0.4	3.7	0.0	4.2	0.6	0.16	1.0	1.0
g3984	1128	208	233	156	126	182.8	213.4	168.9	143.4	11.2	1.2	8.8	1.1	17.2	2.7	12.6	1.6	-0.237	1.0	1.0
g3987	2532	0.0	0.0	0.0	0.0	0.0	0.0	0.0	0.0	NA	NA	NA	NA	NA	NA	NA	NA	NA	NA	NA
g3989	3414	104	105	76	124	91.4	96.2	82.3	141.1	1.8	0.1	2.0	0.8	2.7	0.3	3.0	1.1	0.141	1.0	1.0
g3995	1593	1378	1100	1377	1303	1210.9	1007.5	1491.2	1482.5	44.1	5.7	59.1	0.3	67.7	5.6	85.0	0.8	0.352	1.0	1.0
g3996	1374	422	403	390	403	370.8	369.1	422.3	458.5	17.1	0.1	20.3	1.1	26.2	1.1	29.2	1.5	0.199	1.0	1.0
g4000	499	16	21	15	12	14.1	19.2	16.2	13.7	2.1	0.4	1.9	0.3	3.2	0.8	2.7	0.4	-0.036	1.0	1.0
g4002	1258	100	131	121	100	87.9	120.0	131.0	113.8	5.2	1.1	6.2	0.6	8.0	2.1	8.8	0.9	0.145	1.0	1.0
g4004	1192	91	108	52	104	80.0	98.9	56.3	118.3	4.8	0.8	4.7	2.3	7.3	1.6	6.7	3.3	-0.018	1.0	1.0
g4006	2122	12	16	12	13	10.5	14.7	13.0	14.8	0.3	0.1	0.4	0.0	0.5	0.1	0.6	0.0	0.029	1.0	1.0
g4007	617	0.0	0.0	0.0	0.0	0.0	0.0	0.0	0.0	NA	NA	NA	NA	NA	NA	NA	NA	NA	NA	NA
g4008	571	44	15	29	34	38.7	13.7	31.4	38.7	2.9	2.0	3.9	0.6	4.4	2.8	5.7	0.8	0.128	1.0	1.0
g4011	1160	90	84	240	70	79.1	76.9	259.9	79.6	4.2	0.1	9.2	7.0	6.5	0.2	13.3	10.1	0.506	0.976	1.0
g4013	2567	7	2	2	3	6.2	1.8	2.2	3.4	0.1	0.1	0.1	0.0	0.1	0.2	0.1	0.0	-0.033	1.0	1.0
g4014	5304	254	300	213	203	223.2	274.8	230.7	231.0	3.0	0.4	2.8	0.0	4.6	0.8	4.0	0.0	-0.08	1.0	1.0
g4017	772	136	131	100	107	119.5	120.0	108.3	121.7	9.8	0.0	9.4	0.8	15.1	0.7	13.6	1.1	-0.037	1.0	1.0
g4019	755	0.0	0.0	0.0	0.0	0.0	0.0	0.0	0.0	NA	NA	NA	NA	NA	NA	NA	NA	NA	NA	NA
g4022	850	83	93	62	58	72.9	85.2	67.1	66.0	5.8	0.6	5.0	0.1	9.0	1.4	7.1	0.1	-0.136	1.0	1.0
g4024	605	0.0	0.0	0.0	0.0	0.0	0.0	0.0	0.0	NA	NA	NA	NA	NA	NA	NA	NA	NA	NA	NA
g4026	694	0.0	0.0	0.0	0.0	0.0	0.0	0.0	0.0	NA	NA	NA	NA	NA	NA	NA	NA	NA	NA	NA
g4028	2827	3	4	4	1	2.6	3.7	4.3	1.1	0.1	0.0	0.1	0.1	0.1	0.1	0.1	0.1	-0.011	1.0	1.0
g4030	1515	207	214	186	158	181.9	196.0	201.4	179.8	7.9	0.4	8.0	0.6	12.2	1.2	11.4	0.9	0.009	1.0	1.0
g4032	997	0.0	0.0	0.0	0.0	0.0	0.0	0.0	0.0	NA	NA	NA	NA	NA	NA	NA	NA	NA	NA	NA
g4033	830	77	120	71	48	67.7	109.9	76.9	54.6	6.8	2.3	5.0	1.2	10.5	4.0	7.2	1.8	-0.219	1.0	1.0
g4034	2031	371	281	251	308	326.0	257.4	271.8	350.4	9.1	1.6	9.7	1.7	13.9	1.8	13.9	2.3	0.067	1.0	1.0
g4035	1355	117	108	76	63	102.8	98.9	82.3	71.7	4.7	0.1	3.6	0.3	7.2	0.1	5.2	0.4	-0.229	1.0	1.0
g4036	684	2	2	1	1	1.8	1.8	1.1	1.1	0.2	0.0	0.1	0.0	0.3	0.0	0.1	0.0	-0.022	1.0	1.0
g4039	1287	845	842	485	595	742.5	771.2	525.2	677.0	37.2	1.1	29.6	5.3	57.4	4.3	42.5	7.4	-0.265	1.0	1.0
g4041	3182	992	1035	837	719	871.7	948.0	906.4	818.1	18.1	1.1	17.1	1.2	27.9	2.9	24.7	1.8	-0.064	1.0	1.0
g4043	1105	3	9	0	0	2.6	8.2	0.0	0.0	0.3	0.2	0.0	0.0	0.6	0.4	0.0	0.0	-0.139	1.0	1.0
g4044	1609	135	138	111	100	118.6	126.4	120.2	113.8	4.8	0.2	4.6	0.1	7.5	0.6	6.7	0.2	-0.043	1.0	1.0
g4045	1004	105	118	87	62	92.3	108.1	94.2	70.5	6.3	0.7	5.2	1.0	9.7	1.6	7.5	1.4	-0.162	1.0	1.0
g4047	1503	0.0	0.0	0.0	0.0	0.0	0.0	0.0	0.0	NA	NA	NA	NA	NA	NA	NA	NA	NA	NA	NA
g4049	4325	5	0	1	2	4.4	0.0	1.1	2.3	0.1	0.1	0.0	0.0	0.1	0.1	0.0	0.0	-0.013	1.0	1.0
g4052	595	0.0	0.0	0.0	0.0	0.0	0.0	0.0	0.0	NA	NA	NA	NA	NA	NA	NA	NA	NA	NA	NA
g4060	1927	28	35	27	14	24.6	32.1	29.2	15.9	0.9	0.2	0.8	0.4	1.4	0.4	1.1	0.5	-0.099	1.0	1.0
g4066	696	12	16	9	4	10.5	14.7	9.7	4.6	1.1	0.2	0.7	0.4	1.8	0.4	0.9	0.5	-0.126	1.0	1.0
g4068	2386	302	398	297	278	265.4	364.5	321.6	316.3	8.3	1.9	8.4	0.1	12.9	3.5	12.2	0.2	0.014	1.0	1.0
g4072	599	65	55	46	62	57.1	50.4	49.8	70.5	5.7	0.5	6.4	1.6	8.7	0.4	9.2	2.2	0.078	1.0	1.0
g4079	2766	452	408	379	350	397.2	373.7	410.4	398.2	8.8	0.4	9.2	0.2	13.6	0.1	13.3	0.4	0.055	1.0	1.0
g4080	2540	391	458	347	249	343.6	419.5	375.8	283.3	9.6	1.3	8.2	1.6	14.8	2.8	11.9	2.4	-0.156	1.0	1.0
g4083	1439	106	161	97	68	93.1	147.5	105.0	77.4	5.3	1.7	4.0	0.8	8.2	3.0	5.8	1.2	-0.224	1.0	1.0
g4084	3000	365	453	236	233	320.7	414.9	255.6	265.1	7.8	1.4	5.5	0.1	12.1	2.8	7.9	0.1	-0.371	1.0	1.0
g4085	1092	55	55	28	31	48.3	50.4	30.3	35.3	2.9	0.1	1.9	0.1	4.4	0.3	2.8	0.2	-0.251	1.0	1.0
g4087	801	0.0	0.0	0.0	0.0	0.0	0.0	0.0	0.0	NA	NA	NA	NA	NA	NA	NA	NA	NA	NA	NA
g4088	2611	308	237	254	239	270.6	217.1	275.1	271.9	6.0	0.9	6.7	0.1	9.1	1.0	9.6	0.1	0.122	1.0	1.0
g4089	4066	183	414	146	77	160.8	379.2	158.1	87.6	4.2	2.4	1.9	0.8	6.5	4.0	2.8	1.1	-0.585	0.688	1.0
g4093	695	283	281	226	224	248.7	257.4	244.7	254.9	23.1	0.6	22.8	0.6	35.5	2.5	32.8	0.8	-0.014	1.0	1.0
g4094	585	27	34	21	14	23.7	31.1	22.7	15.9	3.0	0.6	2.1	0.6	4.7	1.1	3.0	0.8	-0.15	1.0	1.0
g4098	3328	445	412	337	379	391.0	377.4	365.0	431.2	7.3	0.1	7.5	0.9	11.2	0.3	10.9	1.3	0.04	1.0	1.0
g4099	399	15	7	17	15	13.2	6.4	18.4	17.1	1.6	0.8	2.8	0.1	2.4	1.1	4.0	0.2	0.173	1.0	1.0
g4101	3853	494	509	396	327	434.1	466.2	428.8	372.1	7.4	0.4	6.5	0.6	11.4	1.1	9.4	1.0	-0.133	1.0	1.0
g4104	2662	0.0	0.0	0.0	0.0	0.0	0.0	0.0	0.0	NA	NA	NA	NA	NA	NA	NA	NA	NA	NA	NA
g4105	3051	318	337	325	263	279.4	308.7	352.0	299.2	6.1	0.4	6.8	0.8	9.4	1.1	9.7	1.1	0.112	1.0	1.0
g4111	1438	0.0	0.0	0.0	0.0	0.0	0.0	0.0	0.0	NA	NA	NA	NA	NA	NA	NA	NA	NA	NA	NA
g4113	1369	10	4	11	14	8.8	3.7	11.9	15.9	0.3	0.1	0.7	0.1	0.5	0.2	0.9	0.1	0.179	1.0	1.0
g4119	978	69	37	49	32	60.6	33.9	53.1	36.4	3.0	1.2	2.9	0.7	4.7	1.6	4.2	1.1	-0.032	1.0	1.0
g4121	1548	18	35	17	10	15.8	32.1	18.4	11.4	0.9	0.5	0.7	0.2	1.5	0.8	0.9	0.4	-0.167	1.0	1.0
g4122	2064	662	751	208	251	581.7	687.8	225.3	285.6	19.5	2.3	7.8	1.3	30.1	4.9	11.3	1.8	-1.004	0.005	1.0
g4125	1681	28	15	12	14	24.6	13.7	13.0	15.9	0.7	0.3	0.6	0.1	1.1	0.4	0.8	0.1	-0.096	1.0	1.0
g4126	2171	32	14	21	13	28.1	12.8	22.7	14.8	0.6	0.3	0.6	0.2	0.9	0.4	0.8	0.3	-0.031	1.0	1.0
g4128	1658	0.0	0.0	0.0	0.0	0.0	0.0	0.0	0.0	NA	NA	NA	NA	NA	NA	NA	NA	NA	NA	NA
g4130	2149	89	80	73	85	78.2	73.3	79.1	96.7	2.2	0.1	2.6	0.4	3.5	0.1	3.8	0.6	0.121	1.0	1.0
g4132	1249	147	132	102	121	129.2	120.9	110.5	137.7	6.3	0.4	6.3	1.0	9.8	0.1	9.1	1.3	-0.008	1.0	1.0
g4133	617	12	13	10	7	10.5	11.9	10.8	8.0	1.1	0.1	0.9	0.2	1.8	0.2	1.4	0.4	-0.044	1.0	1.0
g4134	1148	40	72	56	44	35.1	65.9	60.6	50.1	2.8	1.2	3.0	0.4	4.2	2.1	4.4	0.6	0.058	1.0	1.0
g4136	2189	0.0	0.0	0.0	0.0	0.0	0.0	0.0	0.0	NA	NA	NA	NA	NA	NA	NA	NA	NA	NA	NA
g4137	1159	316	360	291	214	277.7	329.7	315.1	243.5	16.6	2.0	15.2	2.8	25.6	4.2	21.9	4.0	-0.088	1.0	1.0
g4139	2074	0.0	0.0	0.0	0.0	0.0	0.0	0.0	0.0	NA	NA	NA	NA	NA	NA	NA	NA	NA	NA	NA
g4140	1487	0.0	0.0	0.0	0.0	0.0	0.0	0.0	0.0	NA	NA	NA	NA	NA	NA	NA	NA	NA	NA	NA
g4142	1258	130	96	90	92	114.2	87.9	97.5	104.7	5.1	1.0	5.1	0.3	7.8	1.1	7.3	0.4	-0.001	1.0	1.0
g4143	708	128	111	118	100	112.5	101.7	127.8	113.8	9.6	0.7	10.8	0.8	14.8	0.4	15.6	1.3	0.11	1.0	1.0
g4146	985	10	11	8	14	8.8	10.1	8.7	15.9	0.6	0.0	0.8	0.3	0.9	0.1	1.1	0.4	0.066	1.0	1.0
g4147	1129	41	46	47	33	36.0	42.1	50.9	37.5	2.2	0.3	2.5	0.6	3.4	0.6	3.6	0.8	0.076	1.0	1.0
g4150	2798	177	161	170	142	155.5	147.5	184.1	161.6	3.4	0.1	4.0	0.4	5.2	0.0	5.7	0.6	0.131	1.0	1.0
g4153	3901	0.0	0.0	0.0	0.0	0.0	0.0	0.0	0.0	NA	NA	NA	NA	NA	NA	NA	NA	NA	NA	NA
g4154	1427	331	331	286	265	290.9	303.2	309.7	301.5	13.2	0.4	13.6	0.2	20.3	1.6	19.5	0.4	0.032	1.0	1.0
g4155	2132	82	103	73	90	72.1	94.3	79.1	102.4	2.5	0.5	2.6	0.5	3.8	0.9	3.8	0.7	0.07	1.0	1.0
g4156	1383	0.0	0.0	0.0	0.0	0.0	0.0	0.0	0.0	NA	NA	NA	NA	NA	NA	NA	NA	NA	NA	NA
g4157	308	26	39	33	20	22.8	35.7	35.7	22.8	6.0	1.8	6.0	1.8	9.3	3.3	8.6	2.7	0.0	1.0	1.0
g4158	1681	33	31	30	23	29.0	28.4	32.5	26.2	1.1	0.0	1.1	0.1	1.6	0.1	1.6	0.2	0.011	1.0	1.0
g4163	1069	1	7	0	1	0.9	6.4	0.0	1.1	0.2	0.2	0.1	0.1	0.3	0.4	0.1	0.1	-0.077	1.0	1.0
g4164	1278	126	90	101	87	110.7	82.4	109.4	99.0	4.8	1.0	5.2	0.4	7.3	1.2	7.4	0.6	0.065	1.0	1.0
[truncated: 48,517 more rows]
