# Supplementary material for: Genome and transcriptome characterization of the glycoengineered Nicotiana benthamiana line ΔXT/FT
Source: BMC Genomics. 2019 Jul 19;20:594. doi: 10.1186/s12864-019-5960-2 (PMC6642603; doi:10.1186/s12864-019-5960-2)
Supplement: Supplementary file 5 — High impact variants. (TXT 441 kb) [file 12864_2019_5960_MOESM5_ESM.txt]

##fileformat=VCFv4.2
##FILTER=<ID=PASS,Description="All filters passed">
##samtoolsVersion=1.3+htslib-1.3
##samtoolsCommand=samtools mpileup -t dp4 -g -f /data/nbenth/assembly/v101/NiBen_v101.fa /project/nbenth/variant-calling/alignment/bowtie2/align/DEX/hits.sf.bam
##reference=file:///data/nbenth/assembly/v101/NiBen_v101.fa
##contig=<ID=Niben101Scf00005,length=274325>
##contig=<ID=Niben101Scf00006,length=349369>
##contig=<ID=Niben101Scf00010,length=622004>
##contig=<ID=Niben101Scf00011,length=142834>
##contig=<ID=Niben101Scf00012,length=170794>
##contig=<ID=Niben101Scf00013,length=477836>
##contig=<ID=Niben101Scf00015,length=531106>
##contig=<ID=Niben101Scf00016,length=554587>
##contig=<ID=Niben101Scf00017,length=529436>
##contig=<ID=Niben101Scf00018,length=305787>
##contig=<ID=Niben101Scf00020,length=19216>
##contig=<ID=Niben101Scf00021,length=265895>
##contig=<ID=Niben101Scf00022,length=1098869>
##contig=<ID=Niben101Scf00023,length=944297>
##contig=<ID=Niben101Scf00024,length=557013>
##contig=<ID=Niben101Scf00025,length=92770>
##contig=<ID=Niben101Scf00026,length=3969>
##contig=<ID=Niben101Scf00028,length=563536>
##contig=<ID=Niben101Scf00031,length=361395>
##contig=<ID=Niben101Scf00032,length=400086>
##contig=<ID=Niben101Scf00033,length=818609>
##contig=<ID=Niben101Scf00034,length=559346>
##contig=<ID=Niben101Scf00035,length=541688>
##contig=<ID=Niben101Scf00037,length=416177>
##contig=<ID=Niben101Scf00039,length=357871>
##contig=<ID=Niben101Scf00040,length=33183>
##contig=<ID=Niben101Scf00043,length=469047>
##contig=<ID=Niben101Scf00044,length=193028>
##contig=<ID=Niben101Scf00046,length=1000322>
##contig=<ID=Niben101Scf00047,length=413300>
##contig=<ID=Niben101Scf00048,length=269292>
##contig=<ID=Niben101Scf00049,length=537664>
##contig=<ID=Niben101Scf00050,length=474535>
##contig=<ID=Niben101Scf00051,length=614948>
##contig=<ID=Niben101Scf00052,length=1055841>
##contig=<ID=Niben101Scf00054,length=200191>
##contig=<ID=Niben101Scf00055,length=581913>
##contig=<ID=Niben101Scf00056,length=1091966>
##contig=<ID=Niben101Scf00057,length=157941>
##contig=<ID=Niben101Scf00058,length=1044554>
##contig=<ID=Niben101Scf00059,length=549967>
##contig=<ID=Niben101Scf00061,length=53699>
##contig=<ID=Niben101Scf00062,length=267162>
##contig=<ID=Niben101Scf00063,length=1504984>
##contig=<ID=Niben101Scf00064,length=205474>
##contig=<ID=Niben101Scf00065,length=242896>
##contig=<ID=Niben101Scf00066,length=627577>
##contig=<ID=Niben101Scf00067,length=397147>
##contig=<ID=Niben101Scf00068,length=100811>
##contig=<ID=Niben101Scf00069,length=1613622>
##contig=<ID=Niben101Scf00071,length=647502>
##contig=<ID=Niben101Scf00072,length=1182784>
##contig=<ID=Niben101Scf00073,length=796139>
##contig=<ID=Niben101Scf00074,length=324929>
##contig=<ID=Niben101Scf00075,length=95517>
##contig=<ID=Niben101Scf00077,length=999240>
##contig=<ID=Niben101Scf00078,length=303769>
##contig=<ID=Niben101Scf00079,length=157798>
##contig=<ID=Niben101Scf00080,length=678223>
##contig=<ID=Niben101Scf00081,length=177040>
##contig=<ID=Niben101Scf00082,length=996724>
##contig=<ID=Niben101Scf00083,length=594480>
##contig=<ID=Niben101Scf00085,length=719043>
##contig=<ID=Niben101Scf00087,length=1171507>
##contig=<ID=Niben101Scf00088,length=226070>
##contig=<ID=Niben101Scf00089,length=765295>
##contig=<ID=Niben101Scf00090,length=1615785>
##contig=<ID=Niben101Scf00091,length=282659>
##contig=<ID=Niben101Scf00094,length=476683>
##contig=<ID=Niben101Scf00095,length=915664>
##contig=<ID=Niben101Scf00096,length=798496>
##contig=<ID=Niben101Scf00099,length=279989>
##contig=<ID=Niben101Scf00100,length=94613>
##contig=<ID=Niben101Scf00103,length=590459>
##contig=<ID=Niben101Scf00104,length=587957>
##contig=<ID=Niben101Scf00105,length=48239>
##contig=<ID=Niben101Scf00107,length=424859>
##contig=<ID=Niben101Scf00108,length=715737>
##contig=<ID=Niben101Scf00109,length=1147224>
##contig=<ID=Niben101Scf00110,length=612810>
##contig=<ID=Niben101Scf00111,length=503806>
##contig=<ID=Niben101Scf00113,length=761059>
##contig=<ID=Niben101Scf00114,length=151043>
##contig=<ID=Niben101Scf00116,length=714933>
##contig=<ID=Niben101Scf00117,length=352536>
##contig=<ID=Niben101Scf00119,length=1084092>
##contig=<ID=Niben101Scf00120,length=415194>
##contig=<ID=Niben101Scf00123,length=775133>
##contig=<ID=Niben101Scf00124,length=123696>
##contig=<ID=Niben101Scf00125,length=290258>
##contig=<ID=Niben101Scf00126,length=817920>
##contig=<ID=Niben101Scf00127,length=544383>
##contig=<ID=Niben101Scf00128,length=643950>
##contig=<ID=Niben101Scf00129,length=225525>
##contig=<ID=Niben101Scf00130,length=1097230>
##contig=<ID=Niben101Scf00131,length=292370>
##contig=<ID=Niben101Scf00132,length=516941>
##contig=<ID=Niben101Scf00133,length=1077252>
##contig=<ID=Niben101Scf00135,length=539418>
##contig=<ID=Niben101Scf00136,length=440296>
##contig=<ID=Niben101Scf00138,length=656178>
##contig=<ID=Niben101Scf00139,length=56609>
##contig=<ID=Niben101Scf00140,length=300803>
##contig=<ID=Niben101Scf00141,length=381249>
##contig=<ID=Niben101Scf00142,length=258397>
##contig=<ID=Niben101Scf00143,length=444491>
##contig=<ID=Niben101Scf00144,length=517448>
##contig=<ID=Niben101Scf00146,length=442600>
##contig=<ID=Niben101Scf00147,length=2257>
##contig=<ID=Niben101Scf00148,length=254974>
##contig=<ID=Niben101Scf00149,length=1380458>
##contig=<ID=Niben101Scf00150,length=510000>
##contig=<ID=Niben101Scf00151,length=1131534>
##contig=<ID=Niben101Scf00152,length=2618147>
##contig=<ID=Niben101Scf00153,length=186753>
##contig=<ID=Niben101Scf00154,length=1055782>
##contig=<ID=Niben101Scf00155,length=544948>
##contig=<ID=Niben101Scf00156,length=495337>
##contig=<ID=Niben101Scf00157,length=1114436>
##contig=<ID=Niben101Scf00158,length=723352>
##contig=<ID=Niben101Scf00159,length=997302>
##contig=<ID=Niben101Scf00160,length=1156360>
##contig=<ID=Niben101Scf00161,length=666028>
##contig=<ID=Niben101Scf00163,length=2480593>
##contig=<ID=Niben101Scf00164,length=384623>
##contig=<ID=Niben101Scf00165,length=1025219>
##contig=<ID=Niben101Scf00167,length=635643>
##contig=<ID=Niben101Scf00168,length=1195482>
##contig=<ID=Niben101Scf00170,length=666175>
##contig=<ID=Niben101Scf00173,length=1022153>
##contig=<ID=Niben101Scf00174,length=194070>
##contig=<ID=Niben101Scf00175,length=408515>
##contig=<ID=Niben101Scf00176,length=1212113>
##contig=<ID=Niben101Scf00177,length=1373648>
##contig=<ID=Niben101Scf00180,length=1250355>
##contig=<ID=Niben101Scf00181,length=345082>
##contig=<ID=Niben101Scf00182,length=884734>
##contig=<ID=Niben101Scf00183,length=269897>
##contig=<ID=Niben101Scf00185,length=610254>
##contig=<ID=Niben101Scf00187,length=337464>
##contig=<ID=Niben101Scf00188,length=443618>
##contig=<ID=Niben101Scf00189,length=770631>
##contig=<ID=Niben101Scf00191,length=98222>
##contig=<ID=Niben101Scf00192,length=253377>
##contig=<ID=Niben101Scf00193,length=736650>
##contig=<ID=Niben101Scf00194,length=112765>
##contig=<ID=Niben101Scf00196,length=81007>
##contig=<ID=Niben101Scf00197,length=425416>
##contig=<ID=Niben101Scf00199,length=672149>
##contig=<ID=Niben101Scf00200,length=122556>
##contig=<ID=Niben101Scf00201,length=220371>
##contig=<ID=Niben101Scf00202,length=843132>
##contig=<ID=Niben101Scf00203,length=148663>
##contig=<ID=Niben101Scf00204,length=150349>
##contig=<ID=Niben101Scf00206,length=232694>
##contig=<ID=Niben101Scf00207,length=668775>
##contig=<ID=Niben101Scf00209,length=195807>
##contig=<ID=Niben101Scf00210,length=205615>
##contig=<ID=Niben101Scf00211,length=164829>
##contig=<ID=Niben101Scf00212,length=412715>
##contig=<ID=Niben101Scf00213,length=369127>
##contig=<ID=Niben101Scf00214,length=839213>
##contig=<ID=Niben101Scf00215,length=1298141>
##contig=<ID=Niben101Scf00216,length=139587>
##contig=<ID=Niben101Scf00217,length=450878>
##contig=<ID=Niben101Scf00218,length=537823>
##contig=<ID=Niben101Scf00219,length=828841>
##contig=<ID=Niben101Scf00220,length=686429>
##contig=<ID=Niben101Scf00222,length=382183>
##contig=<ID=Niben101Scf00223,length=464854>
##contig=<ID=Niben101Scf00224,length=33408>
##contig=<ID=Niben101Scf00225,length=837934>
##contig=<ID=Niben101Scf00226,length=338655>
##contig=<ID=Niben101Scf00228,length=1271286>
##contig=<ID=Niben101Scf00229,length=812084>
##contig=<ID=Niben101Scf00230,length=215623>
##contig=<ID=Niben101Scf00231,length=896032>
##contig=<ID=Niben101Scf00233,length=298754>
##contig=<ID=Niben101Scf00234,length=397339>
##contig=<ID=Niben101Scf00236,length=233266>
##contig=<ID=Niben101Scf00238,length=1233732>
##contig=<ID=Niben101Scf00239,length=1103339>
##contig=<ID=Niben101Scf00240,length=451115>
##contig=<ID=Niben101Scf00244,length=482504>
##contig=<ID=Niben101Scf00245,length=777223>
##contig=<ID=Niben101Scf00246,length=754725>
##contig=<ID=Niben101Scf00247,length=669134>
##contig=<ID=Niben101Scf00248,length=430532>
##contig=<ID=Niben101Scf00249,length=249362>
##contig=<ID=Niben101Scf00251,length=98632>
##contig=<ID=Niben101Scf00253,length=413255>
##contig=<ID=Niben101Scf00254,length=955489>
##contig=<ID=Niben101Scf00255,length=62127>
##contig=<ID=Niben101Scf00256,length=1253>
##contig=<ID=Niben101Scf00257,length=334683>
##contig=<ID=Niben101Scf00258,length=349836>
##contig=<ID=Niben101Scf00259,length=287879>
##contig=<ID=Niben101Scf00260,length=116101>
##contig=<ID=Niben101Scf00262,length=667723>
##contig=<ID=Niben101Scf00263,length=351896>
##contig=<ID=Niben101Scf00264,length=496714>
##contig=<ID=Niben101Scf00265,length=469234>
##contig=<ID=Niben101Scf00266,length=39714>
##contig=<ID=Niben101Scf00267,length=1289>
##contig=<ID=Niben101Scf00268,length=606366>
##contig=<ID=Niben101Scf00269,length=152445>
##contig=<ID=Niben101Scf00270,length=1836659>
##contig=<ID=Niben101Scf00271,length=1068681>
##contig=<ID=Niben101Scf00272,length=1270479>
##contig=<ID=Niben101Scf00273,length=972268>
##contig=<ID=Niben101Scf00274,length=412411>
##contig=<ID=Niben101Scf00276,length=879803>
##contig=<ID=Niben101Scf00278,length=1583174>
##contig=<ID=Niben101Scf00279,length=1299201>
##contig=<ID=Niben101Scf00280,length=394930>
##contig=<ID=Niben101Scf00282,length=470538>
##contig=<ID=Niben101Scf00283,length=549645>
##contig=<ID=Niben101Scf00285,length=1281540>
##contig=<ID=Niben101Scf00286,length=614182>
##contig=<ID=Niben101Scf00288,length=1930535>
##contig=<ID=Niben101Scf00289,length=886339>
##contig=<ID=Niben101Scf00290,length=271485>
##contig=<ID=Niben101Scf00291,length=346808>
##contig=<ID=Niben101Scf00292,length=521752>
##contig=<ID=Niben101Scf00293,length=1311187>
##contig=<ID=Niben101Scf00294,length=454129>
##contig=<ID=Niben101Scf00296,length=337634>
##contig=<ID=Niben101Scf00297,length=83868>
##contig=<ID=Niben101Scf00298,length=445189>
##contig=<ID=Niben101Scf00299,length=118838>
##contig=<ID=Niben101Scf00301,length=547171>
##contig=<ID=Niben101Scf00302,length=483051>
##contig=<ID=Niben101Scf00303,length=56206>
##contig=<ID=Niben101Scf00304,length=896961>
##contig=<ID=Niben101Scf00305,length=672606>
##contig=<ID=Niben101Scf00306,length=255696>
##contig=<ID=Niben101Scf00307,length=559990>
##contig=<ID=Niben101Scf00308,length=200277>
##contig=<ID=Niben101Scf00309,length=641882>
##contig=<ID=Niben101Scf00311,length=699407>
##contig=<ID=Niben101Scf00312,length=521590>
##contig=<ID=Niben101Scf00313,length=1105578>
##contig=<ID=Niben101Scf00314,length=363901>
##contig=<ID=Niben101Scf00315,length=449009>
##contig=<ID=Niben101Scf00316,length=287470>
##contig=<ID=Niben101Scf00317,length=1254897>
##contig=<ID=Niben101Scf00318,length=1367854>
##contig=<ID=Niben101Scf00319,length=171080>
##contig=<ID=Niben101Scf00320,length=349162>
##contig=<ID=Niben101Scf00321,length=675070>
##contig=<ID=Niben101Scf00322,length=111429>
##contig=<ID=Niben101Scf00324,length=380394>
##contig=<ID=Niben101Scf00326,length=251828>
##contig=<ID=Niben101Scf00327,length=288576>
##contig=<ID=Niben101Scf00328,length=836871>
##contig=<ID=Niben101Scf00331,length=309333>
##contig=<ID=Niben101Scf00332,length=1387346>
##contig=<ID=Niben101Scf00333,length=2072>
##contig=<ID=Niben101Scf00337,length=1045461>
##contig=<ID=Niben101Scf00338,length=1166577>
##contig=<ID=Niben101Scf00339,length=2029815>
##contig=<ID=Niben101Scf00340,length=815752>
##contig=<ID=Niben101Scf00341,length=1010048>
##contig=<ID=Niben101Scf00342,length=102691>
##contig=<ID=Niben101Scf00343,length=1045805>
##contig=<ID=Niben101Scf00344,length=564711>
##contig=<ID=Niben101Scf00345,length=278008>
##contig=<ID=Niben101Scf00347,length=89375>
##contig=<ID=Niben101Scf00348,length=1621592>
##contig=<ID=Niben101Scf00349,length=732484>
##contig=<ID=Niben101Scf00350,length=660504>
##contig=<ID=Niben101Scf00351,length=675678>
##contig=<ID=Niben101Scf00352,length=449943>
##contig=<ID=Niben101Scf00354,length=316982>
##contig=<ID=Niben101Scf00355,length=502329>
##contig=<ID=Niben101Scf00357,length=2452>
##contig=<ID=Niben101Scf00358,length=125423>
##contig=<ID=Niben101Scf00360,length=604601>
##contig=<ID=Niben101Scf00361,length=560850>
##contig=<ID=Niben101Scf00362,length=161529>
##contig=<ID=Niben101Scf00364,length=97869>
##contig=<ID=Niben101Scf00366,length=1167053>
##contig=<ID=Niben101Scf00367,length=1129506>
##contig=<ID=Niben101Scf00368,length=46018>
##contig=<ID=Niben101Scf00369,length=2581428>
##contig=<ID=Niben101Scf00370,length=539191>
##contig=<ID=Niben101Scf00371,length=492502>
##contig=<ID=Niben101Scf00372,length=618166>
##contig=<ID=Niben101Scf00374,length=47301>
##contig=<ID=Niben101Scf00375,length=414737>
##contig=<ID=Niben101Scf00376,length=526101>
##contig=<ID=Niben101Scf00377,length=312945>
##contig=<ID=Niben101Scf00378,length=629203>
##contig=<ID=Niben101Scf00379,length=643354>
##contig=<ID=Niben101Scf00380,length=514114>
##contig=<ID=Niben101Scf00381,length=1063775>
##contig=<ID=Niben101Scf00383,length=515196>
##contig=<ID=Niben101Scf00385,length=30595>
##contig=<ID=Niben101Scf00386,length=155191>
##contig=<ID=Niben101Scf00387,length=180462>
##contig=<ID=Niben101Scf00388,length=955874>
##contig=<ID=Niben101Scf00389,length=531670>
##contig=<ID=Niben101Scf00390,length=608282>
##contig=<ID=Niben101Scf00391,length=511211>
##contig=<ID=Niben101Scf00392,length=136934>
##contig=<ID=Niben101Scf00393,length=400169>
##contig=<ID=Niben101Scf00394,length=422240>
##contig=<ID=Niben101Scf00395,length=384302>
##contig=<ID=Niben101Scf00396,length=272713>
##contig=<ID=Niben101Scf00397,length=1216764>
##contig=<ID=Niben101Scf00398,length=808274>
##contig=<ID=Niben101Scf00400,length=141945>
##contig=<ID=Niben101Scf00401,length=225837>
##contig=<ID=Niben101Scf00402,length=635017>
##contig=<ID=Niben101Scf00404,length=428343>
##contig=<ID=Niben101Scf00406,length=743329>
##contig=<ID=Niben101Scf00407,length=293754>
##contig=<ID=Niben101Scf00408,length=1214570>
##contig=<ID=Niben101Scf00409,length=522986>
##contig=<ID=Niben101Scf00410,length=371008>
##contig=<ID=Niben101Scf00411,length=241473>
##contig=<ID=Niben101Scf00414,length=1242017>
##contig=<ID=Niben101Scf00415,length=801433>
##contig=<ID=Niben101Scf00416,length=900533>
##contig=<ID=Niben101Scf00418,length=303287>
##contig=<ID=Niben101Scf00419,length=1222312>
##contig=<ID=Niben101Scf00420,length=1003944>
##contig=<ID=Niben101Scf00421,length=253975>
##contig=<ID=Niben101Scf00422,length=240845>
##contig=<ID=Niben101Scf00425,length=449322>
##contig=<ID=Niben101Scf00426,length=321127>
##contig=<ID=Niben101Scf00428,length=1823429>
##contig=<ID=Niben101Scf00430,length=305059>
##contig=<ID=Niben101Scf00432,length=308126>
##contig=<ID=Niben101Scf00435,length=636110>
##contig=<ID=Niben101Scf00436,length=1176448>
##contig=<ID=Niben101Scf00438,length=313693>
##contig=<ID=Niben101Scf00439,length=1194720>
##contig=<ID=Niben101Scf00440,length=550348>
##contig=<ID=Niben101Scf00442,length=1120560>
##contig=<ID=Niben101Scf00444,length=278266>
##contig=<ID=Niben101Scf00445,length=394427>
##contig=<ID=Niben101Scf00446,length=1090352>
##contig=<ID=Niben101Scf00447,length=458770>
##contig=<ID=Niben101Scf00448,length=2261538>
##contig=<ID=Niben101Scf00449,length=744899>
##contig=<ID=Niben101Scf00450,length=55670>
##contig=<ID=Niben101Scf00451,length=472203>
##contig=<ID=Niben101Scf00453,length=853898>
##contig=<ID=Niben101Scf00454,length=682172>
##contig=<ID=Niben101Scf00456,length=91863>
##contig=<ID=Niben101Scf00457,length=1407181>
##contig=<ID=Niben101Scf00458,length=739210>
##contig=<ID=Niben101Scf00460,length=592016>
##contig=<ID=Niben101Scf00461,length=828168>
##contig=<ID=Niben101Scf00463,length=275190>
##contig=<ID=Niben101Scf00465,length=808351>
##contig=<ID=Niben101Scf00466,length=560222>
##contig=<ID=Niben101Scf00467,length=192039>
##contig=<ID=Niben101Scf00468,length=211477>
##contig=<ID=Niben101Scf00470,length=837656>
##contig=<ID=Niben101Scf00471,length=414411>
##contig=<ID=Niben101Scf00472,length=996249>
##contig=<ID=Niben101Scf00473,length=52762>
##contig=<ID=Niben101Scf00474,length=1491451>
##contig=<ID=Niben101Scf00475,length=67426>
##contig=<ID=Niben101Scf00477,length=86395>
##contig=<ID=Niben101Scf00478,length=708007>
##contig=<ID=Niben101Scf00479,length=499491>
##contig=<ID=Niben101Scf00480,length=235742>
##contig=<ID=Niben101Scf00481,length=675565>
##contig=<ID=Niben101Scf00482,length=1351047>
##contig=<ID=Niben101Scf00483,length=474011>
##contig=<ID=Niben101Scf00484,length=453529>
##contig=<ID=Niben101Scf00485,length=372686>
##contig=<ID=Niben101Scf00486,length=469353>
##contig=<ID=Niben101Scf00487,length=795585>
##contig=<ID=Niben101Scf00488,length=761387>
##contig=<ID=Niben101Scf00490,length=264869>
##contig=<ID=Niben101Scf00491,length=588913>
##contig=<ID=Niben101Scf00492,length=586830>
##contig=<ID=Niben101Scf00493,length=184965>
##contig=<ID=Niben101Scf00494,length=937465>
##contig=<ID=Niben101Scf00495,length=352523>
##contig=<ID=Niben101Scf00496,length=304830>
##contig=<ID=Niben101Scf00497,length=1112842>
##contig=<ID=Niben101Scf00498,length=38444>
##contig=<ID=Niben101Scf00501,length=568912>
##contig=<ID=Niben101Scf00502,length=82045>
##contig=<ID=Niben101Scf00503,length=1177322>
##contig=<ID=Niben101Scf00504,length=940922>
##contig=<ID=Niben101Scf00505,length=810428>
##contig=<ID=Niben101Scf00506,length=392825>
##contig=<ID=Niben101Scf00507,length=75914>
##contig=<ID=Niben101Scf00508,length=1166379>
##contig=<ID=Niben101Scf00509,length=500352>
##contig=<ID=Niben101Scf00510,length=96952>
##contig=<ID=Niben101Scf00511,length=49154>
##contig=<ID=Niben101Scf00516,length=232430>
##contig=<ID=Niben101Scf00517,length=107425>
##contig=<ID=Niben101Scf00518,length=22372>
##contig=<ID=Niben101Scf00519,length=104204>
##contig=<ID=Niben101Scf00520,length=1443409>
##contig=<ID=Niben101Scf00521,length=7177>
##contig=<ID=Niben101Scf00522,length=227112>
##contig=<ID=Niben101Scf00524,length=316142>
##contig=<ID=Niben101Scf00525,length=575915>
##contig=<ID=Niben101Scf00526,length=457477>
##contig=<ID=Niben101Scf00527,length=757880>
##contig=<ID=Niben101Scf00528,length=282465>
##contig=<ID=Niben101Scf00530,length=1238493>
##contig=<ID=Niben101Scf00535,length=72359>
##contig=<ID=Niben101Scf00536,length=1802086>
##contig=<ID=Niben101Scf00537,length=338570>
##contig=<ID=Niben101Scf00538,length=650431>
##contig=<ID=Niben101Scf00539,length=856635>
##contig=<ID=Niben101Scf00540,length=82512>
##contig=<ID=Niben101Scf00541,length=643901>
##contig=<ID=Niben101Scf00542,length=888966>
##contig=<ID=Niben101Scf00543,length=444881>
##contig=<ID=Niben101Scf00545,length=97223>
##contig=<ID=Niben101Scf00546,length=1044678>
##contig=<ID=Niben101Scf00548,length=54474>
##contig=<ID=Niben101Scf00549,length=212936>
##contig=<ID=Niben101Scf00550,length=145813>
##contig=<ID=Niben101Scf00551,length=745198>
##contig=<ID=Niben101Scf00552,length=195181>
##contig=<ID=Niben101Scf00553,length=531843>
##contig=<ID=Niben101Scf00555,length=185442>
##contig=<ID=Niben101Scf00556,length=197064>
##contig=<ID=Niben101Scf00557,length=429366>
##contig=<ID=Niben101Scf00558,length=141685>
##contig=<ID=Niben101Scf00559,length=457592>
##contig=<ID=Niben101Scf00560,length=1337701>
##contig=<ID=Niben101Scf00561,length=111470>
##contig=<ID=Niben101Scf00563,length=568225>
##contig=<ID=Niben101Scf00564,length=218551>
##contig=<ID=Niben101Scf00565,length=160364>
##contig=<ID=Niben101Scf00566,length=33843>
##contig=<ID=Niben101Scf00567,length=668515>
##contig=<ID=Niben101Scf00568,length=589218>
##contig=<ID=Niben101Scf00570,length=698347>
##contig=<ID=Niben101Scf00571,length=1127953>
##contig=<ID=Niben101Scf00572,length=128792>
##contig=<ID=Niben101Scf00573,length=609768>
##contig=<ID=Niben101Scf00574,length=1212593>
##contig=<ID=Niben101Scf00576,length=365980>
##contig=<ID=Niben101Scf00577,length=1308356>
##contig=<ID=Niben101Scf00578,length=808477>
##contig=<ID=Niben101Scf00579,length=476696>
##contig=<ID=Niben101Scf00581,length=410262>
##contig=<ID=Niben101Scf00582,length=274233>
##contig=<ID=Niben101Scf00584,length=418101>
##contig=<ID=Niben101Scf00585,length=602836>
##contig=<ID=Niben101Scf00586,length=401289>
##contig=<ID=Niben101Scf00589,length=300463>
##contig=<ID=Niben101Scf00592,length=1673846>
##contig=<ID=Niben101Scf00593,length=596960>
##contig=<ID=Niben101Scf00594,length=832862>
##contig=<ID=Niben101Scf00595,length=984133>
##contig=<ID=Niben101Scf00596,length=369801>
##contig=<ID=Niben101Scf00597,length=959573>
##contig=<ID=Niben101Scf00600,length=218307>
##contig=<ID=Niben101Scf00602,length=356933>
##contig=<ID=Niben101Scf00603,length=934758>
##contig=<ID=Niben101Scf00604,length=142173>
##contig=<ID=Niben101Scf00605,length=320452>
##contig=<ID=Niben101Scf00606,length=473752>
##contig=<ID=Niben101Scf00607,length=465736>
##contig=<ID=Niben101Scf00611,length=1226414>
##contig=<ID=Niben101Scf00612,length=394319>
##contig=<ID=Niben101Scf00613,length=662447>
##contig=<ID=Niben101Scf00614,length=185840>
##contig=<ID=Niben101Scf00616,length=313482>
##contig=<ID=Niben101Scf00618,length=625718>
##contig=<ID=Niben101Scf00620,length=368661>
##contig=<ID=Niben101Scf00621,length=1328381>
##contig=<ID=Niben101Scf00622,length=286433>
##contig=<ID=Niben101Scf00623,length=23922>
##contig=<ID=Niben101Scf00624,length=250596>
##contig=<ID=Niben101Scf00625,length=370182>
##contig=<ID=Niben101Scf00626,length=368428>
##contig=<ID=Niben101Scf00627,length=689175>
##contig=<ID=Niben101Scf00628,length=6430>
##contig=<ID=Niben101Scf00629,length=345393>
##contig=<ID=Niben101Scf00630,length=693627>
##contig=<ID=Niben101Scf00631,length=227586>
##contig=<ID=Niben101Scf00632,length=9850>
##contig=<ID=Niben101Scf00633,length=419933>
##contig=<ID=Niben101Scf00634,length=535001>
##contig=<ID=Niben101Scf00635,length=1007068>
##contig=<ID=Niben101Scf00637,length=645454>
##contig=<ID=Niben101Scf00638,length=292500>
##contig=<ID=Niben101Scf00639,length=337158>
##contig=<ID=Niben101Scf00640,length=566859>
##contig=<ID=Niben101Scf00642,length=209735>
##contig=<ID=Niben101Scf00643,length=378259>
##contig=<ID=Niben101Scf00644,length=185302>
##contig=<ID=Niben101Scf00646,length=1092420>
##contig=<ID=Niben101Scf00647,length=394719>
##contig=<ID=Niben101Scf00648,length=588425>
##contig=<ID=Niben101Scf00650,length=710692>
##contig=<ID=Niben101Scf00651,length=71800>
##contig=<ID=Niben101Scf00652,length=233010>
##contig=<ID=Niben101Scf00653,length=300936>
##contig=<ID=Niben101Scf00654,length=548671>
##contig=<ID=Niben101Scf00661,length=406052>
##contig=<ID=Niben101Scf00662,length=601451>
##contig=<ID=Niben101Scf00663,length=692682>
##contig=<ID=Niben101Scf00664,length=67728>
##contig=<ID=Niben101Scf00665,length=140098>
##contig=<ID=Niben101Scf00668,length=375812>
##contig=<ID=Niben101Scf00669,length=351743>
##contig=<ID=Niben101Scf00671,length=187214>
##contig=<ID=Niben101Scf00672,length=524807>
##contig=<ID=Niben101Scf00674,length=771320>
##contig=<ID=Niben101Scf00675,length=509401>
##contig=<ID=Niben101Scf00679,length=906489>
##contig=<ID=Niben101Scf00680,length=254748>
##contig=<ID=Niben101Scf00681,length=259175>
##contig=<ID=Niben101Scf00682,length=615638>
##contig=<ID=Niben101Scf00683,length=494598>
##contig=<ID=Niben101Scf00684,length=317844>
##contig=<ID=Niben101Scf00685,length=28658>
##contig=<ID=Niben101Scf00686,length=298783>
##contig=<ID=Niben101Scf00687,length=937547>
##contig=<ID=Niben101Scf00688,length=368819>
##contig=<ID=Niben101Scf00689,length=123077>
##contig=<ID=Niben101Scf00690,length=884065>
##contig=<ID=Niben101Scf00691,length=578248>
##contig=<ID=Niben101Scf00693,length=345126>
##contig=<ID=Niben101Scf00696,length=1017>
##contig=<ID=Niben101Scf00698,length=350045>
##contig=<ID=Niben101Scf00699,length=99419>
##contig=<ID=Niben101Scf00700,length=1034431>
##contig=<ID=Niben101Scf00702,length=168746>
##contig=<ID=Niben101Scf00703,length=696789>
##contig=<ID=Niben101Scf00704,length=533793>
##contig=<ID=Niben101Scf00705,length=847319>
##contig=<ID=Niben101Scf00709,length=892710>
##contig=<ID=Niben101Scf00710,length=141674>
##contig=<ID=Niben101Scf00711,length=539677>
##contig=<ID=Niben101Scf00712,length=1735755>
##contig=<ID=Niben101Scf00713,length=603751>
##contig=<ID=Niben101Scf00714,length=930079>
##contig=<ID=Niben101Scf00715,length=1123948>
##contig=<ID=Niben101Scf00717,length=303678>
##contig=<ID=Niben101Scf00718,length=49199>
##contig=<ID=Niben101Scf00719,length=233951>
##contig=<ID=Niben101Scf00721,length=130749>
##contig=<ID=Niben101Scf00722,length=198101>
##contig=<ID=Niben101Scf00723,length=158520>
##contig=<ID=Niben101Scf00724,length=199885>
##contig=<ID=Niben101Scf00725,length=811531>
##contig=<ID=Niben101Scf00726,length=313253>
##contig=<ID=Niben101Scf00728,length=196607>
##contig=<ID=Niben101Scf00730,length=327161>
##contig=<ID=Niben101Scf00732,length=851594>
##contig=<ID=Niben101Scf00734,length=480028>
##contig=<ID=Niben101Scf00735,length=758090>
##contig=<ID=Niben101Scf00736,length=525500>
##contig=<ID=Niben101Scf00737,length=219654>
##contig=<ID=Niben101Scf00739,length=567354>
##contig=<ID=Niben101Scf00741,length=286547>
##contig=<ID=Niben101Scf00742,length=268624>
##contig=<ID=Niben101Scf00744,length=981018>
##contig=<ID=Niben101Scf00745,length=459081>
##contig=<ID=Niben101Scf00747,length=1391758>
##contig=<ID=Niben101Scf00748,length=258957>
##contig=<ID=Niben101Scf00749,length=732377>
##contig=<ID=Niben101Scf00750,length=538734>
##contig=<ID=Niben101Scf00751,length=789567>
##contig=<ID=Niben101Scf00752,length=499383>
##contig=<ID=Niben101Scf00753,length=420106>
##contig=<ID=Niben101Scf00755,length=203307>
##contig=<ID=Niben101Scf00756,length=352193>
##contig=<ID=Niben101Scf00757,length=613190>
##contig=<ID=Niben101Scf00758,length=851800>
##contig=<ID=Niben101Scf00759,length=210955>
##contig=<ID=Niben101Scf00761,length=835497>
##contig=<ID=Niben101Scf00762,length=179385>
##contig=<ID=Niben101Scf00764,length=829266>
##contig=<ID=Niben101Scf00765,length=523207>
##contig=<ID=Niben101Scf00766,length=173697>
##contig=<ID=Niben101Scf00768,length=67700>
##contig=<ID=Niben101Scf00769,length=147853>
##contig=<ID=Niben101Scf00770,length=321317>
##contig=<ID=Niben101Scf00772,length=138135>
##contig=<ID=Niben101Scf00773,length=1577241>
##contig=<ID=Niben101Scf00774,length=293667>
##contig=<ID=Niben101Scf00775,length=616738>
##contig=<ID=Niben101Scf00776,length=541285>
##contig=<ID=Niben101Scf00777,length=700665>
##contig=<ID=Niben101Scf00779,length=909280>
##contig=<ID=Niben101Scf00780,length=468563>
##contig=<ID=Niben101Scf00781,length=799771>
##contig=<ID=Niben101Scf00782,length=276926>
##contig=<ID=Niben101Scf00783,length=709209>
##contig=<ID=Niben101Scf00784,length=310583>
##contig=<ID=Niben101Scf00786,length=326353>
##contig=<ID=Niben101Scf00788,length=469390>
##contig=<ID=Niben101Scf00789,length=109800>
##contig=<ID=Niben101Scf00790,length=145533>
##contig=<ID=Niben101Scf00792,length=683102>
##contig=<ID=Niben101Scf00793,length=1065054>
##contig=<ID=Niben101Scf00794,length=168096>
##contig=<ID=Niben101Scf00795,length=79208>
##contig=<ID=Niben101Scf00797,length=2195830>
##contig=<ID=Niben101Scf00798,length=542442>
##contig=<ID=Niben101Scf00799,length=813193>
##contig=<ID=Niben101Scf00800,length=564616>
##contig=<ID=Niben101Scf00801,length=550767>
##contig=<ID=Niben101Scf00802,length=106837>
##contig=<ID=Niben101Scf00803,length=262059>
##contig=<ID=Niben101Scf00805,length=106190>
##contig=<ID=Niben101Scf00806,length=567042>
##contig=<ID=Niben101Scf00807,length=474223>
##contig=<ID=Niben101Scf00808,length=664862>
##contig=<ID=Niben101Scf00809,length=286428>
##contig=<ID=Niben101Scf00811,length=1075800>
##contig=<ID=Niben101Scf00812,length=411268>
##contig=<ID=Niben101Scf00813,length=260268>
##contig=<ID=Niben101Scf00815,length=146640>
##contig=<ID=Niben101Scf00817,length=779705>
##contig=<ID=Niben101Scf00818,length=379466>
##contig=<ID=Niben101Scf00819,length=1462504>
##contig=<ID=Niben101Scf00820,length=940697>
##contig=<ID=Niben101Scf00821,length=1702219>
##contig=<ID=Niben101Scf00822,length=446661>
##contig=<ID=Niben101Scf00823,length=264760>
##contig=<ID=Niben101Scf00825,length=518550>
##contig=<ID=Niben101Scf00827,length=120460>
##contig=<ID=Niben101Scf00828,length=69914>
##contig=<ID=Niben101Scf00830,length=602988>
##contig=<ID=Niben101Scf00831,length=392969>
##contig=<ID=Niben101Scf00833,length=530129>
##contig=<ID=Niben101Scf00837,length=1353047>
##contig=<ID=Niben101Scf00839,length=694413>
##contig=<ID=Niben101Scf00841,length=351907>
##contig=<ID=Niben101Scf00842,length=175225>
##contig=<ID=Niben101Scf00843,length=19618>
##contig=<ID=Niben101Scf00844,length=125088>
##contig=<ID=Niben101Scf00846,length=459710>
##contig=<ID=Niben101Scf00847,length=215336>
##contig=<ID=Niben101Scf00849,length=240926>
##contig=<ID=Niben101Scf00850,length=268860>
##contig=<ID=Niben101Scf00851,length=781036>
##contig=<ID=Niben101Scf00853,length=1025456>
##contig=<ID=Niben101Scf00854,length=1267687>
##contig=<ID=Niben101Scf00856,length=328537>
##contig=<ID=Niben101Scf00857,length=259409>
##contig=<ID=Niben101Scf00858,length=820891>
##contig=<ID=Niben101Scf00859,length=579579>
##contig=<ID=Niben101Scf00860,length=462629>
##contig=<ID=Niben101Scf00861,length=877533>
##contig=<ID=Niben101Scf00862,length=398489>
##contig=<ID=Niben101Scf00863,length=1834215>
##contig=<ID=Niben101Scf00864,length=288232>
##contig=<ID=Niben101Scf00866,length=159146>
##contig=<ID=Niben101Scf00867,length=121768>
##contig=<ID=Niben101Scf00868,length=881044>
##contig=<ID=Niben101Scf00869,length=764646>
##contig=<ID=Niben101Scf00870,length=1807309>
##contig=<ID=Niben101Scf00872,length=553089>
##contig=<ID=Niben101Scf00873,length=319197>
##contig=<ID=Niben101Scf00875,length=1542067>
##contig=<ID=Niben101Scf00876,length=320384>
##contig=<ID=Niben101Scf00878,length=603110>
##contig=<ID=Niben101Scf00879,length=1288718>
##contig=<ID=Niben101Scf00883,length=1712774>
##contig=<ID=Niben101Scf00884,length=146862>
##contig=<ID=Niben101Scf00885,length=2151789>
##contig=<ID=Niben101Scf00887,length=614426>
##contig=<ID=Niben101Scf00890,length=255082>
##contig=<ID=Niben101Scf00891,length=523968>
##contig=<ID=Niben101Scf00892,length=157607>
##contig=<ID=Niben101Scf00893,length=248794>
##contig=<ID=Niben101Scf00894,length=518978>
##contig=<ID=Niben101Scf00895,length=160600>
##contig=<ID=Niben101Scf00897,length=809707>
##contig=<ID=Niben101Scf00898,length=323544>
##contig=<ID=Niben101Scf00899,length=317487>
##contig=<ID=Niben101Scf00901,length=823627>
##contig=<ID=Niben101Scf00902,length=748908>
##contig=<ID=Niben101Scf00904,length=510395>
##contig=<ID=Niben101Scf00905,length=1708699>
##contig=<ID=Niben101Scf00906,length=158298>
##contig=<ID=Niben101Scf00909,length=370740>
##contig=<ID=Niben101Scf00911,length=734631>
##contig=<ID=Niben101Scf00912,length=923765>
##contig=<ID=Niben101Scf00914,length=552046>
##contig=<ID=Niben101Scf00915,length=355396>
##contig=<ID=Niben101Scf00916,length=302362>
##contig=<ID=Niben101Scf00917,length=539278>
##contig=<ID=Niben101Scf00918,length=554819>
##contig=<ID=Niben101Scf00919,length=820152>
##contig=<ID=Niben101Scf00920,length=1056921>
##contig=<ID=Niben101Scf00922,length=391855>
##contig=<ID=Niben101Scf00923,length=234772>
##contig=<ID=Niben101Scf00924,length=163604>
##contig=<ID=Niben101Scf00925,length=348193>
##contig=<ID=Niben101Scf00926,length=516895>
##contig=<ID=Niben101Scf00927,length=1476659>
##contig=<ID=Niben101Scf00928,length=81612>
##contig=<ID=Niben101Scf00929,length=465755>
##contig=<ID=Niben101Scf00931,length=140185>
##contig=<ID=Niben101Scf00934,length=471406>
##contig=<ID=Niben101Scf00936,length=340453>
##contig=<ID=Niben101Scf00937,length=107141>
##contig=<ID=Niben101Scf00938,length=260613>
##contig=<ID=Niben101Scf00939,length=56967>
##contig=<ID=Niben101Scf00940,length=65298>
##contig=<ID=Niben101Scf00941,length=739958>
##contig=<ID=Niben101Scf00942,length=52737>
##contig=<ID=Niben101Scf00944,length=878137>
##contig=<ID=Niben101Scf00946,length=88082>
##contig=<ID=Niben101Scf00947,length=79934>
##contig=<ID=Niben101Scf00948,length=22746>
##contig=<ID=Niben101Scf00949,length=781831>
##contig=<ID=Niben101Scf00951,length=241932>
##contig=<ID=Niben101Scf00952,length=599036>
##contig=<ID=Niben101Scf00953,length=1070264>
##contig=<ID=Niben101Scf00955,length=642434>
##contig=<ID=Niben101Scf00956,length=459573>
##contig=<ID=Niben101Scf00959,length=169463>
##contig=<ID=Niben101Scf00960,length=1865319>
##contig=<ID=Niben101Scf00961,length=581489>
##contig=<ID=Niben101Scf00962,length=546086>
##contig=<ID=Niben101Scf00963,length=693211>
##contig=<ID=Niben101Scf00964,length=627632>
##contig=<ID=Niben101Scf00965,length=344294>
##contig=<ID=Niben101Scf00966,length=527461>
##contig=<ID=Niben101Scf00970,length=304102>
##contig=<ID=Niben101Scf00971,length=197623>
##contig=<ID=Niben101Scf00972,length=226856>
##contig=<ID=Niben101Scf00973,length=234027>
##contig=<ID=Niben101Scf00974,length=433619>
##contig=<ID=Niben101Scf00975,length=494458>
##contig=<ID=Niben101Scf00978,length=1746635>
##contig=<ID=Niben101Scf00980,length=887500>
##contig=<ID=Niben101Scf00981,length=574077>
##contig=<ID=Niben101Scf00982,length=534604>
##contig=<ID=Niben101Scf00983,length=735125>
##contig=<ID=Niben101Scf00984,length=1332325>
##contig=<ID=Niben101Scf00985,length=787010>
##contig=<ID=Niben101Scf00986,length=349041>
##contig=<ID=Niben101Scf00987,length=835355>
##contig=<ID=Niben101Scf00988,length=745982>
##contig=<ID=Niben101Scf00989,length=40572>
##contig=<ID=Niben101Scf00990,length=346357>
##contig=<ID=Niben101Scf00991,length=1475611>
##contig=<ID=Niben101Scf00994,length=836776>
##contig=<ID=Niben101Scf00995,length=594234>
##contig=<ID=Niben101Scf00996,length=581793>
##contig=<ID=Niben101Scf00998,length=525315>
##contig=<ID=Niben101Scf00999,length=64905>
##contig=<ID=Niben101Scf01000,length=130336>
##contig=<ID=Niben101Scf01001,length=847397>
##contig=<ID=Niben101Scf01002,length=1481151>
##contig=<ID=Niben101Scf01005,length=1254201>
##contig=<ID=Niben101Scf01006,length=852667>
##contig=<ID=Niben101Scf01007,length=71787>
##contig=<ID=Niben101Scf01008,length=467562>
##contig=<ID=Niben101Scf01009,length=319463>
##contig=<ID=Niben101Scf01010,length=76476>
##contig=<ID=Niben101Scf01012,length=558928>
##contig=<ID=Niben101Scf01013,length=1089906>
##contig=<ID=Niben101Scf01014,length=1376339>
##contig=<ID=Niben101Scf01015,length=221378>
##contig=<ID=Niben101Scf01017,length=672771>
##contig=<ID=Niben101Scf01018,length=955097>
##contig=<ID=Niben101Scf01020,length=742467>
##contig=<ID=Niben101Scf01022,length=448464>
##contig=<ID=Niben101Scf01023,length=959215>
##contig=<ID=Niben101Scf01024,length=513627>
##contig=<ID=Niben101Scf01025,length=1440649>
##contig=<ID=Niben101Scf01026,length=469425>
##contig=<ID=Niben101Scf01027,length=292872>
##contig=<ID=Niben101Scf01028,length=479909>
##contig=<ID=Niben101Scf01032,length=384505>
##contig=<ID=Niben101Scf01033,length=533534>
##contig=<ID=Niben101Scf01035,length=726994>
##contig=<ID=Niben101Scf01036,length=904222>
##contig=<ID=Niben101Scf01037,length=1203877>
##contig=<ID=Niben101Scf01041,length=605562>
##contig=<ID=Niben101Scf01042,length=479978>
##contig=<ID=Niben101Scf01045,length=197124>
##contig=<ID=Niben101Scf01046,length=647956>
##contig=<ID=Niben101Scf01047,length=238268>
##contig=<ID=Niben101Scf01048,length=201362>
##contig=<ID=Niben101Scf01049,length=718321>
##contig=<ID=Niben101Scf01050,length=119078>
##contig=<ID=Niben101Scf01051,length=1122108>
##contig=<ID=Niben101Scf01052,length=1043428>
##contig=<ID=Niben101Scf01053,length=267001>
##contig=<ID=Niben101Scf01054,length=1689661>
##contig=<ID=Niben101Scf01055,length=303842>
##contig=<ID=Niben101Scf01056,length=629845>
##contig=<ID=Niben101Scf01058,length=97791>
##contig=<ID=Niben101Scf01060,length=271660>
##contig=<ID=Niben101Scf01061,length=992075>
##contig=<ID=Niben101Scf01062,length=913200>
##contig=<ID=Niben101Scf01063,length=1272959>
##contig=<ID=Niben101Scf01064,length=721773>
##contig=<ID=Niben101Scf01065,length=997408>
##contig=<ID=Niben101Scf01066,length=689206>
##contig=<ID=Niben101Scf01068,length=735924>
##contig=<ID=Niben101Scf01070,length=569628>
##contig=<ID=Niben101Scf01071,length=403943>
##contig=<ID=Niben101Scf01072,length=487727>
##contig=<ID=Niben101Scf01073,length=849525>
##contig=<ID=Niben101Scf01075,length=398257>
##contig=<ID=Niben101Scf01076,length=647500>
##contig=<ID=Niben101Scf01077,length=599435>
##contig=<ID=Niben101Scf01078,length=179600>
##contig=<ID=Niben101Scf01082,length=1053939>
##contig=<ID=Niben101Scf01083,length=762321>
##contig=<ID=Niben101Scf01084,length=783151>
##contig=<ID=Niben101Scf01085,length=817399>
##contig=<ID=Niben101Scf01086,length=140080>
##contig=<ID=Niben101Scf01089,length=238382>
##contig=<ID=Niben101Scf01090,length=696738>
##contig=<ID=Niben101Scf01091,length=198549>
##contig=<ID=Niben101Scf01093,length=650909>
##contig=<ID=Niben101Scf01094,length=400792>
##contig=<ID=Niben101Scf01098,length=110196>
##contig=<ID=Niben101Scf01100,length=778981>
##contig=<ID=Niben101Scf01101,length=615346>
##contig=<ID=Niben101Scf01102,length=662667>
##contig=<ID=Niben101Scf01105,length=529795>
##contig=<ID=Niben101Scf01106,length=317445>
##contig=<ID=Niben101Scf01107,length=133749>
##contig=<ID=Niben101Scf01108,length=740929>
##contig=<ID=Niben101Scf01109,length=568681>
##contig=<ID=Niben101Scf01110,length=789989>
##contig=<ID=Niben101Scf01111,length=783830>
##contig=<ID=Niben101Scf01112,length=390137>
##contig=<ID=Niben101Scf01114,length=190134>
##contig=<ID=Niben101Scf01115,length=492280>
##contig=<ID=Niben101Scf01116,length=227581>
##contig=<ID=Niben101Scf01117,length=122659>
##contig=<ID=Niben101Scf01119,length=777214>
##contig=<ID=Niben101Scf01120,length=241656>
##contig=<ID=Niben101Scf01121,length=170028>
##contig=<ID=Niben101Scf01123,length=243835>
##contig=<ID=Niben101Scf01124,length=2830187>
##contig=<ID=Niben101Scf01125,length=477997>
##contig=<ID=Niben101Scf01126,length=402369>
##contig=<ID=Niben101Scf01128,length=183326>
##contig=<ID=Niben101Scf01130,length=243402>
##contig=<ID=Niben101Scf01131,length=122925>
##contig=<ID=Niben101Scf01133,length=1868138>
##contig=<ID=Niben101Scf01134,length=87464>
##contig=<ID=Niben101Scf01135,length=356739>
##contig=<ID=Niben101Scf01136,length=187932>
##contig=<ID=Niben101Scf01137,length=136747>
##contig=<ID=Niben101Scf01138,length=138818>
##contig=<ID=Niben101Scf01139,length=470481>
##contig=<ID=Niben101Scf01141,length=1255919>
##contig=<ID=Niben101Scf01142,length=658020>
##contig=<ID=Niben101Scf01143,length=1278937>
##contig=<ID=Niben101Scf01144,length=341482>
##contig=<ID=Niben101Scf01145,length=401672>
##contig=<ID=Niben101Scf01146,length=1494091>
##contig=<ID=Niben101Scf01147,length=802921>
##contig=<ID=Niben101Scf01148,length=348951>
##contig=<ID=Niben101Scf01150,length=1088806>
##contig=<ID=Niben101Scf01151,length=66894>
##contig=<ID=Niben101Scf01152,length=350282>
##contig=<ID=Niben101Scf01153,length=136361>
##contig=<ID=Niben101Scf01154,length=2077181>
##contig=<ID=Niben101Scf01155,length=630783>
##contig=<ID=Niben101Scf01156,length=249899>
##contig=<ID=Niben101Scf01157,length=369991>
##contig=<ID=Niben101Scf01158,length=488634>
##contig=<ID=Niben101Scf01160,length=203446>
##contig=<ID=Niben101Scf01162,length=523203>
##contig=<ID=Niben101Scf01163,length=595608>
##contig=<ID=Niben101Scf01164,length=184322>
##contig=<ID=Niben101Scf01165,length=424411>
##contig=<ID=Niben101Scf01166,length=1990289>
##contig=<ID=Niben101Scf01167,length=622314>
##contig=<ID=Niben101Scf01169,length=598937>
##contig=<ID=Niben101Scf01170,length=253686>
##contig=<ID=Niben101Scf01171,length=1025396>
##contig=<ID=Niben101Scf01172,length=1200914>
##contig=<ID=Niben101Scf01173,length=161172>
##contig=<ID=Niben101Scf01174,length=188533>
##contig=<ID=Niben101Scf01175,length=758882>
##contig=<ID=Niben101Scf01176,length=253129>
##contig=<ID=Niben101Scf01177,length=702129>
##contig=<ID=Niben101Scf01178,length=269122>
##contig=<ID=Niben101Scf01179,length=137588>
##contig=<ID=Niben101Scf01180,length=819124>
##contig=<ID=Niben101Scf01181,length=503589>
##contig=<ID=Niben101Scf01182,length=835096>
##contig=<ID=Niben101Scf01184,length=1811837>
##contig=<ID=Niben101Scf01185,length=337791>
##contig=<ID=Niben101Scf01187,length=264185>
##contig=<ID=Niben101Scf01188,length=1221619>
##contig=<ID=Niben101Scf01189,length=595311>
##contig=<ID=Niben101Scf01190,length=557566>
##contig=<ID=Niben101Scf01191,length=748857>
##contig=<ID=Niben101Scf01192,length=961990>
##contig=<ID=Niben101Scf01194,length=90718>
##contig=<ID=Niben101Scf01196,length=206899>
##contig=<ID=Niben101Scf01198,length=411929>
##contig=<ID=Niben101Scf01199,length=88896>
##contig=<ID=Niben101Scf01200,length=831079>
##contig=<ID=Niben101Scf01201,length=192523>
##contig=<ID=Niben101Scf01202,length=352536>
##contig=<ID=Niben101Scf01203,length=321335>
##contig=<ID=Niben101Scf01204,length=168647>
##contig=<ID=Niben101Scf01205,length=729923>
##contig=<ID=Niben101Scf01208,length=416570>
##contig=<ID=Niben101Scf01209,length=830668>
##contig=<ID=Niben101Scf01210,length=126269>
##contig=<ID=Niben101Scf01211,length=534638>
##contig=<ID=Niben101Scf01212,length=495010>
##contig=<ID=Niben101Scf01213,length=196275>
##contig=<ID=Niben101Scf01214,length=328323>
##contig=<ID=Niben101Scf01215,length=318755>
##contig=<ID=Niben101Scf01218,length=260093>
##contig=<ID=Niben101Scf01219,length=727027>
##contig=<ID=Niben101Scf01220,length=526644>
##contig=<ID=Niben101Scf01221,length=2134491>
##contig=<ID=Niben101Scf01222,length=324525>
##contig=<ID=Niben101Scf01223,length=39035>
##contig=<ID=Niben101Scf01225,length=569697>
##contig=<ID=Niben101Scf01226,length=330997>
##contig=<ID=Niben101Scf01227,length=540532>
##contig=<ID=Niben101Scf01228,length=503893>
##contig=<ID=Niben101Scf01230,length=535557>
##contig=<ID=Niben101Scf01231,length=237980>
##contig=<ID=Niben101Scf01232,length=673298>
##contig=<ID=Niben101Scf01233,length=148963>
##contig=<ID=Niben101Scf01234,length=294796>
##contig=<ID=Niben101Scf01235,length=192205>
##contig=<ID=Niben101Scf01236,length=619790>
##contig=<ID=Niben101Scf01237,length=1428571>
##contig=<ID=Niben101Scf01238,length=230217>
##contig=<ID=Niben101Scf01239,length=442751>
##contig=<ID=Niben101Scf01240,length=1429682>
##contig=<ID=Niben101Scf01241,length=915447>
##contig=<ID=Niben101Scf01243,length=469373>
##contig=<ID=Niben101Scf01247,length=644039>
##contig=<ID=Niben101Scf01249,length=778464>
##contig=<ID=Niben101Scf01250,length=737817>
##contig=<ID=Niben101Scf01252,length=561896>
##contig=<ID=Niben101Scf01253,length=316174>
##contig=<ID=Niben101Scf01255,length=231680>
##contig=<ID=Niben101Scf01256,length=188239>
##contig=<ID=Niben101Scf01257,length=99590>
##contig=<ID=Niben101Scf01258,length=467518>
##contig=<ID=Niben101Scf01259,length=1145738>
##contig=<ID=Niben101Scf01262,length=129790>
##contig=<ID=Niben101Scf01264,length=327227>
##contig=<ID=Niben101Scf01265,length=1099>
##contig=<ID=Niben101Scf01266,length=232246>
##contig=<ID=Niben101Scf01267,length=1487013>
##contig=<ID=Niben101Scf01269,length=1853936>
##contig=<ID=Niben101Scf01270,length=2446>
##contig=<ID=Niben101Scf01271,length=187576>
##contig=<ID=Niben101Scf01272,length=230219>
##contig=<ID=Niben101Scf01273,length=337338>
##contig=<ID=Niben101Scf01274,length=956795>
##contig=<ID=Niben101Scf01275,length=202718>
##contig=<ID=Niben101Scf01276,length=613494>
##contig=<ID=Niben101Scf01277,length=119486>
##contig=<ID=Niben101Scf01278,length=1225866>
##contig=<ID=Niben101Scf01279,length=167490>
##contig=<ID=Niben101Scf01281,length=1172753>
##contig=<ID=Niben101Scf01282,length=33994>
##contig=<ID=Niben101Scf01283,length=345170>
##contig=<ID=Niben101Scf01284,length=510786>
##contig=<ID=Niben101Scf01285,length=538651>
##contig=<ID=Niben101Scf01286,length=32006>
##contig=<ID=Niben101Scf01289,length=1047062>
##contig=<ID=Niben101Scf01290,length=263928>
##contig=<ID=Niben101Scf01291,length=584779>
##contig=<ID=Niben101Scf01292,length=567206>
##contig=<ID=Niben101Scf01293,length=819001>
##contig=<ID=Niben101Scf01294,length=837914>
##contig=<ID=Niben101Scf01295,length=750375>
##contig=<ID=Niben101Scf01297,length=599314>
##contig=<ID=Niben101Scf01300,length=718098>
##contig=<ID=Niben101Scf01301,length=548249>
##contig=<ID=Niben101Scf01302,length=816484>
##contig=<ID=Niben101Scf01304,length=1452912>
##contig=<ID=Niben101Scf01305,length=537131>
##contig=<ID=Niben101Scf01307,length=364596>
##contig=<ID=Niben101Scf01308,length=572394>
##contig=<ID=Niben101Scf01310,length=748370>
##contig=<ID=Niben101Scf01313,length=777560>
##contig=<ID=Niben101Scf01314,length=370834>
##contig=<ID=Niben101Scf01316,length=733641>
##contig=<ID=Niben101Scf01317,length=382139>
##contig=<ID=Niben101Scf01318,length=338262>
##contig=<ID=Niben101Scf01319,length=802986>
##contig=<ID=Niben101Scf01320,length=447189>
##contig=<ID=Niben101Scf01321,length=2986>
##contig=<ID=Niben101Scf01322,length=509414>
##contig=<ID=Niben101Scf01323,length=644324>
##contig=<ID=Niben101Scf01324,length=121556>
##contig=<ID=Niben101Scf01326,length=1288090>
##contig=<ID=Niben101Scf01327,length=220914>
##contig=<ID=Niben101Scf01328,length=321305>
##contig=<ID=Niben101Scf01329,length=249190>
##contig=<ID=Niben101Scf01330,length=366388>
##contig=<ID=Niben101Scf01332,length=76746>
##contig=<ID=Niben101Scf01333,length=176005>
##contig=<ID=Niben101Scf01334,length=767381>
##contig=<ID=Niben101Scf01337,length=758310>
##contig=<ID=Niben101Scf01338,length=803041>
##contig=<ID=Niben101Scf01339,length=774741>
##contig=<ID=Niben101Scf01340,length=490301>
##contig=<ID=Niben101Scf01341,length=455943>
##contig=<ID=Niben101Scf01342,length=86477>
##contig=<ID=Niben101Scf01343,length=85546>
##contig=<ID=Niben101Scf01346,length=213249>
##contig=<ID=Niben101Scf01349,length=521312>
##contig=<ID=Niben101Scf01350,length=823543>
##contig=<ID=Niben101Scf01352,length=314150>
##contig=<ID=Niben101Scf01353,length=408367>
##contig=<ID=Niben101Scf01354,length=62267>
##contig=<ID=Niben101Scf01356,length=110209>
##contig=<ID=Niben101Scf01357,length=172712>
##contig=<ID=Niben101Scf01358,length=276352>
##contig=<ID=Niben101Scf01359,length=705711>
##contig=<ID=Niben101Scf01360,length=152604>
##contig=<ID=Niben101Scf01362,length=519057>
##contig=<ID=Niben101Scf01365,length=838975>
##contig=<ID=Niben101Scf01367,length=126842>
##contig=<ID=Niben101Scf01368,length=155787>
##contig=<ID=Niben101Scf01369,length=687955>
##contig=<ID=Niben101Scf01370,length=438583>
##contig=<ID=Niben101Scf01371,length=855092>
##contig=<ID=Niben101Scf01372,length=1292065>
##contig=<ID=Niben101Scf01373,length=388730>
##contig=<ID=Niben101Scf01374,length=1654073>
##contig=<ID=Niben101Scf01375,length=1062057>
##contig=<ID=Niben101Scf01376,length=522877>
##contig=<ID=Niben101Scf01377,length=496020>
##contig=<ID=Niben101Scf01378,length=197089>
##contig=<ID=Niben101Scf01379,length=81005>
##contig=<ID=Niben101Scf01380,length=433022>
##contig=<ID=Niben101Scf01382,length=687959>
##contig=<ID=Niben101Scf01383,length=1083308>
##contig=<ID=Niben101Scf01384,length=468981>
##contig=<ID=Niben101Scf01385,length=1309196>
##contig=<ID=Niben101Scf01386,length=443212>
##contig=<ID=Niben101Scf01387,length=66615>
##contig=<ID=Niben101Scf01388,length=292428>
##contig=<ID=Niben101Scf01390,length=408004>
##contig=<ID=Niben101Scf01391,length=604400>
##contig=<ID=Niben101Scf01392,length=433968>
##contig=<ID=Niben101Scf01393,length=309554>
##contig=<ID=Niben101Scf01394,length=447981>
##contig=<ID=Niben101Scf01395,length=603223>
##contig=<ID=Niben101Scf01396,length=839542>
##contig=<ID=Niben101Scf01397,length=136198>
##contig=<ID=Niben101Scf01398,length=186274>
##contig=<ID=Niben101Scf01399,length=132352>
##contig=<ID=Niben101Scf01400,length=339899>
##contig=<ID=Niben101Scf01401,length=207128>
##contig=<ID=Niben101Scf01402,length=347337>
##contig=<ID=Niben101Scf01403,length=257595>
##contig=<ID=Niben101Scf01406,length=437670>
##contig=<ID=Niben101Scf01409,length=1388558>
##contig=<ID=Niben101Scf01411,length=203533>
##contig=<ID=Niben101Scf01412,length=191231>
##contig=<ID=Niben101Scf01413,length=685504>
##contig=<ID=Niben101Scf01414,length=389598>
##contig=<ID=Niben101Scf01415,length=497779>
##contig=<ID=Niben101Scf01417,length=747663>
##contig=<ID=Niben101Scf01418,length=437890>
##contig=<ID=Niben101Scf01420,length=337858>
##contig=<ID=Niben101Scf01422,length=280763>
##contig=<ID=Niben101Scf01423,length=618287>
##contig=<ID=Niben101Scf01426,length=655467>
##contig=<ID=Niben101Scf01427,length=311003>
##contig=<ID=Niben101Scf01428,length=533068>
##contig=<ID=Niben101Scf01429,length=377299>
##contig=<ID=Niben101Scf01430,length=812098>
##contig=<ID=Niben101Scf01431,length=7415>
##contig=<ID=Niben101Scf01432,length=880696>
##contig=<ID=Niben101Scf01433,length=966806>
##contig=<ID=Niben101Scf01434,length=409489>
##contig=<ID=Niben101Scf01435,length=424381>
##contig=<ID=Niben101Scf01436,length=527499>
##contig=<ID=Niben101Scf01437,length=417027>
##contig=<ID=Niben101Scf01438,length=1065740>
##contig=<ID=Niben101Scf01439,length=1066>
##contig=<ID=Niben101Scf01440,length=597393>
##contig=<ID=Niben101Scf01441,length=316119>
##contig=<ID=Niben101Scf01442,length=377617>
##contig=<ID=Niben101Scf01443,length=94934>
##contig=<ID=Niben101Scf01444,length=343030>
##contig=<ID=Niben101Scf01445,length=339199>
##contig=<ID=Niben101Scf01447,length=286639>
##contig=<ID=Niben101Scf01448,length=380037>
##contig=<ID=Niben101Scf01450,length=654291>
##contig=<ID=Niben101Scf01451,length=764727>
##contig=<ID=Niben101Scf01453,length=1461234>
##contig=<ID=Niben101Scf01454,length=858038>
##contig=<ID=Niben101Scf01455,length=249981>
##contig=<ID=Niben101Scf01459,length=269373>
##contig=<ID=Niben101Scf01460,length=529346>
##contig=<ID=Niben101Scf01462,length=387456>
##contig=<ID=Niben101Scf01463,length=923046>
##contig=<ID=Niben101Scf01464,length=322918>
##contig=<ID=Niben101Scf01465,length=86289>
##contig=<ID=Niben101Scf01466,length=259739>
##contig=<ID=Niben101Scf01468,length=48688>
##contig=<ID=Niben101Scf01469,length=795545>
##contig=<ID=Niben101Scf01470,length=219970>
##contig=<ID=Niben101Scf01472,length=435101>
##contig=<ID=Niben101Scf01474,length=241502>
##contig=<ID=Niben101Scf01475,length=132452>
##contig=<ID=Niben101Scf01476,length=118652>
##contig=<ID=Niben101Scf01477,length=401859>
##contig=<ID=Niben101Scf01478,length=951954>
##contig=<ID=Niben101Scf01479,length=411848>
##contig=<ID=Niben101Scf01480,length=283876>
##contig=<ID=Niben101Scf01481,length=426042>
##contig=<ID=Niben101Scf01482,length=377338>
##contig=<ID=Niben101Scf01483,length=488207>
##contig=<ID=Niben101Scf01484,length=165827>
##contig=<ID=Niben101Scf01485,length=328815>
##contig=<ID=Niben101Scf01486,length=549000>
##contig=<ID=Niben101Scf01487,length=564561>
##contig=<ID=Niben101Scf01489,length=294631>
##contig=<ID=Niben101Scf01490,length=212401>
##contig=<ID=Niben101Scf01491,length=324635>
##contig=<ID=Niben101Scf01493,length=306266>
##contig=<ID=Niben101Scf01494,length=1656010>
##contig=<ID=Niben101Scf01495,length=266274>
##contig=<ID=Niben101Scf01496,length=83678>
##contig=<ID=Niben101Scf01497,length=652572>
##contig=<ID=Niben101Scf01498,length=1353809>
##contig=<ID=Niben101Scf01500,length=836529>
##contig=<ID=Niben101Scf01501,length=203163>
##contig=<ID=Niben101Scf01502,length=353330>
##contig=<ID=Niben101Scf01504,length=330869>
##contig=<ID=Niben101Scf01505,length=363282>
##contig=<ID=Niben101Scf01506,length=565611>
##contig=<ID=Niben101Scf01507,length=299704>
##contig=<ID=Niben101Scf01508,length=335019>
##contig=<ID=Niben101Scf01509,length=399335>
##contig=<ID=Niben101Scf01510,length=188045>
##contig=<ID=Niben101Scf01511,length=382553>
##contig=<ID=Niben101Scf01512,length=783188>
##contig=<ID=Niben101Scf01513,length=214550>
##contig=<ID=Niben101Scf01514,length=864731>
##contig=<ID=Niben101Scf01515,length=941231>
##contig=<ID=Niben101Scf01516,length=87242>
##contig=<ID=Niben101Scf01517,length=954276>
##contig=<ID=Niben101Scf01518,length=913690>
##contig=<ID=Niben101Scf01519,length=1154813>
##contig=<ID=Niben101Scf01520,length=996159>
##contig=<ID=Niben101Scf01521,length=1703717>
##contig=<ID=Niben101Scf01523,length=131362>
##contig=<ID=Niben101Scf01524,length=191107>
##contig=<ID=Niben101Scf01526,length=1382723>
##contig=<ID=Niben101Scf01527,length=34905>
##contig=<ID=Niben101Scf01528,length=273360>
##contig=<ID=Niben101Scf01529,length=526951>
##contig=<ID=Niben101Scf01531,length=401476>
##contig=<ID=Niben101Scf01534,length=589371>
##contig=<ID=Niben101Scf01537,length=553161>
##contig=<ID=Niben101Scf01538,length=646889>
##contig=<ID=Niben101Scf01539,length=407882>
##contig=<ID=Niben101Scf01543,length=787413>
##contig=<ID=Niben101Scf01545,length=462835>
##contig=<ID=Niben101Scf01546,length=154829>
##contig=<ID=Niben101Scf01548,length=119304>
##contig=<ID=Niben101Scf01549,length=150679>
##contig=<ID=Niben101Scf01550,length=255854>
##contig=<ID=Niben101Scf01552,length=690217>
##contig=<ID=Niben101Scf01553,length=334201>
##contig=<ID=Niben101Scf01555,length=504864>
##contig=<ID=Niben101Scf01556,length=577531>
##contig=<ID=Niben101Scf01557,length=1027965>
##contig=<ID=Niben101Scf01559,length=543310>
##contig=<ID=Niben101Scf01560,length=248239>
##contig=<ID=Niben101Scf01561,length=285061>
##contig=<ID=Niben101Scf01562,length=954>
##contig=<ID=Niben101Scf01563,length=442850>
##contig=<ID=Niben101Scf01566,length=712580>
##contig=<ID=Niben101Scf01568,length=253356>
##contig=<ID=Niben101Scf01569,length=539045>
##contig=<ID=Niben101Scf01571,length=600609>
##contig=<ID=Niben101Scf01572,length=278812>
##contig=<ID=Niben101Scf01573,length=236946>
##contig=<ID=Niben101Scf01574,length=1094223>
##contig=<ID=Niben101Scf01575,length=43470>
##contig=<ID=Niben101Scf01576,length=478770>
##contig=<ID=Niben101Scf01577,length=214505>
##contig=<ID=Niben101Scf01578,length=694100>
##contig=<ID=Niben101Scf01579,length=275509>
##contig=<ID=Niben101Scf01580,length=691293>
##contig=<ID=Niben101Scf01582,length=1481970>
##contig=<ID=Niben101Scf01583,length=84007>
##contig=<ID=Niben101Scf01585,length=482666>
##contig=<ID=Niben101Scf01586,length=269810>
##contig=<ID=Niben101Scf01587,length=399130>
##contig=<ID=Niben101Scf01591,length=156280>
##contig=<ID=Niben101Scf01593,length=762148>
##contig=<ID=Niben101Scf01594,length=1121101>
##contig=<ID=Niben101Scf01596,length=1320453>
##contig=<ID=Niben101Scf01599,length=474504>
##contig=<ID=Niben101Scf01602,length=704778>
##contig=<ID=Niben101Scf01603,length=393530>
##contig=<ID=Niben101Scf01604,length=295915>
##contig=<ID=Niben101Scf01606,length=307686>
##contig=<ID=Niben101Scf01607,length=786035>
##contig=<ID=Niben101Scf01609,length=197077>
##contig=<ID=Niben101Scf01611,length=1451540>
##contig=<ID=Niben101Scf01612,length=401973>
##contig=<ID=Niben101Scf01613,length=534020>
##contig=<ID=Niben101Scf01614,length=46153>
##contig=<ID=Niben101Scf01615,length=224028>
##contig=<ID=Niben101Scf01616,length=919470>
##contig=<ID=Niben101Scf01617,length=118405>
##contig=<ID=Niben101Scf01619,length=99862>
##contig=<ID=Niben101Scf01620,length=392049>
##contig=<ID=Niben101Scf01623,length=1965749>
##contig=<ID=Niben101Scf01625,length=439940>
##contig=<ID=Niben101Scf01626,length=531414>
##contig=<ID=Niben101Scf01627,length=489615>
##contig=<ID=Niben101Scf01628,length=524519>
##contig=<ID=Niben101Scf01629,length=88907>
##contig=<ID=Niben101Scf01630,length=51692>
##contig=<ID=Niben101Scf01631,length=310480>
##contig=<ID=Niben101Scf01633,length=181190>
##contig=<ID=Niben101Scf01634,length=820372>
##contig=<ID=Niben101Scf01635,length=658604>
##contig=<ID=Niben101Scf01636,length=362453>
##contig=<ID=Niben101Scf01638,length=333832>
##contig=<ID=Niben101Scf01639,length=1006654>
##contig=<ID=Niben101Scf01640,length=550421>
##contig=<ID=Niben101Scf01641,length=247770>
##contig=<ID=Niben101Scf01642,length=433183>
##contig=<ID=Niben101Scf01643,length=177819>
##contig=<ID=Niben101Scf01646,length=309058>
##contig=<ID=Niben101Scf01647,length=151595>
##contig=<ID=Niben101Scf01648,length=171619>
##contig=<ID=Niben101Scf01649,length=548532>
##contig=<ID=Niben101Scf01650,length=120061>
##contig=<ID=Niben101Scf01653,length=382800>
##contig=<ID=Niben101Scf01655,length=563330>
##contig=<ID=Niben101Scf01657,length=425397>
##contig=<ID=Niben101Scf01658,length=396122>
##contig=<ID=Niben101Scf01660,length=306756>
##contig=<ID=Niben101Scf01661,length=369921>
##contig=<ID=Niben101Scf01663,length=256203>
##contig=<ID=Niben101Scf01664,length=779235>
##contig=<ID=Niben101Scf01668,length=183391>
##contig=<ID=Niben101Scf01669,length=598087>
##contig=<ID=Niben101Scf01670,length=673689>
##contig=<ID=Niben101Scf01671,length=739516>
##contig=<ID=Niben101Scf01673,length=607941>
##contig=<ID=Niben101Scf01674,length=44828>
##contig=<ID=Niben101Scf01676,length=312019>
##contig=<ID=Niben101Scf01677,length=753729>
##contig=<ID=Niben101Scf01678,length=579892>
##contig=<ID=Niben101Scf01679,length=441504>
##contig=<ID=Niben101Scf01681,length=1932485>
##contig=<ID=Niben101Scf01682,length=439343>
##contig=<ID=Niben101Scf01683,length=1883997>
##contig=<ID=Niben101Scf01684,length=427065>
##contig=<ID=Niben101Scf01685,length=1308709>
##contig=<ID=Niben101Scf01686,length=413566>
##contig=<ID=Niben101Scf01687,length=1337701>
##contig=<ID=Niben101Scf01688,length=381184>
##contig=<ID=Niben101Scf01689,length=940458>
##contig=<ID=Niben101Scf01690,length=169292>
##contig=<ID=Niben101Scf01691,length=205123>
##contig=<ID=Niben101Scf01692,length=680344>
##contig=<ID=Niben101Scf01693,length=443884>
##contig=<ID=Niben101Scf01694,length=1383013>
##contig=<ID=Niben101Scf01695,length=751677>
##contig=<ID=Niben101Scf01696,length=777714>
##contig=<ID=Niben101Scf01697,length=2484249>
##contig=<ID=Niben101Scf01699,length=117746>
##contig=<ID=Niben101Scf01700,length=455921>
##contig=<ID=Niben101Scf01701,length=1355818>
##contig=<ID=Niben101Scf01702,length=970769>
##contig=<ID=Niben101Scf01703,length=393421>
##contig=<ID=Niben101Scf01704,length=428928>
##contig=<ID=Niben101Scf01706,length=84465>
##contig=<ID=Niben101Scf01710,length=537245>
##contig=<ID=Niben101Scf01711,length=315912>
##contig=<ID=Niben101Scf01716,length=125167>
##contig=<ID=Niben101Scf01717,length=626356>
##contig=<ID=Niben101Scf01718,length=1084316>
##contig=<ID=Niben101Scf01719,length=921350>
##contig=<ID=Niben101Scf01720,length=67081>
##contig=<ID=Niben101Scf01721,length=1126873>
##contig=<ID=Niben101Scf01722,length=675754>
##contig=<ID=Niben101Scf01723,length=305142>
##contig=<ID=Niben101Scf01724,length=160406>
##contig=<ID=Niben101Scf01727,length=1081316>
##contig=<ID=Niben101Scf01728,length=216201>
##contig=<ID=Niben101Scf01729,length=280713>
##contig=<ID=Niben101Scf01731,length=1140237>
##contig=<ID=Niben101Scf01732,length=372390>
##contig=<ID=Niben101Scf01733,length=550401>
##contig=<ID=Niben101Scf01734,length=268645>
##contig=<ID=Niben101Scf01735,length=336446>
##contig=<ID=Niben101Scf01738,length=841265>
##contig=<ID=Niben101Scf01739,length=981603>
##contig=<ID=Niben101Scf01740,length=1832497>
##contig=<ID=Niben101Scf01742,length=697077>
##contig=<ID=Niben101Scf01745,length=860036>
##contig=<ID=Niben101Scf01746,length=400347>
##contig=<ID=Niben101Scf01748,length=405577>
##contig=<ID=Niben101Scf01749,length=509330>
##contig=<ID=Niben101Scf01750,length=1650720>
##contig=<ID=Niben101Scf01751,length=108473>
##contig=<ID=Niben101Scf01752,length=1241516>
##contig=<ID=Niben101Scf01753,length=58901>
##contig=<ID=Niben101Scf01756,length=399948>
##contig=<ID=Niben101Scf01758,length=366104>
##contig=<ID=Niben101Scf01759,length=882800>
##contig=<ID=Niben101Scf01761,length=958001>
##contig=<ID=Niben101Scf01763,length=393265>
##contig=<ID=Niben101Scf01764,length=465439>
##contig=<ID=Niben101Scf01765,length=433767>
##contig=<ID=Niben101Scf01766,length=54591>
##contig=<ID=Niben101Scf01767,length=444706>
##contig=<ID=Niben101Scf01768,length=540216>
##contig=<ID=Niben101Scf01769,length=59215>
##contig=<ID=Niben101Scf01770,length=247790>
##contig=<ID=Niben101Scf01771,length=258762>
##contig=<ID=Niben101Scf01773,length=969932>
##contig=<ID=Niben101Scf01774,length=1145136>
##contig=<ID=Niben101Scf01775,length=411144>
##contig=<ID=Niben101Scf01777,length=484925>
##contig=<ID=Niben101Scf01778,length=1536>
##contig=<ID=Niben101Scf01779,length=661771>
##contig=<ID=Niben101Scf01780,length=61424>
##contig=<ID=Niben101Scf01781,length=352341>
##contig=<ID=Niben101Scf01782,length=1287768>
##contig=<ID=Niben101Scf01783,length=35511>
##contig=<ID=Niben101Scf01784,length=952152>
##contig=<ID=Niben101Scf01785,length=1163398>
##contig=<ID=Niben101Scf01787,length=79031>
##contig=<ID=Niben101Scf01788,length=126628>
##contig=<ID=Niben101Scf01789,length=506311>
##contig=<ID=Niben101Scf01791,length=472326>
##contig=<ID=Niben101Scf01792,length=133373>
##contig=<ID=Niben101Scf01795,length=2156331>
##contig=<ID=Niben101Scf01796,length=261256>
##contig=<ID=Niben101Scf01797,length=433912>
##contig=<ID=Niben101Scf01798,length=1485371>
##contig=<ID=Niben101Scf01799,length=324409>
##contig=<ID=Niben101Scf01800,length=361758>
##contig=<ID=Niben101Scf01802,length=315690>
##contig=<ID=Niben101Scf01804,length=113820>
##contig=<ID=Niben101Scf01807,length=281253>
##contig=<ID=Niben101Scf01808,length=231565>
##contig=<ID=Niben101Scf01810,length=225637>
##contig=<ID=Niben101Scf01811,length=271884>
##contig=<ID=Niben101Scf01812,length=603593>
##contig=<ID=Niben101Scf01813,length=168463>
##contig=<ID=Niben101Scf01814,length=669466>
##contig=<ID=Niben101Scf01817,length=399586>
##contig=<ID=Niben101Scf01818,length=1049617>
##contig=<ID=Niben101Scf01819,length=699546>
##contig=<ID=Niben101Scf01820,length=164667>
##contig=<ID=Niben101Scf01822,length=1741067>
##contig=<ID=Niben101Scf01823,length=347761>
##contig=<ID=Niben101Scf01824,length=195689>
##contig=<ID=Niben101Scf01825,length=596855>
##contig=<ID=Niben101Scf01826,length=894800>
##contig=<ID=Niben101Scf01827,length=355514>
##contig=<ID=Niben101Scf01830,length=284296>
##contig=<ID=Niben101Scf01831,length=504366>
##contig=<ID=Niben101Scf01832,length=203438>
##contig=<ID=Niben101Scf01833,length=195416>
##contig=<ID=Niben101Scf01834,length=563427>
##contig=<ID=Niben101Scf01836,length=51222>
##contig=<ID=Niben101Scf01837,length=512645>
##contig=<ID=Niben101Scf01838,length=1368>
##contig=<ID=Niben101Scf01840,length=1066>
##contig=<ID=Niben101Scf01841,length=488752>
##contig=<ID=Niben101Scf01842,length=729187>
##contig=<ID=Niben101Scf01847,length=1024056>
##contig=<ID=Niben101Scf01848,length=652072>
##contig=<ID=Niben101Scf01849,length=608910>
##contig=<ID=Niben101Scf01851,length=466944>
##contig=<ID=Niben101Scf01852,length=594471>
##contig=<ID=Niben101Scf01853,length=283346>
##contig=<ID=Niben101Scf01854,length=173718>
##contig=<ID=Niben101Scf01855,length=348878>
##contig=<ID=Niben101Scf01856,length=370926>
##contig=<ID=Niben101Scf01857,length=348654>
##contig=<ID=Niben101Scf01858,length=272565>
##contig=<ID=Niben101Scf01859,length=1127710>
##contig=<ID=Niben101Scf01861,length=93613>
##contig=<ID=Niben101Scf01862,length=336359>
##contig=<ID=Niben101Scf01863,length=819950>
##contig=<ID=Niben101Scf01866,length=721653>
##contig=<ID=Niben101Scf01868,length=116151>
##contig=<ID=Niben101Scf01869,length=163574>
##contig=<ID=Niben101Scf01870,length=1031874>
##contig=<ID=Niben101Scf01871,length=63825>
##contig=<ID=Niben101Scf01872,length=336260>
##contig=<ID=Niben101Scf01873,length=215595>
##contig=<ID=Niben101Scf01876,length=271287>
##contig=<ID=Niben101Scf01879,length=313879>
##contig=<ID=Niben101Scf01881,length=389233>
##contig=<ID=Niben101Scf01882,length=8041>
##contig=<ID=Niben101Scf01884,length=261200>
##contig=<ID=Niben101Scf01886,length=150510>
##contig=<ID=Niben101Scf01887,length=914034>
##contig=<ID=Niben101Scf01888,length=1049712>
##contig=<ID=Niben101Scf01890,length=473868>
##contig=<ID=Niben101Scf01892,length=341332>
##contig=<ID=Niben101Scf01893,length=999>
##contig=<ID=Niben101Scf01894,length=461298>
##contig=<ID=Niben101Scf01895,length=167899>
##contig=<ID=Niben101Scf01897,length=977732>
##contig=<ID=Niben101Scf01899,length=801614>
##contig=<ID=Niben101Scf01903,length=343096>
##contig=<ID=Niben101Scf01905,length=270332>
##contig=<ID=Niben101Scf01907,length=122517>
##contig=<ID=Niben101Scf01908,length=329764>
##contig=<ID=Niben101Scf01909,length=219520>
##contig=<ID=Niben101Scf01911,length=1607257>
##contig=<ID=Niben101Scf01912,length=266674>
##contig=<ID=Niben101Scf01914,length=166258>
##contig=<ID=Niben101Scf01916,length=196354>
##contig=<ID=Niben101Scf01917,length=1419113>
##contig=<ID=Niben101Scf01918,length=565735>
##contig=<ID=Niben101Scf01919,length=302430>
##contig=<ID=Niben101Scf01920,length=185850>
##contig=<ID=Niben101Scf01922,length=1233142>
##contig=<ID=Niben101Scf01924,length=62097>
##contig=<ID=Niben101Scf01926,length=702416>
##contig=<ID=Niben101Scf01927,length=1000238>
##contig=<ID=Niben101Scf01930,length=178037>
##contig=<ID=Niben101Scf01931,length=1294794>
##contig=<ID=Niben101Scf01932,length=125860>
##contig=<ID=Niben101Scf01933,length=1520227>
##contig=<ID=Niben101Scf01934,length=596112>
##contig=<ID=Niben101Scf01936,length=808455>
##contig=<ID=Niben101Scf01937,length=323717>
##contig=<ID=Niben101Scf01938,length=702409>
##contig=<ID=Niben101Scf01940,length=131906>
##contig=<ID=Niben101Scf01941,length=348117>
##contig=<ID=Niben101Scf01942,length=1185513>
##contig=<ID=Niben101Scf01943,length=1203258>
##contig=<ID=Niben101Scf01945,length=214868>
##contig=<ID=Niben101Scf01947,length=245477>
##contig=<ID=Niben101Scf01948,length=267029>
##contig=<ID=Niben101Scf01949,length=25617>
##contig=<ID=Niben101Scf01950,length=586750>
##contig=<ID=Niben101Scf01951,length=267966>
##contig=<ID=Niben101Scf01953,length=299606>
##contig=<ID=Niben101Scf01954,length=324254>
##contig=<ID=Niben101Scf01956,length=1309140>
##contig=<ID=Niben101Scf01957,length=317013>
##contig=<ID=Niben101Scf01958,length=766155>
##contig=<ID=Niben101Scf01959,length=861060>
##contig=<ID=Niben101Scf01960,length=96522>
##contig=<ID=Niben101Scf01961,length=397473>
##contig=<ID=Niben101Scf01962,length=231174>
##contig=<ID=Niben101Scf01964,length=1309349>
##contig=<ID=Niben101Scf01965,length=82174>
##contig=<ID=Niben101Scf01966,length=358216>
##contig=<ID=Niben101Scf01968,length=242454>
##contig=<ID=Niben101Scf01970,length=981109>
##contig=<ID=Niben101Scf01971,length=340381>
##contig=<ID=Niben101Scf01972,length=907618>
##contig=<ID=Niben101Scf01974,length=103273>
##contig=<ID=Niben101Scf01975,length=452328>
##contig=<ID=Niben101Scf01976,length=191774>
##contig=<ID=Niben101Scf01977,length=402153>
##contig=<ID=Niben101Scf01978,length=212208>
##contig=<ID=Niben101Scf01980,length=1374890>
##contig=<ID=Niben101Scf01982,length=449267>
##contig=<ID=Niben101Scf01983,length=1764412>
##contig=<ID=Niben101Scf01984,length=179770>
##contig=<ID=Niben101Scf01985,length=510130>
##contig=<ID=Niben101Scf01986,length=356322>
##contig=<ID=Niben101Scf01987,length=268345>
##contig=<ID=Niben101Scf01989,length=127997>
##contig=<ID=Niben101Scf01990,length=129583>
##contig=<ID=Niben101Scf01991,length=744375>
##contig=<ID=Niben101Scf01992,length=215809>
##contig=<ID=Niben101Scf01993,length=969576>
##contig=<ID=Niben101Scf01994,length=384138>
##contig=<ID=Niben101Scf01997,length=233826>
##contig=<ID=Niben101Scf01998,length=1256812>
##contig=<ID=Niben101Scf01999,length=828643>
##contig=<ID=Niben101Scf02000,length=94396>
##contig=<ID=Niben101Scf02001,length=367921>
##contig=<ID=Niben101Scf02002,length=527154>
##contig=<ID=Niben101Scf02003,length=304103>
##contig=<ID=Niben101Scf02004,length=141936>
##contig=<ID=Niben101Scf02006,length=574425>
##contig=<ID=Niben101Scf02007,length=1192254>
##contig=<ID=Niben101Scf02008,length=121286>
##contig=<ID=Niben101Scf02009,length=258503>
##contig=<ID=Niben101Scf02010,length=535035>
##contig=<ID=Niben101Scf02011,length=1117569>
##contig=<ID=Niben101Scf02012,length=258416>
##contig=<ID=Niben101Scf02013,length=7822>
##contig=<ID=Niben101Scf02014,length=124299>
##contig=<ID=Niben101Scf02015,length=894106>
##contig=<ID=Niben101Scf02016,length=102693>
##contig=<ID=Niben101Scf02017,length=409303>
##contig=<ID=Niben101Scf02019,length=113437>
##contig=<ID=Niben101Scf02021,length=788324>
##contig=<ID=Niben101Scf02023,length=382916>
##contig=<ID=Niben101Scf02024,length=356414>
##contig=<ID=Niben101Scf02025,length=599476>
##contig=<ID=Niben101Scf02026,length=1328329>
##contig=<ID=Niben101Scf02027,length=310255>
##contig=<ID=Niben101Scf02029,length=293372>
##contig=<ID=Niben101Scf02030,length=677322>
##contig=<ID=Niben101Scf02031,length=967604>
##contig=<ID=Niben101Scf02033,length=349805>
##contig=<ID=Niben101Scf02034,length=596549>
##contig=<ID=Niben101Scf02036,length=1059>
##contig=<ID=Niben101Scf02038,length=106978>
##contig=<ID=Niben101Scf02039,length=527096>
##contig=<ID=Niben101Scf02041,length=651957>
##contig=<ID=Niben101Scf02042,length=491580>
##contig=<ID=Niben101Scf02043,length=826464>
##contig=<ID=Niben101Scf02044,length=1401815>
##contig=<ID=Niben101Scf02045,length=612371>
##contig=<ID=Niben101Scf02046,length=247684>
##contig=<ID=Niben101Scf02047,length=52117>
##contig=<ID=Niben101Scf02048,length=213995>
##contig=<ID=Niben101Scf02049,length=432771>
##contig=<ID=Niben101Scf02050,length=221379>
##contig=<ID=Niben101Scf02051,length=457025>
##contig=<ID=Niben101Scf02052,length=99719>
##contig=<ID=Niben101Scf02053,length=445343>
##contig=<ID=Niben101Scf02054,length=502368>
##contig=<ID=Niben101Scf02055,length=48994>
##contig=<ID=Niben101Scf02056,length=420757>
##contig=<ID=Niben101Scf02057,length=262076>
##contig=<ID=Niben101Scf02059,length=795013>
##contig=<ID=Niben101Scf02060,length=938999>
##contig=<ID=Niben101Scf02062,length=1035030>
##contig=<ID=Niben101Scf02063,length=916136>
##contig=<ID=Niben101Scf02064,length=42345>
##contig=<ID=Niben101Scf02066,length=640624>
##contig=<ID=Niben101Scf02068,length=698407>
##contig=<ID=Niben101Scf02069,length=326407>
##contig=<ID=Niben101Scf02071,length=603877>
##contig=<ID=Niben101Scf02072,length=422104>
##contig=<ID=Niben101Scf02073,length=1023796>
##contig=<ID=Niben101Scf02074,length=875752>
##contig=<ID=Niben101Scf02075,length=142123>
##contig=<ID=Niben101Scf02077,length=1456777>
##contig=<ID=Niben101Scf02078,length=995426>
##contig=<ID=Niben101Scf02079,length=51674>
##contig=<ID=Niben101Scf02080,length=424490>
##contig=<ID=Niben101Scf02081,length=403113>
##contig=<ID=Niben101Scf02083,length=435941>
##contig=<ID=Niben101Scf02085,length=2817850>
##contig=<ID=Niben101Scf02086,length=289701>
##contig=<ID=Niben101Scf02089,length=1213>
##contig=<ID=Niben101Scf02090,length=804409>
##contig=<ID=Niben101Scf02093,length=670337>
##contig=<ID=Niben101Scf02098,length=357487>
##contig=<ID=Niben101Scf02099,length=163325>
##contig=<ID=Niben101Scf02100,length=92236>
##contig=<ID=Niben101Scf02102,length=260422>
##contig=<ID=Niben101Scf02103,length=90694>
##contig=<ID=Niben101Scf02104,length=249993>
##contig=<ID=Niben101Scf02105,length=389352>
##contig=<ID=Niben101Scf02107,length=848666>
##contig=<ID=Niben101Scf02108,length=533408>
##contig=<ID=Niben101Scf02110,length=180129>
##contig=<ID=Niben101Scf02111,length=2782362>
##contig=<ID=Niben101Scf02112,length=373377>
##contig=<ID=Niben101Scf02114,length=571265>
##contig=<ID=Niben101Scf02115,length=642419>
##contig=<ID=Niben101Scf02116,length=97972>
##contig=<ID=Niben101Scf02117,length=215693>
##contig=<ID=Niben101Scf02118,length=174399>
##contig=<ID=Niben101Scf02119,length=134015>
##contig=<ID=Niben101Scf02122,length=354902>
##contig=<ID=Niben101Scf02123,length=1182914>
##contig=<ID=Niben101Scf02124,length=236386>
##contig=<ID=Niben101Scf02125,length=209622>
##contig=<ID=Niben101Scf02128,length=179594>
##contig=<ID=Niben101Scf02131,length=118210>
##contig=<ID=Niben101Scf02132,length=366058>
##contig=<ID=Niben101Scf02133,length=1247254>
##contig=<ID=Niben101Scf02134,length=194885>
##contig=<ID=Niben101Scf02135,length=567450>
##contig=<ID=Niben101Scf02136,length=239892>
##contig=<ID=Niben101Scf02137,length=99992>
##contig=<ID=Niben101Scf02139,length=854418>
##contig=<ID=Niben101Scf02141,length=51026>
##contig=<ID=Niben101Scf02142,length=334736>
##contig=<ID=Niben101Scf02144,length=94576>
##contig=<ID=Niben101Scf02145,length=1230273>
##contig=<ID=Niben101Scf02147,length=236197>
##contig=<ID=Niben101Scf02148,length=321482>
##contig=<ID=Niben101Scf02151,length=551768>
##contig=<ID=Niben101Scf02153,length=380985>
##contig=<ID=Niben101Scf02155,length=467082>
##contig=<ID=Niben101Scf02156,length=1658510>
##contig=<ID=Niben101Scf02158,length=136658>
##contig=<ID=Niben101Scf02159,length=232581>
##contig=<ID=Niben101Scf02160,length=737657>
##contig=<ID=Niben101Scf02164,length=792310>
##contig=<ID=Niben101Scf02165,length=436804>
##contig=<ID=Niben101Scf02166,length=124002>
##contig=<ID=Niben101Scf02167,length=160401>
##contig=<ID=Niben101Scf02168,length=734412>
##contig=<ID=Niben101Scf02169,length=490181>
##contig=<ID=Niben101Scf02170,length=395064>
##contig=<ID=Niben101Scf02171,length=116796>
##contig=<ID=Niben101Scf02172,length=797079>
##contig=<ID=Niben101Scf02173,length=112436>
##contig=<ID=Niben101Scf02174,length=423197>
##contig=<ID=Niben101Scf02175,length=777386>
##contig=<ID=Niben101Scf02180,length=174814>
##contig=<ID=Niben101Scf02181,length=22678>
##contig=<ID=Niben101Scf02182,length=2215585>
##contig=<ID=Niben101Scf02187,length=184137>
##contig=<ID=Niben101Scf02188,length=316686>
##contig=<ID=Niben101Scf02190,length=752001>
##contig=<ID=Niben101Scf02191,length=428360>
##contig=<ID=Niben101Scf02192,length=223564>
##contig=<ID=Niben101Scf02194,length=223545>
##contig=<ID=Niben101Scf02195,length=1310261>
##contig=<ID=Niben101Scf02197,length=539483>
##contig=<ID=Niben101Scf02200,length=7102>
##contig=<ID=Niben101Scf02201,length=181842>
##contig=<ID=Niben101Scf02203,length=816280>
##contig=<ID=Niben101Scf02207,length=1320352>
##contig=<ID=Niben101Scf02208,length=124129>
##contig=<ID=Niben101Scf02210,length=1278048>
##contig=<ID=Niben101Scf02211,length=523258>
##contig=<ID=Niben101Scf02212,length=309465>
##contig=<ID=Niben101Scf02213,length=487698>
##contig=<ID=Niben101Scf02214,length=604590>
##contig=<ID=Niben101Scf02215,length=614736>
##contig=<ID=Niben101Scf02216,length=356445>
##contig=<ID=Niben101Scf02217,length=856051>
##contig=<ID=Niben101Scf02218,length=226481>
##contig=<ID=Niben101Scf02219,length=458316>
##contig=<ID=Niben101Scf02220,length=770983>
##contig=<ID=Niben101Scf02221,length=538917>
##contig=<ID=Niben101Scf02222,length=391286>
##contig=<ID=Niben101Scf02223,length=710021>
##contig=<ID=Niben101Scf02225,length=460878>
##contig=<ID=Niben101Scf02227,length=744023>
##contig=<ID=Niben101Scf02228,length=549430>
##contig=<ID=Niben101Scf02229,length=1044>
##contig=<ID=Niben101Scf02230,length=476325>
##contig=<ID=Niben101Scf02231,length=53311>
##contig=<ID=Niben101Scf02232,length=744465>
##contig=<ID=Niben101Scf02233,length=184627>
##contig=<ID=Niben101Scf02235,length=543634>
##contig=<ID=Niben101Scf02236,length=856227>
##contig=<ID=Niben101Scf02237,length=1096039>
##contig=<ID=Niben101Scf02239,length=777546>
##contig=<ID=Niben101Scf02240,length=1078126>
##contig=<ID=Niben101Scf02242,length=403840>
##contig=<ID=Niben101Scf02243,length=881330>
##contig=<ID=Niben101Scf02244,length=242006>
##contig=<ID=Niben101Scf02245,length=374705>
##contig=<ID=Niben101Scf02246,length=484422>
##contig=<ID=Niben101Scf02248,length=274758>
##contig=<ID=Niben101Scf02249,length=727830>
##contig=<ID=Niben101Scf02250,length=405478>
##contig=<ID=Niben101Scf02251,length=96045>
##contig=<ID=Niben101Scf02252,length=253578>
##contig=<ID=Niben101Scf02253,length=1597704>
##contig=<ID=Niben101Scf02254,length=38646>
##contig=<ID=Niben101Scf02255,length=215928>
##contig=<ID=Niben101Scf02256,length=92195>
##contig=<ID=Niben101Scf02257,length=215878>
##contig=<ID=Niben101Scf02261,length=320385>
##contig=<ID=Niben101Scf02262,length=423175>
##contig=<ID=Niben101Scf02264,length=729320>
##contig=<ID=Niben101Scf02266,length=335037>
##contig=<ID=Niben101Scf02267,length=197378>
##contig=<ID=Niben101Scf02268,length=1464027>
##contig=<ID=Niben101Scf02269,length=451777>
##contig=<ID=Niben101Scf02270,length=379954>
##contig=<ID=Niben101Scf02271,length=696294>
##contig=<ID=Niben101Scf02272,length=528802>
##contig=<ID=Niben101Scf02274,length=227682>
##contig=<ID=Niben101Scf02275,length=481308>
##contig=<ID=Niben101Scf02277,length=4612>
##contig=<ID=Niben101Scf02278,length=245145>
##contig=<ID=Niben101Scf02279,length=956876>
##contig=<ID=Niben101Scf02280,length=1053639>
##contig=<ID=Niben101Scf02282,length=312105>
##contig=<ID=Niben101Scf02283,length=193230>
##contig=<ID=Niben101Scf02284,length=247882>
##contig=<ID=Niben101Scf02285,length=289756>
##contig=<ID=Niben101Scf02286,length=298721>
##contig=<ID=Niben101Scf02287,length=244767>
##contig=<ID=Niben101Scf02289,length=1156571>
##contig=<ID=Niben101Scf02290,length=1062491>
##contig=<ID=Niben101Scf02291,length=702349>
##contig=<ID=Niben101Scf02293,length=430152>
##contig=<ID=Niben101Scf02294,length=565710>
##contig=<ID=Niben101Scf02296,length=137295>
##contig=<ID=Niben101Scf02297,length=1077426>
##contig=<ID=Niben101Scf02298,length=755276>
##contig=<ID=Niben101Scf02300,length=198552>
##contig=<ID=Niben101Scf02301,length=419118>
##contig=<ID=Niben101Scf02302,length=252054>
##contig=<ID=Niben101Scf02303,length=199352>
##contig=<ID=Niben101Scf02304,length=1078>
##contig=<ID=Niben101Scf02305,length=221786>
##contig=<ID=Niben101Scf02306,length=318474>
##contig=<ID=Niben101Scf02307,length=390729>
##contig=<ID=Niben101Scf02309,length=420553>
##contig=<ID=Niben101Scf02310,length=595161>
##contig=<ID=Niben101Scf02312,length=709361>
##contig=<ID=Niben101Scf02313,length=134487>
##contig=<ID=Niben101Scf02314,length=127116>
##contig=<ID=Niben101Scf02315,length=245988>
##contig=<ID=Niben101Scf02316,length=487179>
##contig=<ID=Niben101Scf02317,length=197645>
##contig=<ID=Niben101Scf02318,length=836124>
##contig=<ID=Niben101Scf02319,length=1340877>
##contig=<ID=Niben101Scf02320,length=138963>
##contig=<ID=Niben101Scf02321,length=185202>
##contig=<ID=Niben101Scf02322,length=853157>
##contig=<ID=Niben101Scf02323,length=345817>
##contig=<ID=Niben101Scf02325,length=404048>
##contig=<ID=Niben101Scf02326,length=929>
##contig=<ID=Niben101Scf02328,length=135220>
##contig=<ID=Niben101Scf02329,length=386087>
##contig=<ID=Niben101Scf02332,length=28359>
##contig=<ID=Niben101Scf02334,length=212766>
##contig=<ID=Niben101Scf02335,length=530264>
##contig=<ID=Niben101Scf02336,length=352480>
##contig=<ID=Niben101Scf02337,length=150210>
##contig=<ID=Niben101Scf02338,length=136999>
##contig=<ID=Niben101Scf02339,length=296928>
##contig=<ID=Niben101Scf02340,length=1114740>
##contig=<ID=Niben101Scf02344,length=776829>
##contig=<ID=Niben101Scf02345,length=128844>
##contig=<ID=Niben101Scf02346,length=804648>
##contig=<ID=Niben101Scf02348,length=1411678>
##contig=<ID=Niben101Scf02349,length=460787>
##contig=<ID=Niben101Scf02350,length=332392>
##contig=<ID=Niben101Scf02351,length=978996>
##contig=<ID=Niben101Scf02353,length=798597>
##contig=<ID=Niben101Scf02354,length=1486000>
##contig=<ID=Niben101Scf02355,length=66670>
##contig=<ID=Niben101Scf02356,length=78885>
##contig=<ID=Niben101Scf02357,length=922528>
##contig=<ID=Niben101Scf02358,length=499956>
##contig=<ID=Niben101Scf02359,length=175406>
##contig=<ID=Niben101Scf02360,length=569451>
##contig=<ID=Niben101Scf02361,length=996098>
##contig=<ID=Niben101Scf02362,length=481386>
##contig=<ID=Niben101Scf02363,length=195111>
##contig=<ID=Niben101Scf02364,length=627883>
##contig=<ID=Niben101Scf02366,length=713064>
##contig=<ID=Niben101Scf02367,length=675984>
##contig=<ID=Niben101Scf02368,length=113111>
##contig=<ID=Niben101Scf02369,length=615610>
##contig=<ID=Niben101Scf02370,length=576900>
##contig=<ID=Niben101Scf02371,length=17316>
##contig=<ID=Niben101Scf02372,length=101401>
##contig=<ID=Niben101Scf02373,length=632651>
##contig=<ID=Niben101Scf02374,length=125057>
##contig=<ID=Niben101Scf02375,length=1262797>
##contig=<ID=Niben101Scf02376,length=99628>
##contig=<ID=Niben101Scf02378,length=315724>
##contig=<ID=Niben101Scf02379,length=421827>
##contig=<ID=Niben101Scf02380,length=210945>
##contig=<ID=Niben101Scf02381,length=906136>
##contig=<ID=Niben101Scf02383,length=335710>
##contig=<ID=Niben101Scf02384,length=193315>
##contig=<ID=Niben101Scf02385,length=280079>
##contig=<ID=Niben101Scf02386,length=315513>
##contig=<ID=Niben101Scf02387,length=464387>
##contig=<ID=Niben101Scf02389,length=135077>
##contig=<ID=Niben101Scf02390,length=323066>
##contig=<ID=Niben101Scf02391,length=178467>
##contig=<ID=Niben101Scf02392,length=62596>
##contig=<ID=Niben101Scf02393,length=398793>
##contig=<ID=Niben101Scf02394,length=201048>
##contig=<ID=Niben101Scf02395,length=763185>
##contig=<ID=Niben101Scf02397,length=122308>
##contig=<ID=Niben101Scf02398,length=345634>
##contig=<ID=Niben101Scf02399,length=636128>
##contig=<ID=Niben101Scf02400,length=335050>
##contig=<ID=Niben101Scf02401,length=365331>
##contig=<ID=Niben101Scf02402,length=227028>
##contig=<ID=Niben101Scf02404,length=320343>
##contig=<ID=Niben101Scf02405,length=683484>
##contig=<ID=Niben101Scf02406,length=551923>
##contig=<ID=Niben101Scf02407,length=1487082>
##contig=<ID=Niben101Scf02408,length=558089>
##contig=<ID=Niben101Scf02411,length=222701>
##contig=<ID=Niben101Scf02413,length=568332>
##contig=<ID=Niben101Scf02414,length=682595>
##contig=<ID=Niben101Scf02416,length=298535>
##contig=<ID=Niben101Scf02417,length=986198>
##contig=<ID=Niben101Scf02418,length=172812>
##contig=<ID=Niben101Scf02420,length=975138>
##contig=<ID=Niben101Scf02422,length=399582>
##contig=<ID=Niben101Scf02423,length=412211>
##contig=<ID=Niben101Scf02424,length=240205>
##contig=<ID=Niben101Scf02425,length=693711>
##contig=<ID=Niben101Scf02426,length=386156>
##contig=<ID=Niben101Scf02427,length=497108>
##contig=<ID=Niben101Scf02428,length=229227>
##contig=<ID=Niben101Scf02429,length=887637>
##contig=<ID=Niben101Scf02430,length=1330783>
##contig=<ID=Niben101Scf02432,length=162959>
##contig=<ID=Niben101Scf02433,length=718667>
##contig=<ID=Niben101Scf02435,length=265163>
##contig=<ID=Niben101Scf02436,length=652457>
##contig=<ID=Niben101Scf02437,length=938021>
##contig=<ID=Niben101Scf02438,length=440425>
##contig=<ID=Niben101Scf02439,length=134502>
##contig=<ID=Niben101Scf02440,length=281000>
##contig=<ID=Niben101Scf02441,length=565665>
##contig=<ID=Niben101Scf02442,length=144041>
##contig=<ID=Niben101Scf02444,length=194478>
##contig=<ID=Niben101Scf02445,length=1192271>
##contig=<ID=Niben101Scf02449,length=356045>
##contig=<ID=Niben101Scf02450,length=481662>
##contig=<ID=Niben101Scf02451,length=1174480>
##contig=<ID=Niben101Scf02452,length=731164>
##contig=<ID=Niben101Scf02455,length=457011>
##contig=<ID=Niben101Scf02456,length=179144>
##contig=<ID=Niben101Scf02457,length=267644>
##contig=<ID=Niben101Scf02459,length=1152461>
##contig=<ID=Niben101Scf02460,length=735278>
##contig=<ID=Niben101Scf02461,length=1063178>
##contig=<ID=Niben101Scf02462,length=474836>
##contig=<ID=Niben101Scf02463,length=229934>
##contig=<ID=Niben101Scf02464,length=75669>
##contig=<ID=Niben101Scf02465,length=137216>
##contig=<ID=Niben101Scf02466,length=580788>
##contig=<ID=Niben101Scf02467,length=273213>
##contig=<ID=Niben101Scf02468,length=1485648>
##contig=<ID=Niben101Scf02469,length=201923>
##contig=<ID=Niben101Scf02470,length=253508>
##contig=<ID=Niben101Scf02471,length=732971>
##contig=<ID=Niben101Scf02474,length=409802>
##contig=<ID=Niben101Scf02475,length=1106853>
##contig=<ID=Niben101Scf02476,length=563029>
##contig=<ID=Niben101Scf02477,length=384726>
##contig=<ID=Niben101Scf02478,length=229614>
##contig=<ID=Niben101Scf02479,length=410674>
##contig=<ID=Niben101Scf02480,length=348132>
##contig=<ID=Niben101Scf02482,length=341284>
##contig=<ID=Niben101Scf02483,length=703754>
##contig=<ID=Niben101Scf02485,length=260525>
##contig=<ID=Niben101Scf02486,length=962302>
##contig=<ID=Niben101Scf02487,length=340139>
##contig=<ID=Niben101Scf02492,length=137528>
##contig=<ID=Niben101Scf02494,length=1407268>
##contig=<ID=Niben101Scf02495,length=3032>
##contig=<ID=Niben101Scf02497,length=946511>
##contig=<ID=Niben101Scf02499,length=411818>
##contig=<ID=Niben101Scf02500,length=267017>
##contig=<ID=Niben101Scf02502,length=2252827>
##contig=<ID=Niben101Scf02503,length=387767>
##contig=<ID=Niben101Scf02505,length=209554>
##contig=<ID=Niben101Scf02506,length=55595>
##contig=<ID=Niben101Scf02507,length=542154>
##contig=<ID=Niben101Scf02508,length=1081788>
##contig=<ID=Niben101Scf02509,length=1368533>
##contig=<ID=Niben101Scf02510,length=634146>
##contig=<ID=Niben101Scf02511,length=927995>
##contig=<ID=Niben101Scf02513,length=1250902>
##contig=<ID=Niben101Scf02514,length=211396>
##contig=<ID=Niben101Scf02515,length=106341>
##contig=<ID=Niben101Scf02516,length=200713>
##contig=<ID=Niben101Scf02517,length=2063633>
##contig=<ID=Niben101Scf02519,length=187382>
##contig=<ID=Niben101Scf02520,length=314262>
##contig=<ID=Niben101Scf02521,length=233407>
##contig=<ID=Niben101Scf02522,length=228524>
##contig=<ID=Niben101Scf02523,length=128076>
##contig=<ID=Niben101Scf02524,length=35276>
##contig=<ID=Niben101Scf02525,length=882778>
##contig=<ID=Niben101Scf02526,length=367718>
##contig=<ID=Niben101Scf02527,length=206758>
##contig=<ID=Niben101Scf02528,length=85615>
##contig=<ID=Niben101Scf02530,length=976605>
##contig=<ID=Niben101Scf02531,length=396854>
##contig=<ID=Niben101Scf02532,length=289335>
##contig=<ID=Niben101Scf02533,length=314785>
##contig=<ID=Niben101Scf02534,length=142600>
##contig=<ID=Niben101Scf02535,length=530907>
##contig=<ID=Niben101Scf02536,length=148769>
##contig=<ID=Niben101Scf02537,length=2268369>
##contig=<ID=Niben101Scf02538,length=803019>
##contig=<ID=Niben101Scf02539,length=203218>
##contig=<ID=Niben101Scf02540,length=252542>
##contig=<ID=Niben101Scf02541,length=1164851>
##contig=<ID=Niben101Scf02542,length=277675>
##contig=<ID=Niben101Scf02543,length=592630>
##contig=<ID=Niben101Scf02544,length=286547>
##contig=<ID=Niben101Scf02547,length=312808>
##contig=<ID=Niben101Scf02548,length=771556>
##contig=<ID=Niben101Scf02549,length=404677>
##contig=<ID=Niben101Scf02551,length=267859>
##contig=<ID=Niben101Scf02552,length=462079>
##contig=<ID=Niben101Scf02553,length=380725>
##contig=<ID=Niben101Scf02554,length=49194>
##contig=<ID=Niben101Scf02555,length=113557>
##contig=<ID=Niben101Scf02556,length=32717>
##contig=<ID=Niben101Scf02558,length=191485>
##contig=<ID=Niben101Scf02560,length=43810>
##contig=<ID=Niben101Scf02562,length=502728>
##contig=<ID=Niben101Scf02563,length=785508>
##contig=<ID=Niben101Scf02564,length=1638087>
##contig=<ID=Niben101Scf02565,length=408853>
##contig=<ID=Niben101Scf02566,length=503981>
##contig=<ID=Niben101Scf02567,length=227195>
##contig=<ID=Niben101Scf02568,length=450235>
##contig=<ID=Niben101Scf02569,length=521969>
##contig=<ID=Niben101Scf02571,length=400194>
##contig=<ID=Niben101Scf02572,length=505219>
##contig=<ID=Niben101Scf02573,length=417503>
##contig=<ID=Niben101Scf02575,length=489152>
##contig=<ID=Niben101Scf02576,length=170430>
##contig=<ID=Niben101Scf02577,length=429479>
##contig=<ID=Niben101Scf02578,length=98881>
##contig=<ID=Niben101Scf02581,length=608992>
##contig=<ID=Niben101Scf02582,length=651217>
##contig=<ID=Niben101Scf02583,length=745205>
##contig=<ID=Niben101Scf02585,length=142773>
##contig=<ID=Niben101Scf02587,length=86362>
##contig=<ID=Niben101Scf02588,length=161408>
##contig=<ID=Niben101Scf02589,length=721930>
##contig=<ID=Niben101Scf02590,length=366617>
##contig=<ID=Niben101Scf02591,length=170933>
##contig=<ID=Niben101Scf02593,length=71340>
##contig=<ID=Niben101Scf02594,length=1104649>
##contig=<ID=Niben101Scf02595,length=761157>
##contig=<ID=Niben101Scf02597,length=914443>
##contig=<ID=Niben101Scf02600,length=118313>
##contig=<ID=Niben101Scf02601,length=862185>
##contig=<ID=Niben101Scf02602,length=235127>
##contig=<ID=Niben101Scf02603,length=410676>
##contig=<ID=Niben101Scf02605,length=1139884>
##contig=<ID=Niben101Scf02606,length=683459>
##contig=<ID=Niben101Scf02608,length=486180>
##contig=<ID=Niben101Scf02609,length=55309>
##contig=<ID=Niben101Scf02610,length=374932>
##contig=<ID=Niben101Scf02612,length=138503>
##contig=<ID=Niben101Scf02613,length=755856>
##contig=<ID=Niben101Scf02614,length=100964>
##contig=<ID=Niben101Scf02615,length=200818>
##contig=<ID=Niben101Scf02618,length=579004>
##contig=<ID=Niben101Scf02620,length=163294>
##contig=<ID=Niben101Scf02621,length=647404>
##contig=<ID=Niben101Scf02622,length=1375542>
##contig=<ID=Niben101Scf02623,length=180271>
##contig=<ID=Niben101Scf02625,length=796166>
##contig=<ID=Niben101Scf02626,length=952813>
##contig=<ID=Niben101Scf02627,length=241022>
##contig=<ID=Niben101Scf02631,length=631008>
##contig=<ID=Niben101Scf02632,length=867720>
##contig=<ID=Niben101Scf02634,length=513490>
##contig=<ID=Niben101Scf02635,length=705937>
##contig=<ID=Niben101Scf02636,length=1157746>
##contig=<ID=Niben101Scf02637,length=629570>
##contig=<ID=Niben101Scf02638,length=543323>
##contig=<ID=Niben101Scf02639,length=563175>
##contig=<ID=Niben101Scf02641,length=107698>
##contig=<ID=Niben101Scf02644,length=60116>
##contig=<ID=Niben101Scf02646,length=483127>
##contig=<ID=Niben101Scf02647,length=504622>
##contig=<ID=Niben101Scf02648,length=598101>
##contig=<ID=Niben101Scf02650,length=488810>
##contig=<ID=Niben101Scf02652,length=293210>
##contig=<ID=Niben101Scf02653,length=806859>
##contig=<ID=Niben101Scf02654,length=83135>
##contig=<ID=Niben101Scf02655,length=284560>
##contig=<ID=Niben101Scf02656,length=589162>
##contig=<ID=Niben101Scf02657,length=266604>
##contig=<ID=Niben101Scf02658,length=630424>
##contig=<ID=Niben101Scf02659,length=365749>
##contig=<ID=Niben101Scf02660,length=587732>
##contig=<ID=Niben101Scf02662,length=97320>
##contig=<ID=Niben101Scf02663,length=126116>
##contig=<ID=Niben101Scf02664,length=206375>
##contig=<ID=Niben101Scf02665,length=1677941>
##contig=<ID=Niben101Scf02668,length=638279>
##contig=<ID=Niben101Scf02669,length=708193>
##contig=<ID=Niben101Scf02670,length=28246>
##contig=<ID=Niben101Scf02673,length=7886>
##contig=<ID=Niben101Scf02679,length=290493>
##contig=<ID=Niben101Scf02680,length=315017>
##contig=<ID=Niben101Scf02681,length=298820>
##contig=<ID=Niben101Scf02682,length=53560>
##contig=<ID=Niben101Scf02685,length=25488>
##contig=<ID=Niben101Scf02687,length=35505>
##contig=<ID=Niben101Scf02688,length=754362>
##contig=<ID=Niben101Scf02690,length=217731>
##contig=<ID=Niben101Scf02693,length=372801>
##contig=<ID=Niben101Scf02694,length=862195>
##contig=<ID=Niben101Scf02698,length=233299>
##contig=<ID=Niben101Scf02699,length=389068>
##contig=<ID=Niben101Scf02700,length=322884>
##contig=<ID=Niben101Scf02702,length=64001>
##contig=<ID=Niben101Scf02705,length=399075>
##contig=<ID=Niben101Scf02706,length=530841>
##contig=<ID=Niben101Scf02707,length=162386>
##contig=<ID=Niben101Scf02709,length=554530>
##contig=<ID=Niben101Scf02710,length=145465>
##contig=<ID=Niben101Scf02711,length=281114>
##contig=<ID=Niben101Scf02714,length=811926>
##contig=<ID=Niben101Scf02716,length=176475>
##contig=<ID=Niben101Scf02717,length=6606>
##contig=<ID=Niben101Scf02718,length=41697>
##contig=<ID=Niben101Scf02719,length=185033>
##contig=<ID=Niben101Scf02720,length=1256082>
##contig=<ID=Niben101Scf02721,length=616441>
##contig=<ID=Niben101Scf02724,length=693570>
##contig=<ID=Niben101Scf02725,length=897065>
##contig=<ID=Niben101Scf02726,length=502731>
##contig=<ID=Niben101Scf02730,length=272389>
##contig=<ID=Niben101Scf02731,length=741666>
##contig=<ID=Niben101Scf02733,length=174300>
##contig=<ID=Niben101Scf02734,length=203723>
##contig=<ID=Niben101Scf02735,length=263263>
##contig=<ID=Niben101Scf02736,length=904042>
##contig=<ID=Niben101Scf02737,length=433349>
##contig=<ID=Niben101Scf02738,length=826831>
##contig=<ID=Niben101Scf02739,length=252119>
##contig=<ID=Niben101Scf02740,length=1612445>
##contig=<ID=Niben101Scf02741,length=311622>
##contig=<ID=Niben101Scf02744,length=279654>
##contig=<ID=Niben101Scf02746,length=867431>
##contig=<ID=Niben101Scf02747,length=115460>
##contig=<ID=Niben101Scf02749,length=687626>
##contig=<ID=Niben101Scf02750,length=503268>
##contig=<ID=Niben101Scf02751,length=874603>
##contig=<ID=Niben101Scf02752,length=1628747>
##contig=<ID=Niben101Scf02753,length=203616>
##contig=<ID=Niben101Scf02755,length=715237>
##contig=<ID=Niben101Scf02756,length=229560>
##contig=<ID=Niben101Scf02757,length=513929>
##contig=<ID=Niben101Scf02759,length=415687>
##contig=<ID=Niben101Scf02760,length=401499>
##contig=<ID=Niben101Scf02761,length=539934>
##contig=<ID=Niben101Scf02762,length=288176>
##contig=<ID=Niben101Scf02763,length=666368>
##contig=<ID=Niben101Scf02764,length=850823>
##contig=<ID=Niben101Scf02766,length=219835>
##contig=<ID=Niben101Scf02767,length=788677>
##contig=<ID=Niben101Scf02768,length=128131>
##contig=<ID=Niben101Scf02769,length=250887>
##contig=<ID=Niben101Scf02770,length=307167>
##contig=<ID=Niben101Scf02771,length=493675>
##contig=<ID=Niben101Scf02772,length=820556>
##contig=<ID=Niben101Scf02774,length=408239>
##contig=<ID=Niben101Scf02775,length=189384>
##contig=<ID=Niben101Scf02777,length=37003>
##contig=<ID=Niben101Scf02778,length=660173>
##contig=<ID=Niben101Scf02783,length=212410>
##contig=<ID=Niben101Scf02784,length=181893>
##contig=<ID=Niben101Scf02785,length=397805>
##contig=<ID=Niben101Scf02786,length=440689>
##contig=<ID=Niben101Scf02789,length=259492>
##contig=<ID=Niben101Scf02790,length=609574>
##contig=<ID=Niben101Scf02791,length=281442>
##contig=<ID=Niben101Scf02792,length=467440>
##contig=<ID=Niben101Scf02793,length=2838176>
##contig=<ID=Niben101Scf02794,length=738934>
##contig=<ID=Niben101Scf02795,length=85158>
##contig=<ID=Niben101Scf02797,length=260602>
##contig=<ID=Niben101Scf02798,length=851385>
##contig=<ID=Niben101Scf02801,length=169478>
##contig=<ID=Niben101Scf02802,length=124528>
##contig=<ID=Niben101Scf02803,length=571572>
##contig=<ID=Niben101Scf02804,length=75335>
##contig=<ID=Niben101Scf02805,length=928263>
##contig=<ID=Niben101Scf02806,length=132944>
##contig=<ID=Niben101Scf02807,length=1242176>
##contig=<ID=Niben101Scf02809,length=80444>
##contig=<ID=Niben101Scf02812,length=411742>
##contig=<ID=Niben101Scf02813,length=38747>
##contig=<ID=Niben101Scf02814,length=522275>
##contig=<ID=Niben101Scf02816,length=1789957>
##contig=<ID=Niben101Scf02817,length=19642>
##contig=<ID=Niben101Scf02818,length=333027>
##contig=<ID=Niben101Scf02819,length=846069>
##contig=<ID=Niben101Scf02820,length=150333>
##contig=<ID=Niben101Scf02821,length=1558370>
##contig=<ID=Niben101Scf02822,length=1159726>
##contig=<ID=Niben101Scf02823,length=581894>
##contig=<ID=Niben101Scf02824,length=468598>
##contig=<ID=Niben101Scf02825,length=180409>
##contig=<ID=Niben101Scf02826,length=328309>
##contig=<ID=Niben101Scf02827,length=982224>
##contig=<ID=Niben101Scf02828,length=519915>
##contig=<ID=Niben101Scf02829,length=1060589>
##contig=<ID=Niben101Scf02830,length=377854>
##contig=<ID=Niben101Scf02831,length=955402>
##contig=<ID=Niben101Scf02832,length=500104>
##contig=<ID=Niben101Scf02834,length=234806>
##contig=<ID=Niben101Scf02835,length=146407>
##contig=<ID=Niben101Scf02836,length=508391>
##contig=<ID=Niben101Scf02837,length=918316>
##contig=<ID=Niben101Scf02838,length=881095>
##contig=<ID=Niben101Scf02839,length=402611>
##contig=<ID=Niben101Scf02840,length=523302>
##contig=<ID=Niben101Scf02842,length=233060>
##contig=<ID=Niben101Scf02844,length=1524780>
##contig=<ID=Niben101Scf02846,length=251175>
##contig=<ID=Niben101Scf02847,length=104724>
##contig=<ID=Niben101Scf02849,length=1065210>
##contig=<ID=Niben101Scf02851,length=62206>
##contig=<ID=Niben101Scf02852,length=492975>
##contig=<ID=Niben101Scf02853,length=771133>
##contig=<ID=Niben101Scf02854,length=1240817>
##contig=<ID=Niben101Scf02856,length=1302>
##contig=<ID=Niben101Scf02857,length=570895>
##contig=<ID=Niben101Scf02858,length=347933>
##contig=<ID=Niben101Scf02860,length=437736>
##contig=<ID=Niben101Scf02862,length=208676>
##contig=<ID=Niben101Scf02864,length=1239896>
##contig=<ID=Niben101Scf02868,length=637509>
##contig=<ID=Niben101Scf02869,length=1914385>
##contig=<ID=Niben101Scf02870,length=138219>
##contig=<ID=Niben101Scf02873,length=355499>
##contig=<ID=Niben101Scf02875,length=178117>
##contig=<ID=Niben101Scf02877,length=761699>
##contig=<ID=Niben101Scf02878,length=388901>
##contig=<ID=Niben101Scf02880,length=114913>
##contig=<ID=Niben101Scf02881,length=625906>
##contig=<ID=Niben101Scf02886,length=354673>
##contig=<ID=Niben101Scf02887,length=284867>
##contig=<ID=Niben101Scf02890,length=179060>
##contig=<ID=Niben101Scf02891,length=585238>
##contig=<ID=Niben101Scf02892,length=363495>
##contig=<ID=Niben101Scf02893,length=328682>
##contig=<ID=Niben101Scf02894,length=83937>
##contig=<ID=Niben101Scf02895,length=518300>
##contig=<ID=Niben101Scf02896,length=107072>
##contig=<ID=Niben101Scf02897,length=601749>
##contig=<ID=Niben101Scf02899,length=762010>
##contig=<ID=Niben101Scf02902,length=584709>
##contig=<ID=Niben101Scf02903,length=584468>
##contig=<ID=Niben101Scf02904,length=607370>
##contig=<ID=Niben101Scf02907,length=805847>
##contig=<ID=Niben101Scf02908,length=704603>
##contig=<ID=Niben101Scf02909,length=1172021>
##contig=<ID=Niben101Scf02910,length=224619>
##contig=<ID=Niben101Scf02911,length=853045>
##contig=<ID=Niben101Scf02912,length=88327>
##contig=<ID=Niben101Scf02913,length=160879>
##contig=<ID=Niben101Scf02914,length=383819>
##contig=<ID=Niben101Scf02915,length=926980>
##contig=<ID=Niben101Scf02917,length=182094>
##contig=<ID=Niben101Scf02918,length=212522>
##contig=<ID=Niben101Scf02919,length=507130>
##contig=<ID=Niben101Scf02920,length=176193>
##contig=<ID=Niben101Scf02922,length=394864>
##contig=<ID=Niben101Scf02927,length=1099632>
##contig=<ID=Niben101Scf02929,length=760427>
##contig=<ID=Niben101Scf02930,length=85185>
##contig=<ID=Niben101Scf02933,length=22831>
##contig=<ID=Niben101Scf02935,length=27203>
##contig=<ID=Niben101Scf02936,length=591069>
##contig=<ID=Niben101Scf02937,length=1037445>
##contig=<ID=Niben101Scf02939,length=305472>
##contig=<ID=Niben101Scf02941,length=242487>
##contig=<ID=Niben101Scf02942,length=150052>
##contig=<ID=Niben101Scf02944,length=347927>
##contig=<ID=Niben101Scf02945,length=283455>
##contig=<ID=Niben101Scf02946,length=224130>
##contig=<ID=Niben101Scf02947,length=555115>
##contig=<ID=Niben101Scf02949,length=1611502>
##contig=<ID=Niben101Scf02952,length=712420>
##contig=<ID=Niben101Scf02953,length=247603>
##contig=<ID=Niben101Scf02955,length=667766>
##contig=<ID=Niben101Scf02957,length=271838>
##contig=<ID=Niben101Scf02961,length=1167>
##contig=<ID=Niben101Scf02964,length=145256>
##contig=<ID=Niben101Scf02968,length=736118>
##contig=<ID=Niben101Scf02969,length=241093>
##contig=<ID=Niben101Scf02971,length=695752>
##contig=<ID=Niben101Scf02972,length=1001810>
##contig=<ID=Niben101Scf02974,length=227004>
##contig=<ID=Niben101Scf02976,length=332090>
##contig=<ID=Niben101Scf02979,length=905097>
##contig=<ID=Niben101Scf02981,length=55039>
##contig=<ID=Niben101Scf02982,length=430287>
##contig=<ID=Niben101Scf02983,length=429488>
##contig=<ID=Niben101Scf02984,length=258370>
##contig=<ID=Niben101Scf02985,length=38004>
##contig=<ID=Niben101Scf02989,length=353434>
##contig=<ID=Niben101Scf02990,length=1012688>
##contig=<ID=Niben101Scf02992,length=438776>
##contig=<ID=Niben101Scf02994,length=575233>
##contig=<ID=Niben101Scf02995,length=283776>
##contig=<ID=Niben101Scf02996,length=973846>
##contig=<ID=Niben101Scf02997,length=342166>
##contig=<ID=Niben101Scf03000,length=363492>
##contig=<ID=Niben101Scf03001,length=162349>
##contig=<ID=Niben101Scf03004,length=438632>
##contig=<ID=Niben101Scf03005,length=416879>
##contig=<ID=Niben101Scf03006,length=1140270>
##contig=<ID=Niben101Scf03009,length=604742>
##contig=<ID=Niben101Scf03010,length=652934>
##contig=<ID=Niben101Scf03011,length=232087>
##contig=<ID=Niben101Scf03012,length=492760>
##contig=<ID=Niben101Scf03014,length=72262>
##contig=<ID=Niben101Scf03015,length=1043482>
##contig=<ID=Niben101Scf03018,length=2236216>
##contig=<ID=Niben101Scf03019,length=609067>
##contig=<ID=Niben101Scf03020,length=55408>
##contig=<ID=Niben101Scf03021,length=492155>
##contig=<ID=Niben101Scf03023,length=474121>
##contig=<ID=Niben101Scf03024,length=123761>
##contig=<ID=Niben101Scf03026,length=1055211>
##contig=<ID=Niben101Scf03027,length=310611>
##contig=<ID=Niben101Scf03028,length=522205>
##contig=<ID=Niben101Scf03029,length=411427>
##contig=<ID=Niben101Scf03030,length=265538>
##contig=<ID=Niben101Scf03031,length=539171>
##contig=<ID=Niben101Scf03034,length=71418>
##contig=<ID=Niben101Scf03035,length=678322>
##contig=<ID=Niben101Scf03036,length=875135>
##contig=<ID=Niben101Scf03037,length=227480>
##contig=<ID=Niben101Scf03038,length=1852307>
##contig=<ID=Niben101Scf03039,length=446990>
##contig=<ID=Niben101Scf03040,length=778079>
##contig=<ID=Niben101Scf03044,length=30079>
##contig=<ID=Niben101Scf03045,length=1743047>
##contig=<ID=Niben101Scf03046,length=821550>
##contig=<ID=Niben101Scf03047,length=231334>
##contig=<ID=Niben101Scf03048,length=641055>
##contig=<ID=Niben101Scf03049,length=898930>
##contig=<ID=Niben101Scf03050,length=744910>
##contig=<ID=Niben101Scf03051,length=198959>
##contig=<ID=Niben101Scf03052,length=157039>
##contig=<ID=Niben101Scf03053,length=172077>
##contig=<ID=Niben101Scf03056,length=316835>
##contig=<ID=Niben101Scf03057,length=167493>
##contig=<ID=Niben101Scf03059,length=159769>
##contig=<ID=Niben101Scf03060,length=416850>
##contig=<ID=Niben101Scf03061,length=136427>
##contig=<ID=Niben101Scf03062,length=880789>
##contig=<ID=Niben101Scf03064,length=995972>
##contig=<ID=Niben101Scf03066,length=309543>
##contig=<ID=Niben101Scf03068,length=525352>
##contig=<ID=Niben101Scf03069,length=560648>
##contig=<ID=Niben101Scf03070,length=953084>
##contig=<ID=Niben101Scf03072,length=769466>
##contig=<ID=Niben101Scf03075,length=77010>
##contig=<ID=Niben101Scf03076,length=382324>
##contig=<ID=Niben101Scf03077,length=479941>
##contig=<ID=Niben101Scf03079,length=227206>
##contig=<ID=Niben101Scf03080,length=523235>
##contig=<ID=Niben101Scf03081,length=16162>
##contig=<ID=Niben101Scf03082,length=203161>
##contig=<ID=Niben101Scf03085,length=834714>
##contig=<ID=Niben101Scf03088,length=443307>
##contig=<ID=Niben101Scf03089,length=44553>
##contig=<ID=Niben101Scf03091,length=202593>
##contig=<ID=Niben101Scf03092,length=370159>
##contig=<ID=Niben101Scf03093,length=143530>
##contig=<ID=Niben101Scf03094,length=657796>
##contig=<ID=Niben101Scf03095,length=22589>
##contig=<ID=Niben101Scf03096,length=280950>
##contig=<ID=Niben101Scf03097,length=319134>
##contig=<ID=Niben101Scf03098,length=99485>
##contig=<ID=Niben101Scf03099,length=625669>
##contig=<ID=Niben101Scf03100,length=273730>
##contig=<ID=Niben101Scf03101,length=286888>
##contig=<ID=Niben101Scf03102,length=127123>
##contig=<ID=Niben101Scf03103,length=271578>
##contig=<ID=Niben101Scf03104,length=468412>
##contig=<ID=Niben101Scf03105,length=156686>
##contig=<ID=Niben101Scf03106,length=359252>
##contig=<ID=Niben101Scf03107,length=261582>
##contig=<ID=Niben101Scf03108,length=1549890>
##contig=<ID=Niben101Scf03109,length=309671>
##contig=<ID=Niben101Scf03110,length=638015>
##contig=<ID=Niben101Scf03111,length=257344>
##contig=<ID=Niben101Scf03112,length=1077>
##contig=<ID=Niben101Scf03113,length=460238>
##contig=<ID=Niben101Scf03114,length=1096127>
##contig=<ID=Niben101Scf03115,length=411268>
##contig=<ID=Niben101Scf03116,length=598277>
##contig=<ID=Niben101Scf03121,length=503524>
##contig=<ID=Niben101Scf03123,length=185569>
##contig=<ID=Niben101Scf03124,length=209958>
##contig=<ID=Niben101Scf03127,length=63771>
##contig=<ID=Niben101Scf03128,length=1050195>
##contig=<ID=Niben101Scf03129,length=808151>
##contig=<ID=Niben101Scf03133,length=251786>
##contig=<ID=Niben101Scf03138,length=279897>
##contig=<ID=Niben101Scf03141,length=1167771>
##contig=<ID=Niben101Scf03142,length=579083>
##contig=<ID=Niben101Scf03143,length=1420353>
##contig=<ID=Niben101Scf03145,length=823039>
##contig=<ID=Niben101Scf03147,length=1153639>
##contig=<ID=Niben101Scf03150,length=834086>
##contig=<ID=Niben101Scf03152,length=133488>
##contig=<ID=Niben101Scf03154,length=673020>
##contig=<ID=Niben101Scf03156,length=557117>
##contig=<ID=Niben101Scf03157,length=149152>
##contig=<ID=Niben101Scf03158,length=1543>
##contig=<ID=Niben101Scf03159,length=80481>
##contig=<ID=Niben101Scf03160,length=354812>
##contig=<ID=Niben101Scf03161,length=244059>
##contig=<ID=Niben101Scf03164,length=810051>
##contig=<ID=Niben101Scf03166,length=150021>
##contig=<ID=Niben101Scf03167,length=359820>
##contig=<ID=Niben101Scf03169,length=911169>
##contig=<ID=Niben101Scf03170,length=611437>
##contig=<ID=Niben101Scf03171,length=441841>
##contig=<ID=Niben101Scf03173,length=224479>
##contig=<ID=Niben101Scf03174,length=88283>
##contig=<ID=Niben101Scf03175,length=215110>
##contig=<ID=Niben101Scf03179,length=170684>
##contig=<ID=Niben101Scf03184,length=829396>
##contig=<ID=Niben101Scf03185,length=292009>
##contig=<ID=Niben101Scf03186,length=309573>
##contig=<ID=Niben101Scf03187,length=60208>
##contig=<ID=Niben101Scf03188,length=801057>
##contig=<ID=Niben101Scf03189,length=514414>
##contig=<ID=Niben101Scf03191,length=608429>
##contig=<ID=Niben101Scf03193,length=206657>
##contig=<ID=Niben101Scf03194,length=264030>
##contig=<ID=Niben101Scf03196,length=67036>
##contig=<ID=Niben101Scf03197,length=705343>
##contig=<ID=Niben101Scf03200,length=292300>
##contig=<ID=Niben101Scf03202,length=1438024>
##contig=<ID=Niben101Scf03203,length=1463683>
##contig=<ID=Niben101Scf03204,length=309299>
##contig=<ID=Niben101Scf03205,length=343878>
##contig=<ID=Niben101Scf03206,length=509122>
##contig=<ID=Niben101Scf03207,length=149843>
##contig=<ID=Niben101Scf03208,length=837761>
##contig=<ID=Niben101Scf03209,length=164679>
##contig=<ID=Niben101Scf03210,length=134151>
##contig=<ID=Niben101Scf03211,length=62479>
##contig=<ID=Niben101Scf03213,length=444690>
##contig=<ID=Niben101Scf03214,length=254709>
##contig=<ID=Niben101Scf03215,length=332408>
##contig=<ID=Niben101Scf03216,length=157418>
##contig=<ID=Niben101Scf03218,length=63408>
##contig=<ID=Niben101Scf03220,length=120193>
##contig=<ID=Niben101Scf03221,length=340611>
##contig=<ID=Niben101Scf03222,length=556188>
##contig=<ID=Niben101Scf03223,length=534932>
##contig=<ID=Niben101Scf03224,length=1512182>
##contig=<ID=Niben101Scf03225,length=278749>
##contig=<ID=Niben101Scf03226,length=534618>
##contig=<ID=Niben101Scf03227,length=612887>
##contig=<ID=Niben101Scf03229,length=223584>
##contig=<ID=Niben101Scf03232,length=263179>
##contig=<ID=Niben101Scf03234,length=256466>
##contig=<ID=Niben101Scf03236,length=452704>
##contig=<ID=Niben101Scf03237,length=133201>
##contig=<ID=Niben101Scf03238,length=428769>
##contig=<ID=Niben101Scf03239,length=672582>
##contig=<ID=Niben101Scf03240,length=249546>
##contig=<ID=Niben101Scf03241,length=195938>
##contig=<ID=Niben101Scf03243,length=156341>
##contig=<ID=Niben101Scf03245,length=924949>
##contig=<ID=Niben101Scf03249,length=207816>
##contig=<ID=Niben101Scf03250,length=217691>
##contig=<ID=Niben101Scf03251,length=174971>
##contig=<ID=Niben101Scf03252,length=539739>
##contig=<ID=Niben101Scf03253,length=321430>
##contig=<ID=Niben101Scf03254,length=1474038>
##contig=<ID=Niben101Scf03255,length=423281>
##contig=<ID=Niben101Scf03256,length=398435>
##contig=<ID=Niben101Scf03257,length=503746>
##contig=<ID=Niben101Scf03261,length=66244>
##contig=<ID=Niben101Scf03262,length=301120>
##contig=<ID=Niben101Scf03263,length=937960>
##contig=<ID=Niben101Scf03264,length=680262>
##contig=<ID=Niben101Scf03265,length=132197>
##contig=<ID=Niben101Scf03266,length=620785>
##contig=<ID=Niben101Scf03267,length=112679>
##contig=<ID=Niben101Scf03268,length=1077340>
##contig=<ID=Niben101Scf03269,length=99650>
##contig=<ID=Niben101Scf03271,length=332977>
##contig=<ID=Niben101Scf03272,length=1086>
##contig=<ID=Niben101Scf03273,length=415393>
##contig=<ID=Niben101Scf03274,length=407427>
##contig=<ID=Niben101Scf03275,length=122411>
##contig=<ID=Niben101Scf03276,length=119808>
##contig=<ID=Niben101Scf03277,length=351680>
##contig=<ID=Niben101Scf03278,length=812162>
##contig=<ID=Niben101Scf03279,length=490502>
##contig=<ID=Niben101Scf03280,length=265911>
##contig=<ID=Niben101Scf03281,length=266620>
##contig=<ID=Niben101Scf03282,length=916872>
##contig=<ID=Niben101Scf03283,length=597303>
##contig=<ID=Niben101Scf03284,length=867787>
##contig=<ID=Niben101Scf03287,length=562508>
##contig=<ID=Niben101Scf03289,length=518407>
##contig=<ID=Niben101Scf03290,length=132291>
##contig=<ID=Niben101Scf03291,length=338845>
##contig=<ID=Niben101Scf03292,length=799476>
##contig=<ID=Niben101Scf03293,length=237691>
##contig=<ID=Niben101Scf03294,length=269074>
##contig=<ID=Niben101Scf03295,length=1125922>
##contig=<ID=Niben101Scf03298,length=583308>
##contig=<ID=Niben101Scf03300,length=650266>
##contig=<ID=Niben101Scf03302,length=538574>
##contig=<ID=Niben101Scf03304,length=302841>
##contig=<ID=Niben101Scf03306,length=401479>
##contig=<ID=Niben101Scf03307,length=972545>
##contig=<ID=Niben101Scf03308,length=334651>
##contig=<ID=Niben101Scf03309,length=917719>
##contig=<ID=Niben101Scf03310,length=87744>
##contig=<ID=Niben101Scf03311,length=283296>
##contig=<ID=Niben101Scf03313,length=162161>
##contig=<ID=Niben101Scf03314,length=88786>
##contig=<ID=Niben101Scf03320,length=647648>
##contig=<ID=Niben101Scf03321,length=709534>
##contig=<ID=Niben101Scf03322,length=59931>
##contig=<ID=Niben101Scf03323,length=231992>
##contig=<ID=Niben101Scf03325,length=287556>
##contig=<ID=Niben101Scf03326,length=659155>
##contig=<ID=Niben101Scf03328,length=306180>
##contig=<ID=Niben101Scf03329,length=380512>
##contig=<ID=Niben101Scf03330,length=287448>
##contig=<ID=Niben101Scf03331,length=142008>
##contig=<ID=Niben101Scf03332,length=634984>
##contig=<ID=Niben101Scf03335,length=251303>
##contig=<ID=Niben101Scf03337,length=757265>
##contig=<ID=Niben101Scf03338,length=212056>
##contig=<ID=Niben101Scf03340,length=988975>
##contig=<ID=Niben101Scf03341,length=600596>
##contig=<ID=Niben101Scf03343,length=299972>
##contig=<ID=Niben101Scf03345,length=95951>
##contig=<ID=Niben101Scf03348,length=154233>
##contig=<ID=Niben101Scf03349,length=71804>
##contig=<ID=Niben101Scf03350,length=1015517>
##contig=<ID=Niben101Scf03351,length=663307>
##contig=<ID=Niben101Scf03352,length=419891>
##contig=<ID=Niben101Scf03354,length=139551>
##contig=<ID=Niben101Scf03357,length=197466>
##contig=<ID=Niben101Scf03360,length=271452>
##contig=<ID=Niben101Scf03361,length=299243>
##contig=<ID=Niben101Scf03362,length=655553>
##contig=<ID=Niben101Scf03363,length=297244>
##contig=<ID=Niben101Scf03365,length=695464>
##contig=<ID=Niben101Scf03366,length=122310>
##contig=<ID=Niben101Scf03367,length=284937>
##contig=<ID=Niben101Scf03368,length=231777>
##contig=<ID=Niben101Scf03370,length=1031646>
##contig=<ID=Niben101Scf03371,length=396063>
##contig=<ID=Niben101Scf03373,length=524673>
##contig=<ID=Niben101Scf03374,length=1046318>
##contig=<ID=Niben101Scf03375,length=339359>
##contig=<ID=Niben101Scf03376,length=653645>
##contig=<ID=Niben101Scf03377,length=698916>
##contig=<ID=Niben101Scf03378,length=13283>
##contig=<ID=Niben101Scf03380,length=421402>
##contig=<ID=Niben101Scf03385,length=770281>
##contig=<ID=Niben101Scf03388,length=99619>
##contig=<ID=Niben101Scf03389,length=183083>
##contig=<ID=Niben101Scf03390,length=1560527>
##contig=<ID=Niben101Scf03392,length=1306773>
##contig=<ID=Niben101Scf03393,length=379566>
##contig=<ID=Niben101Scf03396,length=865206>
##contig=<ID=Niben101Scf03397,length=152802>
##contig=<ID=Niben101Scf03398,length=822193>
##contig=<ID=Niben101Scf03400,length=306841>
##contig=<ID=Niben101Scf03401,length=337799>
##contig=<ID=Niben101Scf03403,length=433000>
##contig=<ID=Niben101Scf03404,length=243571>
##contig=<ID=Niben101Scf03405,length=527440>
##contig=<ID=Niben101Scf03407,length=352054>
##contig=<ID=Niben101Scf03410,length=505303>
##contig=<ID=Niben101Scf03411,length=111137>
##contig=<ID=Niben101Scf03412,length=656555>
##contig=<ID=Niben101Scf03413,length=373222>
##contig=<ID=Niben101Scf03414,length=552876>
##contig=<ID=Niben101Scf03417,length=592076>
##contig=<ID=Niben101Scf03418,length=107025>
##contig=<ID=Niben101Scf03419,length=1630988>
##contig=<ID=Niben101Scf03420,length=266321>
##contig=<ID=Niben101Scf03421,length=687595>
##contig=<ID=Niben101Scf03422,length=522637>
##contig=<ID=Niben101Scf03423,length=230877>
##contig=<ID=Niben101Scf03424,length=166138>
##contig=<ID=Niben101Scf03425,length=531597>
##contig=<ID=Niben101Scf03426,length=453786>
##contig=<ID=Niben101Scf03427,length=1148687>
##contig=<ID=Niben101Scf03428,length=196739>
##contig=<ID=Niben101Scf03431,length=109571>
##contig=<ID=Niben101Scf03432,length=246139>
##contig=<ID=Niben101Scf03434,length=307757>
##contig=<ID=Niben101Scf03435,length=325366>
##contig=<ID=Niben101Scf03436,length=399870>
##contig=<ID=Niben101Scf03437,length=362891>
##contig=<ID=Niben101Scf03438,length=752988>
##contig=<ID=Niben101Scf03439,length=447935>
##contig=<ID=Niben101Scf03441,length=398749>
##contig=<ID=Niben101Scf03443,length=131984>
##contig=<ID=Niben101Scf03444,length=556675>
##contig=<ID=Niben101Scf03445,length=731614>
##contig=<ID=Niben101Scf03446,length=1502945>
##contig=<ID=Niben101Scf03448,length=417042>
##contig=<ID=Niben101Scf03449,length=328800>
##contig=<ID=Niben101Scf03450,length=315290>
##contig=<ID=Niben101Scf03453,length=408256>
##contig=<ID=Niben101Scf03455,length=829807>
##contig=<ID=Niben101Scf03457,length=213853>
##contig=<ID=Niben101Scf03458,length=164745>
##contig=<ID=Niben101Scf03459,length=250934>
##contig=<ID=Niben101Scf03460,length=846953>
##contig=<ID=Niben101Scf03461,length=616354>
##contig=<ID=Niben101Scf03462,length=542403>
##contig=<ID=Niben101Scf03463,length=327668>
##contig=<ID=Niben101Scf03467,length=99852>
##contig=<ID=Niben101Scf03468,length=489783>
##contig=<ID=Niben101Scf03469,length=589697>
##contig=<ID=Niben101Scf03471,length=339938>
##contig=<ID=Niben101Scf03472,length=81533>
##contig=<ID=Niben101Scf03473,length=277686>
##contig=<ID=Niben101Scf03474,length=409126>
##contig=<ID=Niben101Scf03475,length=131224>
##contig=<ID=Niben101Scf03476,length=296998>
##contig=<ID=Niben101Scf03478,length=157756>
##contig=<ID=Niben101Scf03479,length=675222>
##contig=<ID=Niben101Scf03481,length=291524>
##contig=<ID=Niben101Scf03482,length=311247>
##contig=<ID=Niben101Scf03483,length=93611>
##contig=<ID=Niben101Scf03484,length=895144>
##contig=<ID=Niben101Scf03486,length=462892>
##contig=<ID=Niben101Scf03487,length=94824>
##contig=<ID=Niben101Scf03488,length=1366302>
##contig=<ID=Niben101Scf03489,length=162392>
##contig=<ID=Niben101Scf03491,length=293825>
##contig=<ID=Niben101Scf03492,length=305439>
##contig=<ID=Niben101Scf03493,length=107865>
##contig=<ID=Niben101Scf03494,length=1316145>
##contig=<ID=Niben101Scf03496,length=191984>
##contig=<ID=Niben101Scf03497,length=1362000>
##contig=<ID=Niben101Scf03499,length=67462>
##contig=<ID=Niben101Scf03500,length=335245>
##contig=<ID=Niben101Scf03502,length=203960>
##contig=<ID=Niben101Scf03503,length=271784>
##contig=<ID=Niben101Scf03504,length=765177>
##contig=<ID=Niben101Scf03505,length=13675>
##contig=<ID=Niben101Scf03506,length=444952>
##contig=<ID=Niben101Scf03507,length=666339>
##contig=<ID=Niben101Scf03510,length=976013>
##contig=<ID=Niben101Scf03512,length=301019>
##contig=<ID=Niben101Scf03514,length=177418>
##contig=<ID=Niben101Scf03515,length=151193>
##contig=<ID=Niben101Scf03517,length=34444>
##contig=<ID=Niben101Scf03518,length=919430>
##contig=<ID=Niben101Scf03520,length=347703>
##contig=<ID=Niben101Scf03523,length=255833>
##contig=<ID=Niben101Scf03525,length=216376>
##contig=<ID=Niben101Scf03526,length=236796>
##contig=<ID=Niben101Scf03528,length=454629>
##contig=<ID=Niben101Scf03530,length=351251>
##contig=<ID=Niben101Scf03532,length=434136>
##contig=<ID=Niben101Scf03534,length=339707>
##contig=<ID=Niben101Scf03535,length=202481>
##contig=<ID=Niben101Scf03536,length=321200>
##contig=<ID=Niben101Scf03538,length=661784>
##contig=<ID=Niben101Scf03539,length=85868>
##contig=<ID=Niben101Scf03540,length=189747>
##contig=<ID=Niben101Scf03541,length=168036>
##contig=<ID=Niben101Scf03545,length=193592>
##contig=<ID=Niben101Scf03546,length=297540>
##contig=<ID=Niben101Scf03548,length=392787>
##contig=<ID=Niben101Scf03549,length=213161>
##contig=<ID=Niben101Scf03550,length=191836>
##contig=<ID=Niben101Scf03551,length=239445>
##contig=<ID=Niben101Scf03552,length=122358>
##contig=<ID=Niben101Scf03553,length=31320>
##contig=<ID=Niben101Scf03555,length=478812>
##contig=<ID=Niben101Scf03559,length=274237>
##contig=<ID=Niben101Scf03560,length=313517>
##contig=<ID=Niben101Scf03561,length=244300>
##contig=<ID=Niben101Scf03562,length=557914>
##contig=<ID=Niben101Scf03563,length=189754>
##contig=<ID=Niben101Scf03564,length=190230>
##contig=<ID=Niben101Scf03565,length=893248>
##contig=<ID=Niben101Scf03568,length=125464>
##contig=<ID=Niben101Scf03570,length=540881>
##contig=<ID=Niben101Scf03571,length=81175>
##contig=<ID=Niben101Scf03572,length=542646>
##contig=<ID=Niben101Scf03573,length=153307>
##contig=<ID=Niben101Scf03574,length=194327>
##contig=<ID=Niben101Scf03576,length=295508>
##contig=<ID=Niben101Scf03577,length=227695>
##contig=<ID=Niben101Scf03579,length=608208>
##contig=<ID=Niben101Scf03580,length=299089>
##contig=<ID=Niben101Scf03584,length=758957>
##contig=<ID=Niben101Scf03587,length=164480>
##contig=<ID=Niben101Scf03590,length=209257>
##contig=<ID=Niben101Scf03591,length=66112>
##contig=<ID=Niben101Scf03592,length=337756>
##contig=<ID=Niben101Scf03593,length=7482>
##contig=<ID=Niben101Scf03595,length=2047772>
##contig=<ID=Niben101Scf03596,length=160579>
##contig=<ID=Niben101Scf03597,length=206473>
##contig=<ID=Niben101Scf03599,length=270217>
##contig=<ID=Niben101Scf03600,length=529504>
##contig=<ID=Niben101Scf03602,length=321626>
##contig=<ID=Niben101Scf03605,length=210524>
##contig=<ID=Niben101Scf03607,length=416199>
##contig=<ID=Niben101Scf03609,length=22218>
##contig=<ID=Niben101Scf03612,length=19837>
##contig=<ID=Niben101Scf03613,length=108136>
##contig=<ID=Niben101Scf03619,length=656895>
##contig=<ID=Niben101Scf03621,length=261488>
##contig=<ID=Niben101Scf03624,length=886081>
##contig=<ID=Niben101Scf03626,length=324979>
##contig=<ID=Niben101Scf03628,length=1557681>
##contig=<ID=Niben101Scf03630,length=198428>
##contig=<ID=Niben101Scf03634,length=1422828>
##contig=<ID=Niben101Scf03638,length=629239>
##contig=<ID=Niben101Scf03640,length=419573>
##contig=<ID=Niben101Scf03641,length=1484564>
##contig=<ID=Niben101Scf03643,length=1011968>
##contig=<ID=Niben101Scf03644,length=463792>
##contig=<ID=Niben101Scf03645,length=566024>
##contig=<ID=Niben101Scf03647,length=476334>
##contig=<ID=Niben101Scf03648,length=559388>
##contig=<ID=Niben101Scf03651,length=611551>
##contig=<ID=Niben101Scf03652,length=727286>
##contig=<ID=Niben101Scf03653,length=267434>
##contig=<ID=Niben101Scf03657,length=947910>
##contig=<ID=Niben101Scf03658,length=156820>
##contig=<ID=Niben101Scf03659,length=1043253>
##contig=<ID=Niben101Scf03660,length=317662>
##contig=<ID=Niben101Scf03661,length=237702>
##contig=<ID=Niben101Scf03662,length=323744>
##contig=<ID=Niben101Scf03667,length=2966>
##contig=<ID=Niben101Scf03670,length=580988>
##contig=<ID=Niben101Scf03671,length=465830>
##contig=<ID=Niben101Scf03673,length=625295>
##contig=<ID=Niben101Scf03674,length=260669>
##contig=<ID=Niben101Scf03676,length=518248>
##contig=<ID=Niben101Scf03677,length=153539>
##contig=<ID=Niben101Scf03679,length=508567>
##contig=<ID=Niben101Scf03682,length=3044>
##contig=<ID=Niben101Scf03683,length=454896>
##contig=<ID=Niben101Scf03686,length=211224>
##contig=<ID=Niben101Scf03687,length=212320>
##contig=<ID=Niben101Scf03688,length=37703>
##contig=<ID=Niben101Scf03689,length=279445>
##contig=<ID=Niben101Scf03690,length=145875>
##contig=<ID=Niben101Scf03693,length=1148075>
##contig=<ID=Niben101Scf03694,length=954418>
##contig=<ID=Niben101Scf03695,length=220580>
##contig=<ID=Niben101Scf03699,length=37438>
##contig=<ID=Niben101Scf03700,length=154691>
##contig=<ID=Niben101Scf03701,length=334341>
##contig=<ID=Niben101Scf03702,length=547108>
##contig=<ID=Niben101Scf03703,length=345247>
##contig=<ID=Niben101Scf03705,length=498151>
##contig=<ID=Niben101Scf03706,length=444061>
##contig=<ID=Niben101Scf03707,length=62510>
##contig=<ID=Niben101Scf03708,length=426604>
##contig=<ID=Niben101Scf03709,length=483779>
##contig=<ID=Niben101Scf03710,length=1243415>
##contig=<ID=Niben101Scf03711,length=298052>
##contig=<ID=Niben101Scf03712,length=383193>
##contig=<ID=Niben101Scf03713,length=171707>
##contig=<ID=Niben101Scf03714,length=617883>
##contig=<ID=Niben101Scf03716,length=501544>
##contig=<ID=Niben101Scf03717,length=301201>
##contig=<ID=Niben101Scf03718,length=423641>
##contig=<ID=Niben101Scf03719,length=45502>
##contig=<ID=Niben101Scf03722,length=304006>
##contig=<ID=Niben101Scf03723,length=837943>
##contig=<ID=Niben101Scf03724,length=202349>
##contig=<ID=Niben101Scf03726,length=1298>
##contig=<ID=Niben101Scf03728,length=142770>
##contig=<ID=Niben101Scf03729,length=371668>
##contig=<ID=Niben101Scf03730,length=1441>
##contig=<ID=Niben101Scf03731,length=382673>
##contig=<ID=Niben101Scf03732,length=845795>
##contig=<ID=Niben101Scf03733,length=752618>
##contig=<ID=Niben101Scf03734,length=567717>
##contig=<ID=Niben101Scf03735,length=851245>
##contig=<ID=Niben101Scf03736,length=342044>
##contig=<ID=Niben101Scf03737,length=716390>
##contig=<ID=Niben101Scf03738,length=490665>
##contig=<ID=Niben101Scf03739,length=821231>
##contig=<ID=Niben101Scf03743,length=175898>
##contig=<ID=Niben101Scf03747,length=591165>
##contig=<ID=Niben101Scf03748,length=98923>
##contig=<ID=Niben101Scf03751,length=308574>
##contig=<ID=Niben101Scf03752,length=51205>
##contig=<ID=Niben101Scf03753,length=123405>
##contig=<ID=Niben101Scf03755,length=565116>
##contig=<ID=Niben101Scf03756,length=316846>
##contig=<ID=Niben101Scf03757,length=745964>
##contig=<ID=Niben101Scf03758,length=266281>
##contig=<ID=Niben101Scf03759,length=231844>
##contig=<ID=Niben101Scf03761,length=166372>
##contig=<ID=Niben101Scf03764,length=649563>
##contig=<ID=Niben101Scf03765,length=11800>
##contig=<ID=Niben101Scf03766,length=1766939>
##contig=<ID=Niben101Scf03768,length=411914>
##contig=<ID=Niben101Scf03770,length=409918>
##contig=<ID=Niben101Scf03772,length=553213>
##contig=<ID=Niben101Scf03773,length=195047>
##contig=<ID=Niben101Scf03775,length=160924>
##contig=<ID=Niben101Scf03776,length=88081>
##contig=<ID=Niben101Scf03777,length=192479>
##contig=<ID=Niben101Scf03778,length=294496>
##contig=<ID=Niben101Scf03779,length=940731>
##contig=<ID=Niben101Scf03781,length=573062>
##contig=<ID=Niben101Scf03785,length=140129>
##contig=<ID=Niben101Scf03786,length=513945>
##contig=<ID=Niben101Scf03788,length=134654>
##contig=<ID=Niben101Scf03789,length=360305>
##contig=<ID=Niben101Scf03790,length=418250>
##contig=<ID=Niben101Scf03791,length=340142>
##contig=<ID=Niben101Scf03792,length=294570>
##contig=<ID=Niben101Scf03793,length=375458>
##contig=<ID=Niben101Scf03794,length=253107>
##contig=<ID=Niben101Scf03795,length=459305>
##contig=<ID=Niben101Scf03797,length=160953>
##contig=<ID=Niben101Scf03798,length=10531>
##contig=<ID=Niben101Scf03801,length=782074>
##contig=<ID=Niben101Scf03802,length=150020>
##contig=<ID=Niben101Scf03804,length=1084919>
##contig=<ID=Niben101Scf03805,length=278864>
##contig=<ID=Niben101Scf03806,length=20651>
##contig=<ID=Niben101Scf03809,length=321589>
##contig=<ID=Niben101Scf03810,length=1145515>
##contig=<ID=Niben101Scf03814,length=131936>
##contig=<ID=Niben101Scf03816,length=383952>
##contig=<ID=Niben101Scf03817,length=1768413>
##contig=<ID=Niben101Scf03819,length=472685>
##contig=<ID=Niben101Scf03820,length=301297>
##contig=<ID=Niben101Scf03822,length=197372>
##contig=<ID=Niben101Scf03823,length=333344>
##contig=<ID=Niben101Scf03824,length=362605>
##contig=<ID=Niben101Scf03827,length=224609>
##contig=<ID=Niben101Scf03830,length=465439>
##contig=<ID=Niben101Scf03832,length=395793>
##contig=<ID=Niben101Scf03834,length=462159>
##contig=<ID=Niben101Scf03836,length=200017>
##contig=<ID=Niben101Scf03839,length=1300560>
##contig=<ID=Niben101Scf03840,length=427354>
##contig=<ID=Niben101Scf03842,length=1047040>
##contig=<ID=Niben101Scf03843,length=38943>
##contig=<ID=Niben101Scf03844,length=215644>
##contig=<ID=Niben101Scf03848,length=1255043>
##contig=<ID=Niben101Scf03849,length=166536>
##contig=<ID=Niben101Scf03850,length=463709>
##contig=<ID=Niben101Scf03851,length=340334>
##contig=<ID=Niben101Scf03852,length=519543>
##contig=<ID=Niben101Scf03853,length=402198>
##contig=<ID=Niben101Scf03854,length=405888>
##contig=<ID=Niben101Scf03855,length=611269>
##contig=<ID=Niben101Scf03856,length=774835>
##contig=<ID=Niben101Scf03857,length=553869>
##contig=<ID=Niben101Scf03858,length=237401>
##contig=<ID=Niben101Scf03860,length=639567>
##contig=<ID=Niben101Scf03861,length=354224>
##contig=<ID=Niben101Scf03862,length=421407>
##contig=<ID=Niben101Scf03863,length=871358>
##contig=<ID=Niben101Scf03864,length=353280>
##contig=<ID=Niben101Scf03865,length=646737>
##contig=<ID=Niben101Scf03867,length=375243>
##contig=<ID=Niben101Scf03868,length=291416>
##contig=<ID=Niben101Scf03869,length=1612>
##contig=<ID=Niben101Scf03870,length=236278>
##contig=<ID=Niben101Scf03871,length=759058>
##contig=<ID=Niben101Scf03872,length=340028>
##contig=<ID=Niben101Scf03873,length=253644>
##contig=<ID=Niben101Scf03875,length=82456>
##contig=<ID=Niben101Scf03877,length=153647>
##contig=<ID=Niben101Scf03878,length=476083>
##contig=<ID=Niben101Scf03879,length=322780>
##contig=<ID=Niben101Scf03880,length=122439>
##contig=<ID=Niben101Scf03881,length=418802>
##contig=<ID=Niben101Scf03882,length=749439>
##contig=<ID=Niben101Scf03883,length=652679>
##contig=<ID=Niben101Scf03885,length=1238011>
##contig=<ID=Niben101Scf03886,length=543439>
##contig=<ID=Niben101Scf03888,length=262878>
##contig=<ID=Niben101Scf03889,length=285091>
##contig=<ID=Niben101Scf03891,length=443370>
##contig=<ID=Niben101Scf03892,length=34732>
##contig=<ID=Niben101Scf03893,length=373350>
##contig=<ID=Niben101Scf03894,length=597539>
##contig=<ID=Niben101Scf03895,length=288345>
##contig=<ID=Niben101Scf03896,length=28548>
##contig=<ID=Niben101Scf03897,length=1085>
##contig=<ID=Niben101Scf03898,length=411815>
##contig=<ID=Niben101Scf03900,length=46812>
##contig=<ID=Niben101Scf03903,length=548721>
##contig=<ID=Niben101Scf03904,length=58908>
##contig=<ID=Niben101Scf03905,length=351820>
##contig=<ID=Niben101Scf03906,length=606263>
##contig=<ID=Niben101Scf03907,length=360366>
##contig=<ID=Niben101Scf03908,length=335126>
##contig=<ID=Niben101Scf03911,length=788042>
##contig=<ID=Niben101Scf03913,length=269977>
##contig=<ID=Niben101Scf03914,length=268149>
##contig=<ID=Niben101Scf03915,length=581781>
##contig=<ID=Niben101Scf03917,length=117440>
##contig=<ID=Niben101Scf03918,length=172919>
##contig=<ID=Niben101Scf03921,length=97686>
##contig=<ID=Niben101Scf03923,length=1541674>
##contig=<ID=Niben101Scf03924,length=421563>
##contig=<ID=Niben101Scf03925,length=383013>
##contig=<ID=Niben101Scf03926,length=59834>
##contig=<ID=Niben101Scf03927,length=449070>
##contig=<ID=Niben101Scf03929,length=724078>
##contig=<ID=Niben101Scf03930,length=645705>
##contig=<ID=Niben101Scf03932,length=997838>
##contig=<ID=Niben101Scf03933,length=997>
##contig=<ID=Niben101Scf03934,length=646120>
##contig=<ID=Niben101Scf03936,length=282038>
##contig=<ID=Niben101Scf03937,length=515256>
##contig=<ID=Niben101Scf03939,length=751634>
##contig=<ID=Niben101Scf03940,length=528528>
##contig=<ID=Niben101Scf03941,length=444951>
##contig=<ID=Niben101Scf03942,length=417329>
##contig=<ID=Niben101Scf03944,length=686709>
##contig=<ID=Niben101Scf03945,length=93819>
##contig=<ID=Niben101Scf03946,length=154166>
##contig=<ID=Niben101Scf03947,length=239732>
##contig=<ID=Niben101Scf03948,length=348401>
##contig=<ID=Niben101Scf03949,length=836476>
##contig=<ID=Niben101Scf03951,length=366259>
##contig=<ID=Niben101Scf03952,length=825024>
##contig=<ID=Niben101Scf03953,length=796256>
##contig=<ID=Niben101Scf03954,length=363200>
##contig=<ID=Niben101Scf03958,length=2073>
##contig=<ID=Niben101Scf03959,length=186510>
##contig=<ID=Niben101Scf03960,length=140141>
##contig=<ID=Niben101Scf03961,length=64688>
##contig=<ID=Niben101Scf03962,length=305047>
##contig=<ID=Niben101Scf03963,length=376110>
##contig=<ID=Niben101Scf03964,length=582229>
##contig=<ID=Niben101Scf03965,length=504262>
##contig=<ID=Niben101Scf03966,length=66927>
##contig=<ID=Niben101Scf03969,length=734777>
##contig=<ID=Niben101Scf03971,length=396924>
##contig=<ID=Niben101Scf03973,length=278576>
##contig=<ID=Niben101Scf03975,length=238639>
##contig=<ID=Niben101Scf03977,length=449845>
##contig=<ID=Niben101Scf03978,length=1077817>
##contig=<ID=Niben101Scf03979,length=669563>
##contig=<ID=Niben101Scf03981,length=176873>
##contig=<ID=Niben101Scf03983,length=193804>
##contig=<ID=Niben101Scf03985,length=584732>
##contig=<ID=Niben101Scf03986,length=307728>
##contig=<ID=Niben101Scf03987,length=597300>
##contig=<ID=Niben101Scf03989,length=372546>
##contig=<ID=Niben101Scf03990,length=331878>
##contig=<ID=Niben101Scf03991,length=200542>
##contig=<ID=Niben101Scf03993,length=742845>
##contig=<ID=Niben101Scf03997,length=2382>
##contig=<ID=Niben101Scf03998,length=174490>
##contig=<ID=Niben101Scf04000,length=247490>
##contig=<ID=Niben101Scf04001,length=788583>
##contig=<ID=Niben101Scf04003,length=1213007>
##contig=<ID=Niben101Scf04006,length=256629>
##contig=<ID=Niben101Scf04007,length=808198>
##contig=<ID=Niben101Scf04008,length=245146>
##contig=<ID=Niben101Scf04010,length=299203>
##contig=<ID=Niben101Scf04011,length=1249905>
##contig=<ID=Niben101Scf04013,length=10124>
##contig=<ID=Niben101Scf04015,length=322922>
##contig=<ID=Niben101Scf04016,length=272171>
##contig=<ID=Niben101Scf04018,length=1405745>
##contig=<ID=Niben101Scf04019,length=859098>
##contig=<ID=Niben101Scf04020,length=730674>
##contig=<ID=Niben101Scf04021,length=973349>
##contig=<ID=Niben101Scf04022,length=146396>
##contig=<ID=Niben101Scf04023,length=321775>
##contig=<ID=Niben101Scf04024,length=335702>
##contig=<ID=Niben101Scf04028,length=430977>
##contig=<ID=Niben101Scf04030,length=268609>
##contig=<ID=Niben101Scf04031,length=349822>
##contig=<ID=Niben101Scf04032,length=30155>
##contig=<ID=Niben101Scf04033,length=424930>
##contig=<ID=Niben101Scf04035,length=138616>
##contig=<ID=Niben101Scf04036,length=645392>
##contig=<ID=Niben101Scf04037,length=241295>
##contig=<ID=Niben101Scf04038,length=480803>
##contig=<ID=Niben101Scf04039,length=571956>
##contig=<ID=Niben101Scf04040,length=1060080>
##contig=<ID=Niben101Scf04042,length=197414>
##contig=<ID=Niben101Scf04043,length=73449>
##contig=<ID=Niben101Scf04044,length=2372227>
##contig=<ID=Niben101Scf04046,length=202323>
##contig=<ID=Niben101Scf04047,length=142550>
##contig=<ID=Niben101Scf04048,length=17717>
##contig=<ID=Niben101Scf04049,length=130066>
##contig=<ID=Niben101Scf04052,length=433675>
##contig=<ID=Niben101Scf04053,length=416411>
##contig=<ID=Niben101Scf04054,length=338029>
##contig=<ID=Niben101Scf04058,length=119376>
##contig=<ID=Niben101Scf04060,length=509470>
##contig=<ID=Niben101Scf04063,length=146794>
##contig=<ID=Niben101Scf04067,length=778419>
##contig=<ID=Niben101Scf04068,length=196590>
##contig=<ID=Niben101Scf04069,length=124675>
##contig=<ID=Niben101Scf04071,length=781613>
##contig=<ID=Niben101Scf04072,length=207128>
##contig=<ID=Niben101Scf04073,length=170418>
##contig=<ID=Niben101Scf04077,length=874941>
##contig=<ID=Niben101Scf04078,length=304890>
##contig=<ID=Niben101Scf04079,length=384667>
##contig=<ID=Niben101Scf04081,length=409171>
##contig=<ID=Niben101Scf04082,length=887404>
##contig=<ID=Niben101Scf04083,length=589530>
##contig=<ID=Niben101Scf04084,length=486770>
##contig=<ID=Niben101Scf04086,length=237106>
##contig=<ID=Niben101Scf04087,length=11964>
##contig=<ID=Niben101Scf04090,length=357202>
##contig=<ID=Niben101Scf04092,length=27331>
##contig=<ID=Niben101Scf04093,length=167321>
##contig=<ID=Niben101Scf04094,length=537785>
##contig=<ID=Niben101Scf04096,length=1307785>
##contig=<ID=Niben101Scf04098,length=101750>
##contig=<ID=Niben101Scf04099,length=1359860>
##contig=<ID=Niben101Scf04100,length=135398>
##contig=<ID=Niben101Scf04102,length=426095>
##contig=<ID=Niben101Scf04103,length=1268441>
##contig=<ID=Niben101Scf04104,length=1049360>
##contig=<ID=Niben101Scf04106,length=415050>
##contig=<ID=Niben101Scf04107,length=230697>
##contig=<ID=Niben101Scf04108,length=90826>
##contig=<ID=Niben101Scf04109,length=1106612>
##contig=<ID=Niben101Scf04110,length=487292>
##contig=<ID=Niben101Scf04113,length=1891955>
##contig=<ID=Niben101Scf04114,length=303565>
##contig=<ID=Niben101Scf04115,length=152301>
##contig=<ID=Niben101Scf04117,length=1220451>
##contig=<ID=Niben101Scf04118,length=426454>
##contig=<ID=Niben101Scf04119,length=425663>
##contig=<ID=Niben101Scf04120,length=453849>
##contig=<ID=Niben101Scf04122,length=791726>
##contig=<ID=Niben101Scf04123,length=289139>
##contig=<ID=Niben101Scf04124,length=674794>
##contig=<ID=Niben101Scf04126,length=696589>
##contig=<ID=Niben101Scf04130,length=79770>
##contig=<ID=Niben101Scf04131,length=230838>
##contig=<ID=Niben101Scf04132,length=557871>
##contig=<ID=Niben101Scf04133,length=351279>
##contig=<ID=Niben101Scf04134,length=439904>
##contig=<ID=Niben101Scf04136,length=164412>
##contig=<ID=Niben101Scf04138,length=242118>
##contig=<ID=Niben101Scf04140,length=237108>
##contig=<ID=Niben101Scf04141,length=215287>
##contig=<ID=Niben101Scf04143,length=271513>
##contig=<ID=Niben101Scf04144,length=283310>
##contig=<ID=Niben101Scf04145,length=140553>
##contig=<ID=Niben101Scf04146,length=468236>
##contig=<ID=Niben101Scf04148,length=208052>
##contig=<ID=Niben101Scf04151,length=54733>
##contig=<ID=Niben101Scf04156,length=223329>
##contig=<ID=Niben101Scf04157,length=515553>
##contig=<ID=Niben101Scf04158,length=439489>
##contig=<ID=Niben101Scf04159,length=278255>
##contig=<ID=Niben101Scf04160,length=350771>
##contig=<ID=Niben101Scf04161,length=33092>
##contig=<ID=Niben101Scf04162,length=44556>
##contig=<ID=Niben101Scf04164,length=10721>
##contig=<ID=Niben101Scf04167,length=347944>
##contig=<ID=Niben101Scf04168,length=85831>
##contig=<ID=Niben101Scf04170,length=299825>
##contig=<ID=Niben101Scf04171,length=359873>
##contig=<ID=Niben101Scf04172,length=531927>
##contig=<ID=Niben101Scf04173,length=520495>
##contig=<ID=Niben101Scf04174,length=764846>
##contig=<ID=Niben101Scf04175,length=167553>
##contig=<ID=Niben101Scf04177,length=582614>
##contig=<ID=Niben101Scf04180,length=308379>
##contig=<ID=Niben101Scf04181,length=144180>
##contig=<ID=Niben101Scf04182,length=638104>
##contig=<ID=Niben101Scf04183,length=390880>
##contig=<ID=Niben101Scf04184,length=788100>
##contig=<ID=Niben101Scf04185,length=592525>
##contig=<ID=Niben101Scf04187,length=301759>
##contig=<ID=Niben101Scf04189,length=75847>
##contig=<ID=Niben101Scf04190,length=227273>
##contig=<ID=Niben101Scf04191,length=546642>
##contig=<ID=Niben101Scf04192,length=101304>
##contig=<ID=Niben101Scf04193,length=785715>
##contig=<ID=Niben101Scf04194,length=102309>
##contig=<ID=Niben101Scf04195,length=292975>
##contig=<ID=Niben101Scf04196,length=493895>
##contig=<ID=Niben101Scf04197,length=203934>
##contig=<ID=Niben101Scf04198,length=872685>
##contig=<ID=Niben101Scf04199,length=46686>
##contig=<ID=Niben101Scf04206,length=409925>
##contig=<ID=Niben101Scf04207,length=202567>
##contig=<ID=Niben101Scf04209,length=311399>
##contig=<ID=Niben101Scf04213,length=351426>
##contig=<ID=Niben101Scf04216,length=817946>
##contig=<ID=Niben101Scf04217,length=1175467>
##contig=<ID=Niben101Scf04218,length=95106>
##contig=<ID=Niben101Scf04219,length=254692>
##contig=<ID=Niben101Scf04220,length=882857>
##contig=<ID=Niben101Scf04221,length=227886>
##contig=<ID=Niben101Scf04223,length=258908>
##contig=<ID=Niben101Scf04225,length=320611>
##contig=<ID=Niben101Scf04226,length=148847>
##contig=<ID=Niben101Scf04229,length=2679>
##contig=<ID=Niben101Scf04230,length=329331>
##contig=<ID=Niben101Scf04231,length=354698>
##contig=<ID=Niben101Scf04232,length=173282>
##contig=<ID=Niben101Scf04233,length=216462>
##contig=<ID=Niben101Scf04234,length=305381>
##contig=<ID=Niben101Scf04235,length=75274>
##contig=<ID=Niben101Scf04236,length=95382>
##contig=<ID=Niben101Scf04237,length=162918>
##contig=<ID=Niben101Scf04240,length=493567>
##contig=<ID=Niben101Scf04242,length=17618>
##contig=<ID=Niben101Scf04243,length=188899>
##contig=<ID=Niben101Scf04249,length=206051>
##contig=<ID=Niben101Scf04252,length=279313>
##contig=<ID=Niben101Scf04253,length=443384>
##contig=<ID=Niben101Scf04254,length=226370>
##contig=<ID=Niben101Scf04255,length=110431>
##contig=<ID=Niben101Scf04256,length=29812>
##contig=<ID=Niben101Scf04258,length=72009>
##contig=<ID=Niben101Scf04259,length=236395>
##contig=<ID=Niben101Scf04260,length=431143>
##contig=<ID=Niben101Scf04262,length=135783>
##contig=<ID=Niben101Scf04267,length=165081>
##contig=<ID=Niben101Scf04268,length=19715>
##contig=<ID=Niben101Scf04271,length=804159>
##contig=<ID=Niben101Scf04273,length=15698>
##contig=<ID=Niben101Scf04275,length=98933>
##contig=<ID=Niben101Scf04276,length=507287>
##contig=<ID=Niben101Scf04277,length=4396>
##contig=<ID=Niben101Scf04279,length=528603>
##contig=<ID=Niben101Scf04283,length=1100804>
##contig=<ID=Niben101Scf04284,length=135354>
##contig=<ID=Niben101Scf04285,length=481172>
##contig=<ID=Niben101Scf04286,length=234736>
##contig=<ID=Niben101Scf04287,length=1061351>
##contig=<ID=Niben101Scf04288,length=214643>
##contig=<ID=Niben101Scf04289,length=263539>
##contig=<ID=Niben101Scf04290,length=528435>
##contig=<ID=Niben101Scf04292,length=1417118>
##contig=<ID=Niben101Scf04294,length=793287>
##contig=<ID=Niben101Scf04296,length=186339>
##contig=<ID=Niben101Scf04300,length=820976>
##contig=<ID=Niben101Scf04301,length=365012>
##contig=<ID=Niben101Scf04303,length=28239>
##contig=<ID=Niben101Scf04304,length=329134>
##contig=<ID=Niben101Scf04306,length=399240>
##contig=<ID=Niben101Scf04309,length=499166>
##contig=<ID=Niben101Scf04312,length=451496>
##contig=<ID=Niben101Scf04313,length=232724>
##contig=<ID=Niben101Scf04314,length=362399>
##contig=<ID=Niben101Scf04315,length=343229>
##contig=<ID=Niben101Scf04316,length=1176870>
##contig=<ID=Niben101Scf04318,length=404769>
##contig=<ID=Niben101Scf04319,length=518612>
##contig=<ID=Niben101Scf04323,length=535844>
##contig=<ID=Niben101Scf04325,length=254790>
##contig=<ID=Niben101Scf04327,length=382924>
##contig=<ID=Niben101Scf04328,length=199676>
##contig=<ID=Niben101Scf04329,length=710687>
##contig=<ID=Niben101Scf04331,length=1013468>
##contig=<ID=Niben101Scf04332,length=306487>
##contig=<ID=Niben101Scf04334,length=640968>
##contig=<ID=Niben101Scf04337,length=249707>
##contig=<ID=Niben101Scf04338,length=43645>
##contig=<ID=Niben101Scf04339,length=978003>
##contig=<ID=Niben101Scf04341,length=221255>
##contig=<ID=Niben101Scf04343,length=280184>
##contig=<ID=Niben101Scf04346,length=46281>
##contig=<ID=Niben101Scf04347,length=292596>
##contig=<ID=Niben101Scf04350,length=654595>
##contig=<ID=Niben101Scf04351,length=90044>
##contig=<ID=Niben101Scf04352,length=142083>
##contig=<ID=Niben101Scf04359,length=65569>
##contig=<ID=Niben101Scf04360,length=100293>
##contig=<ID=Niben101Scf04361,length=245070>
##contig=<ID=Niben101Scf04362,length=809393>
##contig=<ID=Niben101Scf04364,length=219138>
##contig=<ID=Niben101Scf04366,length=192026>
##contig=<ID=Niben101Scf04367,length=103445>
##contig=<ID=Niben101Scf04368,length=113922>
##contig=<ID=Niben101Scf04370,length=77112>
##contig=<ID=Niben101Scf04371,length=558559>
##contig=<ID=Niben101Scf04372,length=156896>
##contig=<ID=Niben101Scf04375,length=1568972>
##contig=<ID=Niben101Scf04377,length=894614>
##contig=<ID=Niben101Scf04378,length=1277>
##contig=<ID=Niben101Scf04379,length=204710>
##contig=<ID=Niben101Scf04382,length=453590>
##contig=<ID=Niben101Scf04383,length=284064>
##contig=<ID=Niben101Scf04384,length=648141>
##contig=<ID=Niben101Scf04385,length=253726>
##contig=<ID=Niben101Scf04386,length=960834>
##contig=<ID=Niben101Scf04387,length=255499>
##contig=<ID=Niben101Scf04388,length=361856>
##contig=<ID=Niben101Scf04391,length=543538>
##contig=<ID=Niben101Scf04392,length=618507>
##contig=<ID=Niben101Scf04393,length=97330>
##contig=<ID=Niben101Scf04395,length=162006>
##contig=<ID=Niben101Scf04396,length=529530>
##contig=<ID=Niben101Scf04397,length=9521>
##contig=<ID=Niben101Scf04398,length=796750>
##contig=<ID=Niben101Scf04400,length=537837>
##contig=<ID=Niben101Scf04401,length=728455>
##contig=<ID=Niben101Scf04402,length=51720>
##contig=<ID=Niben101Scf04403,length=411471>
##contig=<ID=Niben101Scf04404,length=756868>
##contig=<ID=Niben101Scf04405,length=133228>
##contig=<ID=Niben101Scf04406,length=920709>
##contig=<ID=Niben101Scf04407,length=363285>
##contig=<ID=Niben101Scf04408,length=147707>
##contig=<ID=Niben101Scf04409,length=197630>
##contig=<ID=Niben101Scf04410,length=1075773>
##contig=<ID=Niben101Scf04411,length=446287>
##contig=<ID=Niben101Scf04412,length=25410>
##contig=<ID=Niben101Scf04414,length=266747>
##contig=<ID=Niben101Scf04416,length=154704>
##contig=<ID=Niben101Scf04417,length=173290>
##contig=<ID=Niben101Scf04418,length=1493247>
##contig=<ID=Niben101Scf04419,length=329300>
##contig=<ID=Niben101Scf04420,length=649593>
##contig=<ID=Niben101Scf04422,length=2007985>
##contig=<ID=Niben101Scf04424,length=931239>
##contig=<ID=Niben101Scf04426,length=1398>
##contig=<ID=Niben101Scf04428,length=133323>
##contig=<ID=Niben101Scf04430,length=499055>
##contig=<ID=Niben101Scf04431,length=440828>
##contig=<ID=Niben101Scf04432,length=922226>
##contig=<ID=Niben101Scf04433,length=350271>
##contig=<ID=Niben101Scf04434,length=192984>
##contig=<ID=Niben101Scf04435,length=143194>
##contig=<ID=Niben101Scf04436,length=1663207>
##contig=<ID=Niben101Scf04437,length=569813>
##contig=<ID=Niben101Scf04439,length=292472>
##contig=<ID=Niben101Scf04441,length=267935>
##contig=<ID=Niben101Scf04443,length=1201>
##contig=<ID=Niben101Scf04444,length=1030765>
##contig=<ID=Niben101Scf04445,length=527513>
##contig=<ID=Niben101Scf04446,length=144195>
##contig=<ID=Niben101Scf04447,length=225495>
##contig=<ID=Niben101Scf04448,length=304087>
##contig=<ID=Niben101Scf04451,length=153524>
##contig=<ID=Niben101Scf04452,length=173515>
##contig=<ID=Niben101Scf04455,length=584738>
##contig=<ID=Niben101Scf04456,length=412298>
##contig=<ID=Niben101Scf04457,length=576664>
##contig=<ID=Niben101Scf04460,length=45697>
##contig=<ID=Niben101Scf04461,length=162119>
##contig=<ID=Niben101Scf04462,length=393746>
##contig=<ID=Niben101Scf04464,length=429090>
##contig=<ID=Niben101Scf04471,length=4968>
##contig=<ID=Niben101Scf04472,length=2353>
##contig=<ID=Niben101Scf04473,length=1553232>
##contig=<ID=Niben101Scf04474,length=470803>
##contig=<ID=Niben101Scf04475,length=110396>
##contig=<ID=Niben101Scf04477,length=512851>
##contig=<ID=Niben101Scf04478,length=370646>
##contig=<ID=Niben101Scf04479,length=40734>
##contig=<ID=Niben101Scf04480,length=97671>
##contig=<ID=Niben101Scf04481,length=144054>
##contig=<ID=Niben101Scf04485,length=391648>
##contig=<ID=Niben101Scf04486,length=80492>
##contig=<ID=Niben101Scf04487,length=740761>
##contig=<ID=Niben101Scf04488,length=158116>
##contig=<ID=Niben101Scf04489,length=132807>
##contig=<ID=Niben101Scf04495,length=309116>
##contig=<ID=Niben101Scf04496,length=139653>
##contig=<ID=Niben101Scf04498,length=175158>
##contig=<ID=Niben101Scf04499,length=447148>
##contig=<ID=Niben101Scf04500,length=531090>
##contig=<ID=Niben101Scf04502,length=175161>
##contig=<ID=Niben101Scf04503,length=450616>
##contig=<ID=Niben101Scf04504,length=402564>
##contig=<ID=Niben101Scf04505,length=821980>
##contig=<ID=Niben101Scf04506,length=680679>
##contig=<ID=Niben101Scf04509,length=345058>
##contig=<ID=Niben101Scf04511,length=202264>
##contig=<ID=Niben101Scf04514,length=480012>
##contig=<ID=Niben101Scf04515,length=164963>
##contig=<ID=Niben101Scf04518,length=145735>
##contig=<ID=Niben101Scf04523,length=111408>
##contig=<ID=Niben101Scf04526,length=644892>
##contig=<ID=Niben101Scf04528,length=1436410>
##contig=<ID=Niben101Scf04529,length=205840>
##contig=<ID=Niben101Scf04532,length=175357>
##contig=<ID=Niben101Scf04535,length=374298>
##contig=<ID=Niben101Scf04536,length=140765>
##contig=<ID=Niben101Scf04537,length=269025>
##contig=<ID=Niben101Scf04539,length=572265>
##contig=<ID=Niben101Scf04543,length=80661>
##contig=<ID=Niben101Scf04544,length=177568>
##contig=<ID=Niben101Scf04545,length=47549>
##contig=<ID=Niben101Scf04547,length=472824>
##contig=<ID=Niben101Scf04548,length=72215>
##contig=<ID=Niben101Scf04549,length=1194198>
##contig=<ID=Niben101Scf04551,length=557539>
##contig=<ID=Niben101Scf04552,length=370269>
##contig=<ID=Niben101Scf04553,length=44216>
##contig=<ID=Niben101Scf04554,length=835541>
##contig=<ID=Niben101Scf04555,length=367180>
##contig=<ID=Niben101Scf04556,length=575018>
##contig=<ID=Niben101Scf04557,length=482419>
##contig=<ID=Niben101Scf04558,length=387671>
##contig=<ID=Niben101Scf04560,length=811264>
##contig=<ID=Niben101Scf04562,length=539761>
##contig=<ID=Niben101Scf04563,length=434359>
##contig=<ID=Niben101Scf04567,length=481806>
##contig=<ID=Niben101Scf04568,length=319787>
##contig=<ID=Niben101Scf04569,length=650501>
##contig=<ID=Niben101Scf04570,length=728694>
##contig=<ID=Niben101Scf04571,length=256674>
##contig=<ID=Niben101Scf04574,length=1029599>
##contig=<ID=Niben101Scf04575,length=35683>
##contig=<ID=Niben101Scf04582,length=457372>
##contig=<ID=Niben101Scf04583,length=93552>
##contig=<ID=Niben101Scf04585,length=76322>
##contig=<ID=Niben101Scf04586,length=16684>
##contig=<ID=Niben101Scf04588,length=1411>
##contig=<ID=Niben101Scf04592,length=182654>
##contig=<ID=Niben101Scf04593,length=238162>
##contig=<ID=Niben101Scf04594,length=334865>
##contig=<ID=Niben101Scf04596,length=38721>
##contig=<ID=Niben101Scf04598,length=249639>
##contig=<ID=Niben101Scf04602,length=86555>
##contig=<ID=Niben101Scf04607,length=815840>
##contig=<ID=Niben101Scf04608,length=682241>
##contig=<ID=Niben101Scf04609,length=176259>
##contig=<ID=Niben101Scf04610,length=864137>
##contig=<ID=Niben101Scf04614,length=1049987>
##contig=<ID=Niben101Scf04617,length=79629>
##contig=<ID=Niben101Scf04619,length=291103>
##contig=<ID=Niben101Scf04621,length=127345>
##contig=<ID=Niben101Scf04623,length=330283>
##contig=<ID=Niben101Scf04625,length=129832>
##contig=<ID=Niben101Scf04626,length=210784>
##contig=<ID=Niben101Scf04627,length=682337>
##contig=<ID=Niben101Scf04628,length=104065>
##contig=<ID=Niben101Scf04629,length=503852>
##contig=<ID=Niben101Scf04631,length=1611>
##contig=<ID=Niben101Scf04632,length=1148884>
##contig=<ID=Niben101Scf04633,length=304704>
##contig=<ID=Niben101Scf04634,length=286781>
##contig=<ID=Niben101Scf04636,length=475572>
##contig=<ID=Niben101Scf04638,length=241653>
##contig=<ID=Niben101Scf04639,length=1690388>
##contig=<ID=Niben101Scf04640,length=687594>
##contig=<ID=Niben101Scf04641,length=419514>
##contig=<ID=Niben101Scf04643,length=587635>
##contig=<ID=Niben101Scf04644,length=81297>
##contig=<ID=Niben101Scf04650,length=865357>
##contig=<ID=Niben101Scf04651,length=88886>
##contig=<ID=Niben101Scf04652,length=143598>
##contig=<ID=Niben101Scf04653,length=1065715>
##contig=<ID=Niben101Scf04654,length=506766>
##contig=<ID=Niben101Scf04655,length=567128>
##contig=<ID=Niben101Scf04656,length=334224>
##contig=<ID=Niben101Scf04657,length=829879>
##contig=<ID=Niben101Scf04660,length=188442>
##contig=<ID=Niben101Scf04662,length=32389>
##contig=<ID=Niben101Scf04663,length=668597>
##contig=<ID=Niben101Scf04664,length=552512>
##contig=<ID=Niben101Scf04665,length=370189>
##contig=<ID=Niben101Scf04666,length=60021>
##contig=<ID=Niben101Scf04667,length=142306>
##contig=<ID=Niben101Scf04669,length=373257>
##contig=<ID=Niben101Scf04671,length=796191>
##contig=<ID=Niben101Scf04673,length=304841>
##contig=<ID=Niben101Scf04674,length=531517>
##contig=<ID=Niben101Scf04675,length=1040155>
##contig=<ID=Niben101Scf04676,length=260163>
##contig=<ID=Niben101Scf04679,length=177791>
##contig=<ID=Niben101Scf04684,length=441506>
##contig=<ID=Niben101Scf04686,length=393345>
##contig=<ID=Niben101Scf04688,length=295165>
##contig=<ID=Niben101Scf04690,length=393980>
##contig=<ID=Niben101Scf04691,length=286348>
##contig=<ID=Niben101Scf04692,length=538189>
##contig=<ID=Niben101Scf04693,length=135936>
##contig=<ID=Niben101Scf04695,length=75376>
##contig=<ID=Niben101Scf04697,length=469790>
##contig=<ID=Niben101Scf04699,length=232268>
##contig=<ID=Niben101Scf04700,length=1042579>
##contig=<ID=Niben101Scf04701,length=379766>
##contig=<ID=Niben101Scf04702,length=1111539>
##contig=<ID=Niben101Scf04703,length=1229928>
##contig=<ID=Niben101Scf04706,length=273654>
##contig=<ID=Niben101Scf04707,length=97391>
##contig=<ID=Niben101Scf04708,length=146259>
##contig=<ID=Niben101Scf04709,length=175821>
##contig=<ID=Niben101Scf04711,length=130011>
##contig=<ID=Niben101Scf04713,length=759676>
##contig=<ID=Niben101Scf04714,length=466482>
##contig=<ID=Niben101Scf04716,length=162172>
##contig=<ID=Niben101Scf04717,length=536993>
##contig=<ID=Niben101Scf04719,length=103778>
##contig=<ID=Niben101Scf04722,length=553976>
##contig=<ID=Niben101Scf04723,length=54811>
##contig=<ID=Niben101Scf04724,length=728718>
##contig=<ID=Niben101Scf04727,length=820227>
##contig=<ID=Niben101Scf04728,length=124638>
##contig=<ID=Niben101Scf04730,length=275173>
##contig=<ID=Niben101Scf04731,length=1265331>
##contig=<ID=Niben101Scf04732,length=263160>
##contig=<ID=Niben101Scf04734,length=2107>
##contig=<ID=Niben101Scf04736,length=60014>
##contig=<ID=Niben101Scf04737,length=70210>
##contig=<ID=Niben101Scf04738,length=693530>
##contig=<ID=Niben101Scf04739,length=311570>
##contig=<ID=Niben101Scf04740,length=245524>
##contig=<ID=Niben101Scf04741,length=611560>
##contig=<ID=Niben101Scf04742,length=407830>
##contig=<ID=Niben101Scf04745,length=827288>
##contig=<ID=Niben101Scf04747,length=1225>
##contig=<ID=Niben101Scf04748,length=418110>
##contig=<ID=Niben101Scf04749,length=138926>
##contig=<ID=Niben101Scf04750,length=1141>
##contig=<ID=Niben101Scf04753,length=427662>
##contig=<ID=Niben101Scf04754,length=481356>
##contig=<ID=Niben101Scf04758,length=331199>
##contig=<ID=Niben101Scf04760,length=353626>
##contig=<ID=Niben101Scf04761,length=43461>
##contig=<ID=Niben101Scf04764,length=1150629>
##contig=<ID=Niben101Scf04765,length=316129>
##contig=<ID=Niben101Scf04766,length=15521>
##contig=<ID=Niben101Scf04767,length=149365>
##contig=<ID=Niben101Scf04772,length=181952>
##contig=<ID=Niben101Scf04773,length=199901>
##contig=<ID=Niben101Scf04775,length=153453>
##contig=<ID=Niben101Scf04776,length=296336>
##contig=<ID=Niben101Scf04777,length=730863>
##contig=<ID=Niben101Scf04778,length=354649>
##contig=<ID=Niben101Scf04779,length=277752>
##contig=<ID=Niben101Scf04781,length=110377>
##contig=<ID=Niben101Scf04782,length=331581>
##contig=<ID=Niben101Scf04783,length=1524184>
##contig=<ID=Niben101Scf04784,length=874325>
##contig=<ID=Niben101Scf04785,length=260202>
##contig=<ID=Niben101Scf04786,length=239214>
##contig=<ID=Niben101Scf04787,length=402283>
##contig=<ID=Niben101Scf04788,length=156913>
##contig=<ID=Niben101Scf04789,length=18797>
##contig=<ID=Niben101Scf04790,length=226454>
##contig=<ID=Niben101Scf04792,length=348920>
##contig=<ID=Niben101Scf04793,length=358520>
##contig=<ID=Niben101Scf04794,length=216254>
##contig=<ID=Niben101Scf04795,length=238102>
##contig=<ID=Niben101Scf04796,length=166389>
##contig=<ID=Niben101Scf04797,length=176702>
##contig=<ID=Niben101Scf04800,length=326900>
##contig=<ID=Niben101Scf04801,length=272253>
##contig=<ID=Niben101Scf04802,length=298992>
##contig=<ID=Niben101Scf04804,length=539072>
##contig=<ID=Niben101Scf04808,length=232212>
##contig=<ID=Niben101Scf04812,length=224463>
##contig=<ID=Niben101Scf04813,length=360650>
##contig=<ID=Niben101Scf04815,length=288517>
##contig=<ID=Niben101Scf04816,length=75134>
##contig=<ID=Niben101Scf04817,length=134187>
##contig=<ID=Niben101Scf04819,length=474355>
##contig=<ID=Niben101Scf04820,length=496474>
##contig=<ID=Niben101Scf04821,length=25978>
##contig=<ID=Niben101Scf04825,length=268577>
##contig=<ID=Niben101Scf04826,length=210908>
##contig=<ID=Niben101Scf04827,length=591734>
##contig=<ID=Niben101Scf04829,length=319192>
##contig=<ID=Niben101Scf04830,length=106922>
##contig=<ID=Niben101Scf04831,length=120991>
##contig=<ID=Niben101Scf04832,length=305098>
##contig=<ID=Niben101Scf04835,length=38012>
##contig=<ID=Niben101Scf04837,length=42964>
##contig=<ID=Niben101Scf04838,length=354655>
##contig=<ID=Niben101Scf04840,length=292945>
##contig=<ID=Niben101Scf04844,length=140725>
##contig=<ID=Niben101Scf04845,length=171628>
##contig=<ID=Niben101Scf04847,length=479878>
##contig=<ID=Niben101Scf04852,length=246235>
##contig=<ID=Niben101Scf04854,length=422488>
##contig=<ID=Niben101Scf04859,length=19346>
##contig=<ID=Niben101Scf04860,length=514710>
##contig=<ID=Niben101Scf04861,length=228541>
##contig=<ID=Niben101Scf04862,length=175162>
##contig=<ID=Niben101Scf04864,length=489002>
##contig=<ID=Niben101Scf04865,length=18374>
##contig=<ID=Niben101Scf04867,length=270155>
##contig=<ID=Niben101Scf04869,length=874823>
##contig=<ID=Niben101Scf04870,length=213572>
##contig=<ID=Niben101Scf04871,length=2500200>
##contig=<ID=Niben101Scf04872,length=178581>
##contig=<ID=Niben101Scf04874,length=156488>
##contig=<ID=Niben101Scf04875,length=753331>
##contig=<ID=Niben101Scf04876,length=287583>
##contig=<ID=Niben101Scf04878,length=194900>
##contig=<ID=Niben101Scf04879,length=830607>
##contig=<ID=Niben101Scf04881,length=348684>
##contig=<ID=Niben101Scf04882,length=42992>
##contig=<ID=Niben101Scf04883,length=10381>
##contig=<ID=Niben101Scf04884,length=293097>
##contig=<ID=Niben101Scf04886,length=664094>
##contig=<ID=Niben101Scf04887,length=229472>
##contig=<ID=Niben101Scf04889,length=182745>
##contig=<ID=Niben101Scf04890,length=83103>
##contig=<ID=Niben101Scf04892,length=151462>
##contig=<ID=Niben101Scf04893,length=296999>
##contig=<ID=Niben101Scf04894,length=137167>
##contig=<ID=Niben101Scf04895,length=197842>
##contig=<ID=Niben101Scf04896,length=25267>
##contig=<ID=Niben101Scf04899,length=628390>
##contig=<ID=Niben101Scf04901,length=159553>
##contig=<ID=Niben101Scf04902,length=73802>
##contig=<ID=Niben101Scf04903,length=251855>
##contig=<ID=Niben101Scf04904,length=181897>
##contig=<ID=Niben101Scf04905,length=903393>
##contig=<ID=Niben101Scf04906,length=148259>
##contig=<ID=Niben101Scf04907,length=626365>
##contig=<ID=Niben101Scf04908,length=117849>
##contig=<ID=Niben101Scf04909,length=231093>
##contig=<ID=Niben101Scf04910,length=582206>
##contig=<ID=Niben101Scf04911,length=62649>
##contig=<ID=Niben101Scf04914,length=135945>
##contig=<ID=Niben101Scf04915,length=806856>
##contig=<ID=Niben101Scf04916,length=93060>
##contig=<ID=Niben101Scf04918,length=1177771>
##contig=<ID=Niben101Scf04919,length=1355>
##contig=<ID=Niben101Scf04921,length=256399>
##contig=<ID=Niben101Scf04922,length=128231>
##contig=<ID=Niben101Scf04923,length=77812>
##contig=<ID=Niben101Scf04925,length=230009>
##contig=<ID=Niben101Scf04926,length=718313>
##contig=<ID=Niben101Scf04930,length=137936>
##contig=<ID=Niben101Scf04931,length=275541>
##contig=<ID=Niben101Scf04932,length=236843>
##contig=<ID=Niben101Scf04933,length=328060>
##contig=<ID=Niben101Scf04934,length=580581>
##contig=<ID=Niben101Scf04936,length=159558>
##contig=<ID=Niben101Scf04938,length=1802>
##contig=<ID=Niben101Scf04939,length=361098>
##contig=<ID=Niben101Scf04940,length=222628>
##contig=<ID=Niben101Scf04941,length=448740>
##contig=<ID=Niben101Scf04943,length=287501>
##contig=<ID=Niben101Scf04944,length=652444>
##contig=<ID=Niben101Scf04945,length=467243>
##contig=<ID=Niben101Scf04947,length=56113>
##contig=<ID=Niben101Scf04949,length=1019>
##contig=<ID=Niben101Scf04950,length=841214>
##contig=<ID=Niben101Scf04951,length=448339>
##contig=<ID=Niben101Scf04953,length=1318417>
##contig=<ID=Niben101Scf04954,length=760132>
##contig=<ID=Niben101Scf04955,length=849548>
##contig=<ID=Niben101Scf04956,length=125597>
##contig=<ID=Niben101Scf04958,length=324198>
##contig=<ID=Niben101Scf04959,length=143106>
##contig=<ID=Niben101Scf04963,length=606396>
##contig=<ID=Niben101Scf04964,length=309417>
##contig=<ID=Niben101Scf04967,length=542823>
##contig=<ID=Niben101Scf04968,length=104713>
##contig=<ID=Niben101Scf04969,length=435749>
##contig=<ID=Niben101Scf04973,length=333557>
##contig=<ID=Niben101Scf04976,length=187012>
##contig=<ID=Niben101Scf04977,length=405297>
##contig=<ID=Niben101Scf04978,length=383968>
##contig=<ID=Niben101Scf04979,length=399296>
##contig=<ID=Niben101Scf04980,length=163671>
##contig=<ID=Niben101Scf04981,length=111416>
##contig=<ID=Niben101Scf04983,length=2947>
##contig=<ID=Niben101Scf04987,length=152176>
##contig=<ID=Niben101Scf04988,length=377379>
##contig=<ID=Niben101Scf04989,length=490072>
##contig=<ID=Niben101Scf04990,length=87708>
##contig=<ID=Niben101Scf04991,length=84304>
##contig=<ID=Niben101Scf04992,length=457516>
##contig=<ID=Niben101Scf04993,length=713420>
##contig=<ID=Niben101Scf04994,length=144343>
##contig=<ID=Niben101Scf04995,length=1979173>
##contig=<ID=Niben101Scf04998,length=244586>
##contig=<ID=Niben101Scf05000,length=109795>
##contig=<ID=Niben101Scf05002,length=458438>
##contig=<ID=Niben101Scf05004,length=561952>
##contig=<ID=Niben101Scf05005,length=891721>
##contig=<ID=Niben101Scf05008,length=1015>
##contig=<ID=Niben101Scf05009,length=713371>
##contig=<ID=Niben101Scf05010,length=9318>
##contig=<ID=Niben101Scf05011,length=213528>
##contig=<ID=Niben101Scf05012,length=254850>
##contig=<ID=Niben101Scf05014,length=164297>
##contig=<ID=Niben101Scf05017,length=893298>
##contig=<ID=Niben101Scf05018,length=554886>
##contig=<ID=Niben101Scf05025,length=1298866>
##contig=<ID=Niben101Scf05028,length=188567>
##contig=<ID=Niben101Scf05029,length=349123>
##contig=<ID=Niben101Scf05030,length=638214>
##contig=<ID=Niben101Scf05032,length=344347>
##contig=<ID=Niben101Scf05034,length=679092>
##contig=<ID=Niben101Scf05035,length=581424>
##contig=<ID=Niben101Scf05036,length=235173>
##contig=<ID=Niben101Scf05037,length=61542>
##contig=<ID=Niben101Scf05038,length=122165>
##contig=<ID=Niben101Scf05039,length=37389>
##contig=<ID=Niben101Scf05040,length=60459>
##contig=<ID=Niben101Scf05041,length=766953>
##contig=<ID=Niben101Scf05042,length=169151>
##contig=<ID=Niben101Scf05043,length=334799>
##contig=<ID=Niben101Scf05044,length=544542>
##contig=<ID=Niben101Scf05047,length=568126>
##contig=<ID=Niben101Scf05048,length=198035>
##contig=<ID=Niben101Scf05049,length=101567>
##contig=<ID=Niben101Scf05050,length=78984>
##contig=<ID=Niben101Scf05051,length=447060>
##contig=<ID=Niben101Scf05053,length=36575>
##contig=<ID=Niben101Scf05055,length=240733>
##contig=<ID=Niben101Scf05056,length=432567>
##contig=<ID=Niben101Scf05057,length=783679>
##contig=<ID=Niben101Scf05060,length=1050536>
##contig=<ID=Niben101Scf05061,length=523468>
##contig=<ID=Niben101Scf05062,length=476927>
##contig=<ID=Niben101Scf05063,length=556780>
##contig=<ID=Niben101Scf05066,length=338044>
##contig=<ID=Niben101Scf05069,length=190899>
##contig=<ID=Niben101Scf05070,length=140896>
##contig=<ID=Niben101Scf05071,length=173089>
##contig=<ID=Niben101Scf05073,length=362108>
##contig=<ID=Niben101Scf05077,length=206073>
##contig=<ID=Niben101Scf05078,length=966093>
##contig=<ID=Niben101Scf05079,length=122886>
##contig=<ID=Niben101Scf05080,length=283925>
##contig=<ID=Niben101Scf05081,length=289097>
##contig=<ID=Niben101Scf05082,length=536924>
##contig=<ID=Niben101Scf05084,length=314117>
##contig=<ID=Niben101Scf05087,length=889069>
##contig=<ID=Niben101Scf05089,length=148364>
##contig=<ID=Niben101Scf05090,length=1111>
##contig=<ID=Niben101Scf05092,length=431798>
##contig=<ID=Niben101Scf05094,length=116252>
##contig=<ID=Niben101Scf05095,length=298705>
##contig=<ID=Niben101Scf05097,length=1655>
##contig=<ID=Niben101Scf05099,length=227695>
##contig=<ID=Niben101Scf05100,length=228862>
##contig=<ID=Niben101Scf05102,length=1040569>
##contig=<ID=Niben101Scf05103,length=227184>
##contig=<ID=Niben101Scf05106,length=65128>
##contig=<ID=Niben101Scf05107,length=450913>
##contig=<ID=Niben101Scf05108,length=523002>
##contig=<ID=Niben101Scf05109,length=525436>
##contig=<ID=Niben101Scf05110,length=150153>
##contig=<ID=Niben101Scf05111,length=516209>
##contig=<ID=Niben101Scf05112,length=330320>
##contig=<ID=Niben101Scf05115,length=596076>
##contig=<ID=Niben101Scf05117,length=1130>
##contig=<ID=Niben101Scf05118,length=1213450>
##contig=<ID=Niben101Scf05122,length=86283>
##contig=<ID=Niben101Scf05123,length=370981>
##contig=<ID=Niben101Scf05124,length=239404>
##contig=<ID=Niben101Scf05125,length=2608>
##contig=<ID=Niben101Scf05132,length=469752>
##contig=<ID=Niben101Scf05133,length=767293>
##contig=<ID=Niben101Scf05134,length=419699>
##contig=<ID=Niben101Scf05135,length=758414>
##contig=<ID=Niben101Scf05137,length=298295>
##contig=<ID=Niben101Scf05139,length=69158>
##contig=<ID=Niben101Scf05140,length=342218>
##contig=<ID=Niben101Scf05142,length=130698>
##contig=<ID=Niben101Scf05143,length=108738>
##contig=<ID=Niben101Scf05145,length=70368>
##contig=<ID=Niben101Scf05146,length=998730>
##contig=<ID=Niben101Scf05147,length=233590>
##contig=<ID=Niben101Scf05150,length=137577>
##contig=<ID=Niben101Scf05151,length=492314>
##contig=<ID=Niben101Scf05152,length=441534>
##contig=<ID=Niben101Scf05154,length=233100>
##contig=<ID=Niben101Scf05155,length=49893>
##contig=<ID=Niben101Scf05156,length=272713>
##contig=<ID=Niben101Scf05157,length=522171>
##contig=<ID=Niben101Scf05158,length=291639>
##contig=<ID=Niben101Scf05159,length=392386>
##contig=<ID=Niben101Scf05160,length=143445>
##contig=<ID=Niben101Scf05163,length=186006>
##contig=<ID=Niben101Scf05166,length=820275>
##contig=<ID=Niben101Scf05167,length=122493>
##contig=<ID=Niben101Scf05171,length=96349>
##contig=<ID=Niben101Scf05173,length=1067700>
##contig=<ID=Niben101Scf05174,length=766777>
##contig=<ID=Niben101Scf05175,length=480479>
##contig=<ID=Niben101Scf05176,length=1394>
##contig=<ID=Niben101Scf05177,length=475322>
##contig=<ID=Niben101Scf05178,length=120448>
##contig=<ID=Niben101Scf05179,length=1058>
##contig=<ID=Niben101Scf05183,length=1043861>
##contig=<ID=Niben101Scf05184,length=166849>
##contig=<ID=Niben101Scf05186,length=111220>
##contig=<ID=Niben101Scf05188,length=430617>
##contig=<ID=Niben101Scf05190,length=453215>
##contig=<ID=Niben101Scf05191,length=76799>
##contig=<ID=Niben101Scf05193,length=220886>
##contig=<ID=Niben101Scf05194,length=87884>
##contig=<ID=Niben101Scf05196,length=116010>
##contig=<ID=Niben101Scf05197,length=210920>
##contig=<ID=Niben101Scf05200,length=139146>
##contig=<ID=Niben101Scf05201,length=1407519>
##contig=<ID=Niben101Scf05202,length=210421>
##contig=<ID=Niben101Scf05203,length=1158380>
##contig=<ID=Niben101Scf05206,length=712727>
##contig=<ID=Niben101Scf05210,length=247421>
##contig=<ID=Niben101Scf05211,length=385133>
##contig=<ID=Niben101Scf05212,length=402849>
##contig=<ID=Niben101Scf05216,length=1066854>
##contig=<ID=Niben101Scf05217,length=461886>
##contig=<ID=Niben101Scf05220,length=208400>
##contig=<ID=Niben101Scf05221,length=124490>
##contig=<ID=Niben101Scf05222,length=709160>
##contig=<ID=Niben101Scf05225,length=1561>
##contig=<ID=Niben101Scf05226,length=916736>
##contig=<ID=Niben101Scf05227,length=263821>
##contig=<ID=Niben101Scf05229,length=563614>
##contig=<ID=Niben101Scf05230,length=404455>
##contig=<ID=Niben101Scf05231,length=301905>
##contig=<ID=Niben101Scf05232,length=344084>
##contig=<ID=Niben101Scf05233,length=164463>
##contig=<ID=Niben101Scf05234,length=264537>
##contig=<ID=Niben101Scf05235,length=19802>
##contig=<ID=Niben101Scf05238,length=254446>
##contig=<ID=Niben101Scf05239,length=250285>
##contig=<ID=Niben101Scf05241,length=347246>
##contig=<ID=Niben101Scf05242,length=81446>
##contig=<ID=Niben101Scf05245,length=539329>
##contig=<ID=Niben101Scf05246,length=407231>
##contig=<ID=Niben101Scf05247,length=351062>
##contig=<ID=Niben101Scf05248,length=100271>
##contig=<ID=Niben101Scf05249,length=1060701>
##contig=<ID=Niben101Scf05250,length=378717>
##contig=<ID=Niben101Scf05251,length=289274>
##contig=<ID=Niben101Scf05252,length=338818>
##contig=<ID=Niben101Scf05253,length=408210>
##contig=<ID=Niben101Scf05256,length=1331>
##contig=<ID=Niben101Scf05261,length=172561>
##contig=<ID=Niben101Scf05264,length=277833>
##contig=<ID=Niben101Scf05268,length=141405>
##contig=<ID=Niben101Scf05269,length=581283>
##contig=<ID=Niben101Scf05270,length=359081>
##contig=<ID=Niben101Scf05271,length=59649>
##contig=<ID=Niben101Scf05272,length=450666>
##contig=<ID=Niben101Scf05273,length=1689>
##contig=<ID=Niben101Scf05274,length=319518>
##contig=<ID=Niben101Scf05276,length=38275>
##contig=<ID=Niben101Scf05278,length=617568>
##contig=<ID=Niben101Scf05279,length=614848>
##contig=<ID=Niben101Scf05280,length=5913>
##contig=<ID=Niben101Scf05281,length=157393>
##contig=<ID=Niben101Scf05283,length=208267>
##contig=<ID=Niben101Scf05286,length=124648>
##contig=<ID=Niben101Scf05292,length=22616>
##contig=<ID=Niben101Scf05294,length=177132>
##contig=<ID=Niben101Scf05295,length=671962>
##contig=<ID=Niben101Scf05298,length=733560>
##contig=<ID=Niben101Scf05299,length=74216>
##contig=<ID=Niben101Scf05300,length=357273>
##contig=<ID=Niben101Scf05301,length=687164>
##contig=<ID=Niben101Scf05302,length=658880>
##contig=<ID=Niben101Scf05304,length=1195729>
##contig=<ID=Niben101Scf05306,length=556605>
##contig=<ID=Niben101Scf05307,length=563205>
##contig=<ID=Niben101Scf05308,length=247268>
##contig=<ID=Niben101Scf05310,length=657087>
##contig=<ID=Niben101Scf05311,length=229004>
##contig=<ID=Niben101Scf05314,length=261804>
##contig=<ID=Niben101Scf05316,length=422791>
##contig=<ID=Niben101Scf05317,length=251689>
##contig=<ID=Niben101Scf05319,length=842037>
##contig=<ID=Niben101Scf05321,length=845627>
##contig=<ID=Niben101Scf05323,length=333737>
##contig=<ID=Niben101Scf05324,length=558671>
##contig=<ID=Niben101Scf05325,length=145676>
##contig=<ID=Niben101Scf05326,length=342088>
##contig=<ID=Niben101Scf05329,length=736351>
##contig=<ID=Niben101Scf05330,length=487987>
##contig=<ID=Niben101Scf05332,length=139048>
##contig=<ID=Niben101Scf05336,length=339309>
##contig=<ID=Niben101Scf05340,length=172809>
##contig=<ID=Niben101Scf05341,length=565379>
##contig=<ID=Niben101Scf05342,length=617496>
##contig=<ID=Niben101Scf05343,length=441560>
##contig=<ID=Niben101Scf05344,length=112850>
##contig=<ID=Niben101Scf05346,length=1076033>
##contig=<ID=Niben101Scf05348,length=517754>
##contig=<ID=Niben101Scf05349,length=310453>
##contig=<ID=Niben101Scf05350,length=343152>
##contig=<ID=Niben101Scf05351,length=331043>
##contig=<ID=Niben101Scf05354,length=20950>
##contig=<ID=Niben101Scf05356,length=1094>
##contig=<ID=Niben101Scf05357,length=133023>
##contig=<ID=Niben101Scf05359,length=16253>
##contig=<ID=Niben101Scf05360,length=206218>
##contig=<ID=Niben101Scf05363,length=596476>
##contig=<ID=Niben101Scf05364,length=291060>
##contig=<ID=Niben101Scf05367,length=289843>
##contig=<ID=Niben101Scf05368,length=826179>
##contig=<ID=Niben101Scf05369,length=241998>
##contig=<ID=Niben101Scf05370,length=348053>
##contig=<ID=Niben101Scf05371,length=740328>
##contig=<ID=Niben101Scf05372,length=625867>
##contig=<ID=Niben101Scf05373,length=303873>
##contig=<ID=Niben101Scf05374,length=631519>
##contig=<ID=Niben101Scf05375,length=203295>
##contig=<ID=Niben101Scf05378,length=438136>
##contig=<ID=Niben101Scf05379,length=93630>
##contig=<ID=Niben101Scf05381,length=474514>
##contig=<ID=Niben101Scf05382,length=452087>
##contig=<ID=Niben101Scf05385,length=579273>
##contig=<ID=Niben101Scf05387,length=1436049>
##contig=<ID=Niben101Scf05389,length=127846>
##contig=<ID=Niben101Scf05391,length=495761>
##contig=<ID=Niben101Scf05392,length=276023>
##contig=<ID=Niben101Scf05393,length=12426>
##contig=<ID=Niben101Scf05395,length=563320>
##contig=<ID=Niben101Scf05396,length=843998>
##contig=<ID=Niben101Scf05399,length=549400>
##contig=<ID=Niben101Scf05402,length=430405>
##contig=<ID=Niben101Scf05404,length=1137603>
##contig=<ID=Niben101Scf05405,length=1136224>
##contig=<ID=Niben101Scf05407,length=522328>
##contig=<ID=Niben101Scf05409,length=140594>
##contig=<ID=Niben101Scf05411,length=371880>
##contig=<ID=Niben101Scf05412,length=386938>
##contig=<ID=Niben101Scf05413,length=853199>
##contig=<ID=Niben101Scf05414,length=332243>
##contig=<ID=Niben101Scf05415,length=213441>
##contig=<ID=Niben101Scf05416,length=110471>
##contig=<ID=Niben101Scf05417,length=466607>
##contig=<ID=Niben101Scf05419,length=209483>
##contig=<ID=Niben101Scf05422,length=162054>
##contig=<ID=Niben101Scf05425,length=36775>
##contig=<ID=Niben101Scf05430,length=307740>
##contig=<ID=Niben101Scf05431,length=317262>
##contig=<ID=Niben101Scf05433,length=97758>
##contig=<ID=Niben101Scf05434,length=448978>
##contig=<ID=Niben101Scf05435,length=399118>
##contig=<ID=Niben101Scf05436,length=120681>
##contig=<ID=Niben101Scf05437,length=743576>
##contig=<ID=Niben101Scf05438,length=665483>
##contig=<ID=Niben101Scf05439,length=709194>
##contig=<ID=Niben101Scf05440,length=780313>
##contig=<ID=Niben101Scf05442,length=485533>
##contig=<ID=Niben101Scf05444,length=817508>
##contig=<ID=Niben101Scf05447,length=497466>
##contig=<ID=Niben101Scf05449,length=408072>
##contig=<ID=Niben101Scf05451,length=1679>
##contig=<ID=Niben101Scf05453,length=116572>
##contig=<ID=Niben101Scf05454,length=57523>
##contig=<ID=Niben101Scf05455,length=114023>
##contig=<ID=Niben101Scf05456,length=327189>
##contig=<ID=Niben101Scf05457,length=37170>
##contig=<ID=Niben101Scf05458,length=118429>
##contig=<ID=Niben101Scf05459,length=175517>
##contig=<ID=Niben101Scf05461,length=239365>
##contig=<ID=Niben101Scf05463,length=265677>
##contig=<ID=Niben101Scf05467,length=557291>
##contig=<ID=Niben101Scf05468,length=1132211>
##contig=<ID=Niben101Scf05469,length=443713>
##contig=<ID=Niben101Scf05472,length=73926>
##contig=<ID=Niben101Scf05473,length=3091>
##contig=<ID=Niben101Scf05474,length=99397>
##contig=<ID=Niben101Scf05475,length=207034>
##contig=<ID=Niben101Scf05476,length=411099>
##contig=<ID=Niben101Scf05480,length=242021>
##contig=<ID=Niben101Scf05481,length=105800>
##contig=<ID=Niben101Scf05483,length=1314721>
##contig=<ID=Niben101Scf05484,length=398821>
##contig=<ID=Niben101Scf05486,length=266803>
##contig=<ID=Niben101Scf05487,length=278493>
##contig=<ID=Niben101Scf05488,length=134000>
##contig=<ID=Niben101Scf05491,length=1111792>
##contig=<ID=Niben101Scf05492,length=447738>
##contig=<ID=Niben101Scf05494,length=282263>
##contig=<ID=Niben101Scf05499,length=85285>
##contig=<ID=Niben101Scf05500,length=42921>
##contig=<ID=Niben101Scf05506,length=1215830>
##contig=<ID=Niben101Scf05509,length=152107>
##contig=<ID=Niben101Scf05514,length=244928>
##contig=<ID=Niben101Scf05516,length=520242>
##contig=<ID=Niben101Scf05519,length=353660>
##contig=<ID=Niben101Scf05520,length=66775>
##contig=<ID=Niben101Scf05522,length=134763>
##contig=<ID=Niben101Scf05523,length=138745>
##contig=<ID=Niben101Scf05528,length=245722>
##contig=<ID=Niben101Scf05529,length=48243>
##contig=<ID=Niben101Scf05530,length=261092>
##contig=<ID=Niben101Scf05534,length=244660>
##contig=<ID=Niben101Scf05535,length=492526>
##contig=<ID=Niben101Scf05536,length=262141>
##contig=<ID=Niben101Scf05540,length=169745>
##contig=<ID=Niben101Scf05541,length=368109>
##contig=<ID=Niben101Scf05542,length=55533>
##contig=<ID=Niben101Scf05543,length=250572>
##contig=<ID=Niben101Scf05546,length=18141>
##contig=<ID=Niben101Scf05548,length=306235>
##contig=<ID=Niben101Scf05549,length=375596>
##contig=<ID=Niben101Scf05551,length=459911>
##contig=<ID=Niben101Scf05552,length=1196663>
##contig=<ID=Niben101Scf05553,length=756350>
##contig=<ID=Niben101Scf05554,length=1091322>
##contig=<ID=Niben101Scf05555,length=180237>
##contig=<ID=Niben101Scf05556,length=44554>
##contig=<ID=Niben101Scf05557,length=163112>
##contig=<ID=Niben101Scf05559,length=436366>
##contig=<ID=Niben101Scf05562,length=158198>
##contig=<ID=Niben101Scf05565,length=394167>
##contig=<ID=Niben101Scf05566,length=915489>
##contig=<ID=Niben101Scf05574,length=1094682>
##contig=<ID=Niben101Scf05576,length=149884>
##contig=<ID=Niben101Scf05579,length=553238>
##contig=<ID=Niben101Scf05581,length=131406>
##contig=<ID=Niben101Scf05582,length=517506>
##contig=<ID=Niben101Scf05583,length=194106>
##contig=<ID=Niben101Scf05584,length=567652>
##contig=<ID=Niben101Scf05587,length=117451>
##contig=<ID=Niben101Scf05588,length=1474578>
##contig=<ID=Niben101Scf05592,length=142574>
##contig=<ID=Niben101Scf05593,length=10453>
##contig=<ID=Niben101Scf05596,length=160718>
##contig=<ID=Niben101Scf05601,length=180159>
##contig=<ID=Niben101Scf05605,length=56657>
##contig=<ID=Niben101Scf05609,length=360839>
##contig=<ID=Niben101Scf05610,length=474319>
##contig=<ID=Niben101Scf05612,length=202828>
##contig=<ID=Niben101Scf05614,length=349891>
##contig=<ID=Niben101Scf05615,length=504391>
##contig=<ID=Niben101Scf05617,length=263283>
##contig=<ID=Niben101Scf05618,length=639951>
##contig=<ID=Niben101Scf05619,length=184607>
##contig=<ID=Niben101Scf05620,length=468498>
##contig=<ID=Niben101Scf05621,length=1416626>
##contig=<ID=Niben101Scf05625,length=157697>
##contig=<ID=Niben101Scf05627,length=268674>
##contig=<ID=Niben101Scf05628,length=237663>
##contig=<ID=Niben101Scf05629,length=233616>
##contig=<ID=Niben101Scf05631,length=149875>
##contig=<ID=Niben101Scf05632,length=187780>
##contig=<ID=Niben101Scf05633,length=264293>
##contig=<ID=Niben101Scf05634,length=331932>
##contig=<ID=Niben101Scf05637,length=145898>
##contig=<ID=Niben101Scf05642,length=47084>
##contig=<ID=Niben101Scf05643,length=841861>
##contig=<ID=Niben101Scf05644,length=276427>
##contig=<ID=Niben101Scf05645,length=928841>
##contig=<ID=Niben101Scf05647,length=165299>
##contig=<ID=Niben101Scf05649,length=802438>
##contig=<ID=Niben101Scf05650,length=410198>
##contig=<ID=Niben101Scf05651,length=62499>
##contig=<ID=Niben101Scf05653,length=125574>
##contig=<ID=Niben101Scf05654,length=50526>
##contig=<ID=Niben101Scf05656,length=293150>
##contig=<ID=Niben101Scf05664,length=530009>
##contig=<ID=Niben101Scf05665,length=206696>
##contig=<ID=Niben101Scf05666,length=51358>
##contig=<ID=Niben101Scf05667,length=396489>
##contig=<ID=Niben101Scf05668,length=332305>
##contig=<ID=Niben101Scf05669,length=326683>
##contig=<ID=Niben101Scf05670,length=195649>
##contig=<ID=Niben101Scf05671,length=225974>
##contig=<ID=Niben101Scf05672,length=64961>
##contig=<ID=Niben101Scf05674,length=752561>
##contig=<ID=Niben101Scf05675,length=212151>
##contig=<ID=Niben101Scf05676,length=772873>
##contig=<ID=Niben101Scf05678,length=328461>
##contig=<ID=Niben101Scf05679,length=292895>
##contig=<ID=Niben101Scf05680,length=166046>
##contig=<ID=Niben101Scf05681,length=39455>
##contig=<ID=Niben101Scf05682,length=298413>
##contig=<ID=Niben101Scf05683,length=24051>
##contig=<ID=Niben101Scf05688,length=1407901>
##contig=<ID=Niben101Scf05689,length=496148>
##contig=<ID=Niben101Scf05690,length=220568>
##contig=<ID=Niben101Scf05691,length=1284>
##contig=<ID=Niben101Scf05692,length=882165>
##contig=<ID=Niben101Scf05694,length=82741>
##contig=<ID=Niben101Scf05697,length=1245484>
##contig=<ID=Niben101Scf05698,length=251492>
##contig=<ID=Niben101Scf05699,length=128893>
##contig=<ID=Niben101Scf05700,length=55404>
##contig=<ID=Niben101Scf05702,length=329905>
##contig=<ID=Niben101Scf05705,length=303663>
##contig=<ID=Niben101Scf05706,length=231850>
##contig=<ID=Niben101Scf05709,length=287462>
##contig=<ID=Niben101Scf05710,length=448902>
##contig=<ID=Niben101Scf05711,length=548196>
##contig=<ID=Niben101Scf05712,length=469152>
##contig=<ID=Niben101Scf05713,length=604732>
##contig=<ID=Niben101Scf05716,length=113901>
##contig=<ID=Niben101Scf05717,length=463057>
##contig=<ID=Niben101Scf05720,length=724841>
##contig=<ID=Niben101Scf05721,length=208815>
##contig=<ID=Niben101Scf05726,length=197810>
##contig=<ID=Niben101Scf05727,length=33762>
##contig=<ID=Niben101Scf05730,length=145714>
##contig=<ID=Niben101Scf05731,length=153325>
##contig=<ID=Niben101Scf05732,length=537250>
##contig=<ID=Niben101Scf05733,length=83075>
##contig=<ID=Niben101Scf05734,length=99653>
##contig=<ID=Niben101Scf05735,length=43824>
##contig=<ID=Niben101Scf05736,length=242405>
##contig=<ID=Niben101Scf05737,length=150995>
##contig=<ID=Niben101Scf05740,length=348741>
##contig=<ID=Niben101Scf05747,length=161958>
##contig=<ID=Niben101Scf05748,length=32515>
##contig=<ID=Niben101Scf05749,length=367066>
##contig=<ID=Niben101Scf05750,length=562709>
##contig=<ID=Niben101Scf05755,length=436796>
##contig=<ID=Niben101Scf05756,length=113559>
##contig=<ID=Niben101Scf05759,length=34241>
##contig=<ID=Niben101Scf05761,length=261348>
##contig=<ID=Niben101Scf05764,length=614600>
##contig=<ID=Niben101Scf05766,length=105515>
##contig=<ID=Niben101Scf05767,length=930004>
##contig=<ID=Niben101Scf05772,length=92869>
##contig=<ID=Niben101Scf05773,length=408396>
##contig=<ID=Niben101Scf05776,length=431066>
##contig=<ID=Niben101Scf05782,length=175223>
##contig=<ID=Niben101Scf05784,length=23076>
##contig=<ID=Niben101Scf05787,length=329234>
##contig=<ID=Niben101Scf05791,length=168983>
##contig=<ID=Niben101Scf05795,length=346829>
##contig=<ID=Niben101Scf05797,length=299965>
##contig=<ID=Niben101Scf05798,length=103049>
##contig=<ID=Niben101Scf05799,length=359070>
##contig=<ID=Niben101Scf05800,length=391331>
##contig=<ID=Niben101Scf05801,length=126718>
##contig=<ID=Niben101Scf05802,length=1194>
##contig=<ID=Niben101Scf05804,length=765598>
##contig=<ID=Niben101Scf05805,length=524987>
##contig=<ID=Niben101Scf05808,length=241151>
##contig=<ID=Niben101Scf05809,length=345874>
##contig=<ID=Niben101Scf05811,length=915778>
##contig=<ID=Niben101Scf05813,length=1074425>
##contig=<ID=Niben101Scf05816,length=313943>
##contig=<ID=Niben101Scf05818,length=194119>
##contig=<ID=Niben101Scf05819,length=22101>
##contig=<ID=Niben101Scf05820,length=303873>
##contig=<ID=Niben101Scf05821,length=303651>
##contig=<ID=Niben101Scf05822,length=784077>
##contig=<ID=Niben101Scf05823,length=337374>
##contig=<ID=Niben101Scf05824,length=1646527>
##contig=<ID=Niben101Scf05827,length=839248>
##contig=<ID=Niben101Scf05828,length=161010>
##contig=<ID=Niben101Scf05829,length=69429>
##contig=<ID=Niben101Scf05830,length=757255>
##contig=<ID=Niben101Scf05835,length=79330>
##contig=<ID=Niben101Scf05836,length=770856>
##contig=<ID=Niben101Scf05837,length=808715>
##contig=<ID=Niben101Scf05839,length=145732>
##contig=<ID=Niben101Scf05840,length=5451>
##contig=<ID=Niben101Scf05841,length=269749>
##contig=<ID=Niben101Scf05844,length=308687>
##contig=<ID=Niben101Scf05845,length=555455>
##contig=<ID=Niben101Scf05846,length=177194>
##contig=<ID=Niben101Scf05848,length=672920>
##contig=<ID=Niben101Scf05849,length=303248>
##contig=<ID=Niben101Scf05850,length=86706>
##contig=<ID=Niben101Scf05853,length=401982>
##contig=<ID=Niben101Scf05855,length=734313>
##contig=<ID=Niben101Scf05857,length=318112>
##contig=<ID=Niben101Scf05858,length=146057>
##contig=<ID=Niben101Scf05860,length=218144>
##contig=<ID=Niben101Scf05862,length=177607>
##contig=<ID=Niben101Scf05867,length=340971>
##contig=<ID=Niben101Scf05869,length=108574>
##contig=<ID=Niben101Scf05872,length=684387>
##contig=<ID=Niben101Scf05873,length=24538>
##contig=<ID=Niben101Scf05875,length=56111>
##contig=<ID=Niben101Scf05880,length=457319>
##contig=<ID=Niben101Scf05881,length=366070>
##contig=<ID=Niben101Scf05883,length=316914>
##contig=<ID=Niben101Scf05884,length=60662>
##contig=<ID=Niben101Scf05885,length=214279>
##contig=<ID=Niben101Scf05886,length=411881>
##contig=<ID=Niben101Scf05889,length=93732>
##contig=<ID=Niben101Scf05890,length=313708>
##contig=<ID=Niben101Scf05895,length=338669>
##contig=<ID=Niben101Scf05896,length=335584>
##contig=<ID=Niben101Scf05898,length=194260>
##contig=<ID=Niben101Scf05899,length=33577>
##contig=<ID=Niben101Scf05901,length=941841>
##contig=<ID=Niben101Scf05902,length=264562>
##contig=<ID=Niben101Scf05904,length=60814>
##contig=<ID=Niben101Scf05906,length=60568>
##contig=<ID=Niben101Scf05910,length=48746>
##contig=<ID=Niben101Scf05911,length=176075>
##contig=<ID=Niben101Scf05912,length=305839>
##contig=<ID=Niben101Scf05915,length=262166>
##contig=<ID=Niben101Scf05916,length=390399>
##contig=<ID=Niben101Scf05917,length=361821>
##contig=<ID=Niben101Scf05918,length=432288>
##contig=<ID=Niben101Scf05919,length=659718>
##contig=<ID=Niben101Scf05920,length=659421>
##contig=<ID=Niben101Scf05921,length=501711>
##contig=<ID=Niben101Scf05922,length=291728>
##contig=<ID=Niben101Scf05923,length=662393>
##contig=<ID=Niben101Scf05926,length=338543>
##contig=<ID=Niben101Scf05928,length=485703>
##contig=<ID=Niben101Scf05929,length=1095170>
##contig=<ID=Niben101Scf05931,length=477578>
##contig=<ID=Niben101Scf05932,length=616929>
##contig=<ID=Niben101Scf05934,length=348092>
##contig=<ID=Niben101Scf05937,length=560734>
##contig=<ID=Niben101Scf05938,length=281600>
##contig=<ID=Niben101Scf05939,length=456384>
##contig=<ID=Niben101Scf05942,length=359258>
##contig=<ID=Niben101Scf05943,length=160144>
##contig=<ID=Niben101Scf05948,length=929959>
##contig=<ID=Niben101Scf05950,length=231360>
##contig=<ID=Niben101Scf05952,length=377464>
##contig=<ID=Niben101Scf05954,length=409715>
##contig=<ID=Niben101Scf05955,length=493171>
##contig=<ID=Niben101Scf05956,length=246190>
##contig=<ID=Niben101Scf05959,length=240991>
##contig=<ID=Niben101Scf05960,length=376965>
##contig=<ID=Niben101Scf05961,length=457284>
##contig=<ID=Niben101Scf05962,length=531482>
##contig=<ID=Niben101Scf05963,length=197848>
##contig=<ID=Niben101Scf05964,length=99597>
##contig=<ID=Niben101Scf05967,length=72018>
##contig=<ID=Niben101Scf05969,length=241485>
##contig=<ID=Niben101Scf05972,length=311754>
##contig=<ID=Niben101Scf05974,length=145702>
##contig=<ID=Niben101Scf05975,length=42864>
##contig=<ID=Niben101Scf05977,length=201006>
##contig=<ID=Niben101Scf05980,length=173924>
##contig=<ID=Niben101Scf05982,length=242601>
##contig=<ID=Niben101Scf05986,length=68689>
##contig=<ID=Niben101Scf05988,length=1052932>
##contig=<ID=Niben101Scf05989,length=548215>
##contig=<ID=Niben101Scf05993,length=254063>
##contig=<ID=Niben101Scf05995,length=38078>
##contig=<ID=Niben101Scf05996,length=1012>
##contig=<ID=Niben101Scf05997,length=179623>
##contig=<ID=Niben101Scf05998,length=432604>
##contig=<ID=Niben101Scf06000,length=525768>
##contig=<ID=Niben101Scf06004,length=177859>
##contig=<ID=Niben101Scf06005,length=82949>
##contig=<ID=Niben101Scf06008,length=209310>
##contig=<ID=Niben101Scf06009,length=122222>
##contig=<ID=Niben101Scf06013,length=99206>
##contig=<ID=Niben101Scf06016,length=983170>
##contig=<ID=Niben101Scf06017,length=306577>
##contig=<ID=Niben101Scf06019,length=258245>
##contig=<ID=Niben101Scf06023,length=409125>
##contig=<ID=Niben101Scf06024,length=304460>
##contig=<ID=Niben101Scf06025,length=358519>
##contig=<ID=Niben101Scf06026,length=310942>
##contig=<ID=Niben101Scf06027,length=218323>
##contig=<ID=Niben101Scf06028,length=60248>
##contig=<ID=Niben101Scf06030,length=266962>
##contig=<ID=Niben101Scf06032,length=261403>
##contig=<ID=Niben101Scf06033,length=116845>
##contig=<ID=Niben101Scf06034,length=18506>
##contig=<ID=Niben101Scf06039,length=28426>
##contig=<ID=Niben101Scf06042,length=790917>
##contig=<ID=Niben101Scf06043,length=322572>
##contig=<ID=Niben101Scf06044,length=112296>
##contig=<ID=Niben101Scf06045,length=107391>
##contig=<ID=Niben101Scf06048,length=112966>
##contig=<ID=Niben101Scf06049,length=117038>
##contig=<ID=Niben101Scf06050,length=455422>
##contig=<ID=Niben101Scf06054,length=140888>
##contig=<ID=Niben101Scf06058,length=161211>
##contig=<ID=Niben101Scf06059,length=364079>
##contig=<ID=Niben101Scf06061,length=140952>
##contig=<ID=Niben101Scf06064,length=407313>
##contig=<ID=Niben101Scf06065,length=351319>
##contig=<ID=Niben101Scf06068,length=202101>
##contig=<ID=Niben101Scf06069,length=26672>
##contig=<ID=Niben101Scf06076,length=195714>
##contig=<ID=Niben101Scf06077,length=652932>
##contig=<ID=Niben101Scf06078,length=499341>
##contig=<ID=Niben101Scf06080,length=582094>
##contig=<ID=Niben101Scf06081,length=526105>
##contig=<ID=Niben101Scf06083,length=133521>
##contig=<ID=Niben101Scf06084,length=285749>
##contig=<ID=Niben101Scf06085,length=259711>
##contig=<ID=Niben101Scf06086,length=29122>
##contig=<ID=Niben101Scf06087,length=1385651>
##contig=<ID=Niben101Scf06088,length=193477>
##contig=<ID=Niben101Scf06089,length=155839>
##contig=<ID=Niben101Scf06090,length=396665>
##contig=<ID=Niben101Scf06091,length=947435>
##contig=<ID=Niben101Scf06093,length=105480>
##contig=<ID=Niben101Scf06094,length=934902>
##contig=<ID=Niben101Scf06096,length=226613>
##contig=<ID=Niben101Scf06097,length=58385>
##contig=<ID=Niben101Scf06100,length=320533>
##contig=<ID=Niben101Scf06101,length=423279>
##contig=<ID=Niben101Scf06102,length=138998>
##contig=<ID=Niben101Scf06103,length=348846>
##contig=<ID=Niben101Scf06105,length=612720>
##contig=<ID=Niben101Scf06106,length=291518>
##contig=<ID=Niben101Scf06109,length=106171>
##contig=<ID=Niben101Scf06111,length=44250>
##contig=<ID=Niben101Scf06112,length=334855>
##contig=<ID=Niben101Scf06113,length=413753>
##contig=<ID=Niben101Scf06117,length=571087>
##contig=<ID=Niben101Scf06118,length=69544>
##contig=<ID=Niben101Scf06119,length=465365>
##contig=<ID=Niben101Scf06120,length=394729>
##contig=<ID=Niben101Scf06121,length=59977>
##contig=<ID=Niben101Scf06123,length=844764>
##contig=<ID=Niben101Scf06124,length=10544>
##contig=<ID=Niben101Scf06125,length=238293>
##contig=<ID=Niben101Scf06127,length=233940>
##contig=<ID=Niben101Scf06128,length=162480>
##contig=<ID=Niben101Scf06131,length=67964>
##contig=<ID=Niben101Scf06132,length=176343>
##contig=<ID=Niben101Scf06133,length=177892>
##contig=<ID=Niben101Scf06139,length=95716>
##contig=<ID=Niben101Scf06144,length=188743>
##contig=<ID=Niben101Scf06148,length=29841>
##contig=<ID=Niben101Scf06149,length=75254>
##contig=<ID=Niben101Scf06151,length=440557>
##contig=<ID=Niben101Scf06153,length=407424>
##contig=<ID=Niben101Scf06154,length=479614>
##contig=<ID=Niben101Scf06155,length=238725>
##contig=<ID=Niben101Scf06156,length=509772>
##contig=<ID=Niben101Scf06157,length=220261>
##contig=<ID=Niben101Scf06158,length=461801>
##contig=<ID=Niben101Scf06162,length=284124>
##contig=<ID=Niben101Scf06163,length=249976>
##contig=<ID=Niben101Scf06164,length=271526>
##contig=<ID=Niben101Scf06169,length=15694>
##contig=<ID=Niben101Scf06170,length=156230>
##contig=<ID=Niben101Scf06171,length=386679>
##contig=<ID=Niben101Scf06172,length=558437>
##contig=<ID=Niben101Scf06174,length=1292>
##contig=<ID=Niben101Scf06176,length=573655>
##contig=<ID=Niben101Scf06180,length=136062>
##contig=<ID=Niben101Scf06183,length=811669>
##contig=<ID=Niben101Scf06184,length=190928>
##contig=<ID=Niben101Scf06186,length=899926>
##contig=<ID=Niben101Scf06187,length=226403>
##contig=<ID=Niben101Scf06188,length=2355>
##contig=<ID=Niben101Scf06189,length=520709>
##contig=<ID=Niben101Scf06190,length=806990>
##contig=<ID=Niben101Scf06192,length=56164>
##contig=<ID=Niben101Scf06193,length=389149>
##contig=<ID=Niben101Scf06194,length=5837>
##contig=<ID=Niben101Scf06195,length=244202>
##contig=<ID=Niben101Scf06197,length=1787>
##contig=<ID=Niben101Scf06200,length=476779>
##contig=<ID=Niben101Scf06203,length=663687>
##contig=<ID=Niben101Scf06204,length=79652>
##contig=<ID=Niben101Scf06205,length=348739>
##contig=<ID=Niben101Scf06207,length=395320>
##contig=<ID=Niben101Scf06208,length=92066>
##contig=<ID=Niben101Scf06211,length=393629>
##contig=<ID=Niben101Scf06212,length=55631>
##contig=<ID=Niben101Scf06213,length=85811>
##contig=<ID=Niben101Scf06214,length=30004>
##contig=<ID=Niben101Scf06216,length=253453>
##contig=<ID=Niben101Scf06218,length=898867>
##contig=<ID=Niben101Scf06219,length=84102>
##contig=<ID=Niben101Scf06221,length=552720>
##contig=<ID=Niben101Scf06222,length=323960>
##contig=<ID=Niben101Scf06223,length=186581>
##contig=<ID=Niben101Scf06228,length=314650>
##contig=<ID=Niben101Scf06233,length=235976>
##contig=<ID=Niben101Scf06235,length=490276>
##contig=<ID=Niben101Scf06236,length=435209>
##contig=<ID=Niben101Scf06238,length=296637>
##contig=<ID=Niben101Scf06240,length=168525>
##contig=<ID=Niben101Scf06245,length=280740>
##contig=<ID=Niben101Scf06248,length=292689>
##contig=<ID=Niben101Scf06249,length=685546>
##contig=<ID=Niben101Scf06250,length=62280>
##contig=<ID=Niben101Scf06252,length=290261>
##contig=<ID=Niben101Scf06256,length=434691>
##contig=<ID=Niben101Scf06257,length=284505>
##contig=<ID=Niben101Scf06258,length=162287>
##contig=<ID=Niben101Scf06261,length=451976>
##contig=<ID=Niben101Scf06262,length=58269>
##contig=<ID=Niben101Scf06263,length=275437>
##contig=<ID=Niben101Scf06266,length=127164>
##contig=<ID=Niben101Scf06267,length=486776>
##contig=<ID=Niben101Scf06269,length=203519>
##contig=<ID=Niben101Scf06272,length=127483>
##contig=<ID=Niben101Scf06273,length=65944>
##contig=<ID=Niben101Scf06275,length=573531>
##contig=<ID=Niben101Scf06276,length=347688>
##contig=<ID=Niben101Scf06277,length=689813>
##contig=<ID=Niben101Scf06279,length=258242>
##contig=<ID=Niben101Scf06280,length=704405>
##contig=<ID=Niben101Scf06281,length=2261>
##contig=<ID=Niben101Scf06283,length=63099>
##contig=<ID=Niben101Scf06286,length=482373>
##contig=<ID=Niben101Scf06287,length=68637>
##contig=<ID=Niben101Scf06288,length=108153>
##contig=<ID=Niben101Scf06290,length=428935>
##contig=<ID=Niben101Scf06291,length=419222>
##contig=<ID=Niben101Scf06293,length=419888>
##contig=<ID=Niben101Scf06295,length=568960>
##contig=<ID=Niben101Scf06301,length=571354>
##contig=<ID=Niben101Scf06305,length=533085>
##contig=<ID=Niben101Scf06310,length=385547>
##contig=<ID=Niben101Scf06311,length=221734>
##contig=<ID=Niben101Scf06312,length=290080>
##contig=<ID=Niben101Scf06313,length=472777>
##contig=<ID=Niben101Scf06314,length=1390>
##contig=<ID=Niben101Scf06318,length=303066>
##contig=<ID=Niben101Scf06323,length=236844>
##contig=<ID=Niben101Scf06324,length=199816>
##contig=<ID=Niben101Scf06326,length=178978>
##contig=<ID=Niben101Scf06328,length=110215>
##contig=<ID=Niben101Scf06332,length=427093>
##contig=<ID=Niben101Scf06338,length=100279>
##contig=<ID=Niben101Scf06341,length=116080>
##contig=<ID=Niben101Scf06342,length=572035>
##contig=<ID=Niben101Scf06343,length=162921>
##contig=<ID=Niben101Scf06344,length=783433>
##contig=<ID=Niben101Scf06345,length=677186>
##contig=<ID=Niben101Scf06347,length=565368>
##contig=<ID=Niben101Scf06348,length=169170>
##contig=<ID=Niben101Scf06349,length=367528>
##contig=<ID=Niben101Scf06350,length=142547>
##contig=<ID=Niben101Scf06356,length=199153>
##contig=<ID=Niben101Scf06357,length=411772>
##contig=<ID=Niben101Scf06358,length=76064>
##contig=<ID=Niben101Scf06361,length=936545>
##contig=<ID=Niben101Scf06364,length=120543>
##contig=<ID=Niben101Scf06365,length=169964>
##contig=<ID=Niben101Scf06366,length=53010>
##contig=<ID=Niben101Scf06368,length=24563>
##contig=<ID=Niben101Scf06369,length=657747>
##contig=<ID=Niben101Scf06371,length=87634>
##contig=<ID=Niben101Scf06374,length=177615>
##contig=<ID=Niben101Scf06375,length=670703>
##contig=<ID=Niben101Scf06376,length=631417>
##contig=<ID=Niben101Scf06378,length=524674>
##contig=<ID=Niben101Scf06380,length=61634>
##contig=<ID=Niben101Scf06382,length=456692>
##contig=<ID=Niben101Scf06383,length=227720>
##contig=<ID=Niben101Scf06385,length=398476>
##contig=<ID=Niben101Scf06387,length=302403>
##contig=<ID=Niben101Scf06388,length=528342>
##contig=<ID=Niben101Scf06390,length=85177>
##contig=<ID=Niben101Scf06392,length=537049>
##contig=<ID=Niben101Scf06394,length=942034>
##contig=<ID=Niben101Scf06395,length=407559>
##contig=<ID=Niben101Scf06396,length=36378>
##contig=<ID=Niben101Scf06397,length=599916>
##contig=<ID=Niben101Scf06400,length=125298>
##contig=<ID=Niben101Scf06403,length=97931>
##contig=<ID=Niben101Scf06404,length=224959>
##contig=<ID=Niben101Scf06405,length=431193>
##contig=<ID=Niben101Scf06406,length=137889>
##contig=<ID=Niben101Scf06407,length=242048>
##contig=<ID=Niben101Scf06408,length=585561>
##contig=<ID=Niben101Scf06410,length=230404>
##contig=<ID=Niben101Scf06412,length=592261>
##contig=<ID=Niben101Scf06413,length=320925>
##contig=<ID=Niben101Scf06418,length=286613>
##contig=<ID=Niben101Scf06420,length=218460>
##contig=<ID=Niben101Scf06423,length=482717>
##contig=<ID=Niben101Scf06424,length=325699>
##contig=<ID=Niben101Scf06426,length=51883>
##contig=<ID=Niben101Scf06430,length=120048>
##contig=<ID=Niben101Scf06431,length=169430>
##contig=<ID=Niben101Scf06432,length=433328>
##contig=<ID=Niben101Scf06433,length=26922>
##contig=<ID=Niben101Scf06434,length=2865>
##contig=<ID=Niben101Scf06435,length=454892>
##contig=<ID=Niben101Scf06436,length=652899>
##contig=<ID=Niben101Scf06437,length=775973>
##contig=<ID=Niben101Scf06439,length=332420>
##contig=<ID=Niben101Scf06441,length=247550>
##contig=<ID=Niben101Scf06442,length=155864>
##contig=<ID=Niben101Scf06444,length=337537>
##contig=<ID=Niben101Scf06447,length=110008>
##contig=<ID=Niben101Scf06454,length=364293>
##contig=<ID=Niben101Scf06457,length=104849>
##contig=<ID=Niben101Scf06458,length=216664>
##contig=<ID=Niben101Scf06460,length=22091>
##contig=<ID=Niben101Scf06461,length=1030012>
##contig=<ID=Niben101Scf06462,length=289987>
##contig=<ID=Niben101Scf06463,length=105735>
##contig=<ID=Niben101Scf06465,length=502374>
##contig=<ID=Niben101Scf06466,length=91486>
##contig=<ID=Niben101Scf06467,length=815076>
##contig=<ID=Niben101Scf06473,length=263150>
##contig=<ID=Niben101Scf06477,length=107442>
##contig=<ID=Niben101Scf06482,length=619027>
##contig=<ID=Niben101Scf06483,length=316507>
##contig=<ID=Niben101Scf06485,length=15242>
##contig=<ID=Niben101Scf06486,length=749312>
##contig=<ID=Niben101Scf06488,length=189331>
##contig=<ID=Niben101Scf06491,length=60187>
##contig=<ID=Niben101Scf06493,length=218080>
##contig=<ID=Niben101Scf06495,length=19252>
##contig=<ID=Niben101Scf06496,length=90803>
##contig=<ID=Niben101Scf06497,length=148161>
##contig=<ID=Niben101Scf06499,length=268285>
##contig=<ID=Niben101Scf06501,length=350121>
##contig=<ID=Niben101Scf06504,length=291947>
##contig=<ID=Niben101Scf06506,length=389043>
##contig=<ID=Niben101Scf06507,length=80610>
##contig=<ID=Niben101Scf06508,length=451718>
##contig=<ID=Niben101Scf06509,length=682658>
##contig=<ID=Niben101Scf06511,length=8895>
##contig=<ID=Niben101Scf06512,length=354791>
##contig=<ID=Niben101Scf06513,length=121565>
##contig=<ID=Niben101Scf06514,length=412769>
##contig=<ID=Niben101Scf06516,length=542234>
##contig=<ID=Niben101Scf06517,length=363291>
##contig=<ID=Niben101Scf06518,length=352509>
##contig=<ID=Niben101Scf06524,length=374904>
##contig=<ID=Niben101Scf06525,length=402633>
##contig=<ID=Niben101Scf06528,length=537539>
##contig=<ID=Niben101Scf06529,length=787262>
##contig=<ID=Niben101Scf06530,length=101741>
##contig=<ID=Niben101Scf06533,length=183783>
##contig=<ID=Niben101Scf06534,length=12942>
##contig=<ID=Niben101Scf06535,length=518347>
##contig=<ID=Niben101Scf06537,length=137021>
##contig=<ID=Niben101Scf06538,length=317138>
##contig=<ID=Niben101Scf06541,length=175330>
##contig=<ID=Niben101Scf06542,length=198707>
##contig=<ID=Niben101Scf06545,length=608314>
##contig=<ID=Niben101Scf06548,length=72046>
##contig=<ID=Niben101Scf06551,length=186724>
##contig=<ID=Niben101Scf06552,length=237846>
##contig=<ID=Niben101Scf06553,length=272597>
##contig=<ID=Niben101Scf06556,length=1247544>
##contig=<ID=Niben101Scf06560,length=331400>
##contig=<ID=Niben101Scf06562,length=301306>
##contig=<ID=Niben101Scf06564,length=33647>
##contig=<ID=Niben101Scf06565,length=419526>
##contig=<ID=Niben101Scf06569,length=230885>
##contig=<ID=Niben101Scf06570,length=646424>
##contig=<ID=Niben101Scf06576,length=10106>
##contig=<ID=Niben101Scf06578,length=395836>
##contig=<ID=Niben101Scf06579,length=285921>
##contig=<ID=Niben101Scf06580,length=1309>
##contig=<ID=Niben101Scf06583,length=556925>
##contig=<ID=Niben101Scf06584,length=296317>
##contig=<ID=Niben101Scf06588,length=368665>
##contig=<ID=Niben101Scf06590,length=771230>
##contig=<ID=Niben101Scf06593,length=2770>
##contig=<ID=Niben101Scf06594,length=239493>
##contig=<ID=Niben101Scf06596,length=489725>
##contig=<ID=Niben101Scf06599,length=91339>
##contig=<ID=Niben101Scf06600,length=118094>
##contig=<ID=Niben101Scf06602,length=228483>
##contig=<ID=Niben101Scf06603,length=433512>
##contig=<ID=Niben101Scf06607,length=298358>
##contig=<ID=Niben101Scf06611,length=229421>
##contig=<ID=Niben101Scf06613,length=665871>
##contig=<ID=Niben101Scf06614,length=306498>
##contig=<ID=Niben101Scf06616,length=485988>
##contig=<ID=Niben101Scf06618,length=179290>
##contig=<ID=Niben101Scf06619,length=108771>
##contig=<ID=Niben101Scf06621,length=387786>
##contig=<ID=Niben101Scf06623,length=132699>
##contig=<ID=Niben101Scf06624,length=5131>
##contig=<ID=Niben101Scf06625,length=354745>
##contig=<ID=Niben101Scf06626,length=356004>
##contig=<ID=Niben101Scf06627,length=114352>
##contig=<ID=Niben101Scf06628,length=201378>
##contig=<ID=Niben101Scf06631,length=131696>
##contig=<ID=Niben101Scf06633,length=363980>
##contig=<ID=Niben101Scf06637,length=104767>
##contig=<ID=Niben101Scf06638,length=7054>
##contig=<ID=Niben101Scf06639,length=462348>
##contig=<ID=Niben101Scf06641,length=285364>
##contig=<ID=Niben101Scf06644,length=69413>
##contig=<ID=Niben101Scf06645,length=18678>
##contig=<ID=Niben101Scf06646,length=83173>
##contig=<ID=Niben101Scf06649,length=492449>
##contig=<ID=Niben101Scf06650,length=705607>
##contig=<ID=Niben101Scf06653,length=350715>
##contig=<ID=Niben101Scf06654,length=363288>
##contig=<ID=Niben101Scf06658,length=161597>
##contig=<ID=Niben101Scf06661,length=554624>
##contig=<ID=Niben101Scf06662,length=323667>
##contig=<ID=Niben101Scf06663,length=176220>
##contig=<ID=Niben101Scf06664,length=62793>
##contig=<ID=Niben101Scf06665,length=245155>
##contig=<ID=Niben101Scf06666,length=205648>
##contig=<ID=Niben101Scf06668,length=952408>
##contig=<ID=Niben101Scf06669,length=201786>
##contig=<ID=Niben101Scf06671,length=471096>
##contig=<ID=Niben101Scf06674,length=637847>
##contig=<ID=Niben101Scf06677,length=281530>
##contig=<ID=Niben101Scf06678,length=539429>
##contig=<ID=Niben101Scf06679,length=1252>
##contig=<ID=Niben101Scf06682,length=125081>
##contig=<ID=Niben101Scf06683,length=656305>
##contig=<ID=Niben101Scf06684,length=677300>
##contig=<ID=Niben101Scf06685,length=140859>
##contig=<ID=Niben101Scf06686,length=276843>
##contig=<ID=Niben101Scf06687,length=409282>
##contig=<ID=Niben101Scf06688,length=273982>
##contig=<ID=Niben101Scf06691,length=138211>
##contig=<ID=Niben101Scf06698,length=485308>
##contig=<ID=Niben101Scf06700,length=556211>
##contig=<ID=Niben101Scf06702,length=314290>
##contig=<ID=Niben101Scf06705,length=18287>
##contig=<ID=Niben101Scf06707,length=51543>
##contig=<ID=Niben101Scf06708,length=370303>
##contig=<ID=Niben101Scf06709,length=622550>
##contig=<ID=Niben101Scf06710,length=86132>
##contig=<ID=Niben101Scf06713,length=1653>
##contig=<ID=Niben101Scf06715,length=346615>
##contig=<ID=Niben101Scf06716,length=225166>
##contig=<ID=Niben101Scf06717,length=939>
##contig=<ID=Niben101Scf06719,length=79584>
##contig=<ID=Niben101Scf06720,length=294830>
##contig=<ID=Niben101Scf06721,length=143475>
##contig=<ID=Niben101Scf06722,length=657361>
##contig=<ID=Niben101Scf06724,length=45655>
##contig=<ID=Niben101Scf06725,length=395981>
##contig=<ID=Niben101Scf06726,length=193611>
##contig=<ID=Niben101Scf06727,length=125761>
##contig=<ID=Niben101Scf06734,length=362660>
##contig=<ID=Niben101Scf06736,length=1151936>
##contig=<ID=Niben101Scf06737,length=144660>
##contig=<ID=Niben101Scf06738,length=321555>
##contig=<ID=Niben101Scf06739,length=750036>
##contig=<ID=Niben101Scf06743,length=159099>
##contig=<ID=Niben101Scf06745,length=54160>
##contig=<ID=Niben101Scf06748,length=286313>
##contig=<ID=Niben101Scf06749,length=261642>
##contig=<ID=Niben101Scf06750,length=308772>
##contig=<ID=Niben101Scf06751,length=137108>
##contig=<ID=Niben101Scf06752,length=365289>
##contig=<ID=Niben101Scf06753,length=351177>
##contig=<ID=Niben101Scf06754,length=858970>
##contig=<ID=Niben101Scf06757,length=210298>
##contig=<ID=Niben101Scf06758,length=177265>
##contig=<ID=Niben101Scf06759,length=176223>
##contig=<ID=Niben101Scf06760,length=6197>
##contig=<ID=Niben101Scf06761,length=424626>
##contig=<ID=Niben101Scf06763,length=102846>
##contig=<ID=Niben101Scf06766,length=90441>
##contig=<ID=Niben101Scf06767,length=85526>
##contig=<ID=Niben101Scf06769,length=553590>
##contig=<ID=Niben101Scf06770,length=76462>
##contig=<ID=Niben101Scf06771,length=55814>
##contig=<ID=Niben101Scf06772,length=268495>
##contig=<ID=Niben101Scf06774,length=350904>
##contig=<ID=Niben101Scf06775,length=153335>
##contig=<ID=Niben101Scf06776,length=124568>
##contig=<ID=Niben101Scf06778,length=820035>
##contig=<ID=Niben101Scf06779,length=495023>
##contig=<ID=Niben101Scf06782,length=323975>
##contig=<ID=Niben101Scf06783,length=16367>
##contig=<ID=Niben101Scf06788,length=161932>
##contig=<ID=Niben101Scf06789,length=542024>
##contig=<ID=Niben101Scf06790,length=99206>
##contig=<ID=Niben101Scf06793,length=860166>
##contig=<ID=Niben101Scf06795,length=477560>
##contig=<ID=Niben101Scf06799,length=513110>
##contig=<ID=Niben101Scf06801,length=8763>
##contig=<ID=Niben101Scf06804,length=112510>
##contig=<ID=Niben101Scf06806,length=526570>
##contig=<ID=Niben101Scf06807,length=495665>
##contig=<ID=Niben101Scf06809,length=188861>
##contig=<ID=Niben101Scf06811,length=84523>
##contig=<ID=Niben101Scf06812,length=82756>
##contig=<ID=Niben101Scf06814,length=224142>
##contig=<ID=Niben101Scf06815,length=235618>
##contig=<ID=Niben101Scf06819,length=707095>
##contig=<ID=Niben101Scf06822,length=512614>
##contig=<ID=Niben101Scf06823,length=383736>
##contig=<ID=Niben101Scf06825,length=550247>
##contig=<ID=Niben101Scf06826,length=946474>
##contig=<ID=Niben101Scf06828,length=37797>
##contig=<ID=Niben101Scf06829,length=495454>
##contig=<ID=Niben101Scf06831,length=289783>
##contig=<ID=Niben101Scf06832,length=203594>
##contig=<ID=Niben101Scf06836,length=243067>
##contig=<ID=Niben101Scf06837,length=279802>
##contig=<ID=Niben101Scf06842,length=561996>
##contig=<ID=Niben101Scf06846,length=590123>
##contig=<ID=Niben101Scf06847,length=349139>
##contig=<ID=Niben101Scf06848,length=1157806>
##contig=<ID=Niben101Scf06849,length=34034>
##contig=<ID=Niben101Scf06850,length=82843>
##contig=<ID=Niben101Scf06851,length=271447>
##contig=<ID=Niben101Scf06852,length=300991>
##contig=<ID=Niben101Scf06853,length=158187>
##contig=<ID=Niben101Scf06855,length=295851>
##contig=<ID=Niben101Scf06856,length=162740>
##contig=<ID=Niben101Scf06858,length=34784>
##contig=<ID=Niben101Scf06861,length=179301>
##contig=<ID=Niben101Scf06862,length=259110>
##contig=<ID=Niben101Scf06863,length=310624>
##contig=<ID=Niben101Scf06864,length=329456>
##contig=<ID=Niben101Scf06866,length=299960>
##contig=<ID=Niben101Scf06867,length=619063>
##contig=<ID=Niben101Scf06868,length=295731>
##contig=<ID=Niben101Scf06869,length=490821>
##contig=<ID=Niben101Scf06870,length=82742>
##contig=<ID=Niben101Scf06872,length=426933>
##contig=<ID=Niben101Scf06876,length=219190>
##contig=<ID=Niben101Scf06879,length=499799>
##contig=<ID=Niben101Scf06883,length=373676>
##contig=<ID=Niben101Scf06884,length=315608>
##contig=<ID=Niben101Scf06885,length=115162>
##contig=<ID=Niben101Scf06886,length=291631>
##contig=<ID=Niben101Scf06888,length=378318>
##contig=<ID=Niben101Scf06889,length=65230>
##contig=<ID=Niben101Scf06890,length=244047>
##contig=<ID=Niben101Scf06891,length=2082>
##contig=<ID=Niben101Scf06896,length=370489>
##contig=<ID=Niben101Scf06897,length=82190>
##contig=<ID=Niben101Scf06898,length=476563>
##contig=<ID=Niben101Scf06901,length=264594>
##contig=<ID=Niben101Scf06902,length=348399>
##contig=<ID=Niben101Scf06903,length=11089>
##contig=<ID=Niben101Scf06906,length=227698>
##contig=<ID=Niben101Scf06909,length=541052>
##contig=<ID=Niben101Scf06910,length=631043>
##contig=<ID=Niben101Scf06912,length=266689>
##contig=<ID=Niben101Scf06913,length=119232>
##contig=<ID=Niben101Scf06914,length=122422>
##contig=<ID=Niben101Scf06916,length=257657>
##contig=<ID=Niben101Scf06917,length=1257>
##contig=<ID=Niben101Scf06919,length=94631>
##contig=<ID=Niben101Scf06923,length=34302>
##contig=<ID=Niben101Scf06926,length=909962>
##contig=<ID=Niben101Scf06928,length=217800>
##contig=<ID=Niben101Scf06932,length=109084>
##contig=<ID=Niben101Scf06933,length=372600>
##contig=<ID=Niben101Scf06936,length=490051>
##contig=<ID=Niben101Scf06938,length=1961>
##contig=<ID=Niben101Scf06939,length=623387>
##contig=<ID=Niben101Scf06942,length=315524>
##contig=<ID=Niben101Scf06945,length=111324>
##contig=<ID=Niben101Scf06949,length=368991>
##contig=<ID=Niben101Scf06951,length=89792>
##contig=<ID=Niben101Scf06954,length=467873>
##contig=<ID=Niben101Scf06955,length=503845>
##contig=<ID=Niben101Scf06956,length=312252>
##contig=<ID=Niben101Scf06957,length=91188>
##contig=<ID=Niben101Scf06958,length=432002>
##contig=<ID=Niben101Scf06959,length=64762>
##contig=<ID=Niben101Scf06962,length=10473>
##contig=<ID=Niben101Scf06964,length=6724>
##contig=<ID=Niben101Scf06966,length=313212>
##contig=<ID=Niben101Scf06967,length=428643>
##contig=<ID=Niben101Scf06968,length=198021>
##contig=<ID=Niben101Scf06969,length=297428>
##contig=<ID=Niben101Scf06971,length=187283>
##contig=<ID=Niben101Scf06972,length=90313>
##contig=<ID=Niben101Scf06973,length=43382>
##contig=<ID=Niben101Scf06974,length=160790>
##contig=<ID=Niben101Scf06976,length=1081062>
##contig=<ID=Niben101Scf06977,length=197675>
##contig=<ID=Niben101Scf06978,length=108654>
##contig=<ID=Niben101Scf06980,length=103824>
##contig=<ID=Niben101Scf06984,length=302093>
##contig=<ID=Niben101Scf06986,length=398798>
##contig=<ID=Niben101Scf06987,length=272942>
##contig=<ID=Niben101Scf06989,length=63987>
##contig=<ID=Niben101Scf06990,length=184901>
##contig=<ID=Niben101Scf06991,length=113593>
##contig=<ID=Niben101Scf06992,length=169469>
##contig=<ID=Niben101Scf06994,length=20565>
##contig=<ID=Niben101Scf06996,length=399979>
##contig=<ID=Niben101Scf06998,length=341142>
##contig=<ID=Niben101Scf06999,length=258294>
##contig=<ID=Niben101Scf07000,length=211003>
##contig=<ID=Niben101Scf07001,length=228635>
##contig=<ID=Niben101Scf07002,length=89309>
##contig=<ID=Niben101Scf07003,length=90452>
##contig=<ID=Niben101Scf07004,length=347998>
##contig=<ID=Niben101Scf07005,length=177396>
##contig=<ID=Niben101Scf07006,length=122562>
##contig=<ID=Niben101Scf07007,length=420469>
##contig=<ID=Niben101Scf07008,length=516753>
##contig=<ID=Niben101Scf07013,length=178465>
##contig=<ID=Niben101Scf07015,length=130343>
##contig=<ID=Niben101Scf07017,length=169952>
##contig=<ID=Niben101Scf07018,length=742649>
##contig=<ID=Niben101Scf07019,length=381562>
##contig=<ID=Niben101Scf07020,length=63594>
##contig=<ID=Niben101Scf07023,length=487585>
##contig=<ID=Niben101Scf07024,length=287722>
##contig=<ID=Niben101Scf07025,length=289875>
##contig=<ID=Niben101Scf07026,length=140687>
##contig=<ID=Niben101Scf07027,length=723244>
##contig=<ID=Niben101Scf07030,length=991010>
##contig=<ID=Niben101Scf07031,length=71982>
##contig=<ID=Niben101Scf07034,length=988239>
##contig=<ID=Niben101Scf07035,length=902932>
##contig=<ID=Niben101Scf07036,length=436475>
##contig=<ID=Niben101Scf07038,length=26491>
##contig=<ID=Niben101Scf07040,length=381797>
##contig=<ID=Niben101Scf07042,length=231132>
##contig=<ID=Niben101Scf07044,length=442859>
##contig=<ID=Niben101Scf07048,length=381678>
##contig=<ID=Niben101Scf07049,length=247537>
##contig=<ID=Niben101Scf07050,length=184403>
##contig=<ID=Niben101Scf07051,length=51713>
##contig=<ID=Niben101Scf07054,length=612265>
##contig=<ID=Niben101Scf07058,length=617479>
##contig=<ID=Niben101Scf07060,length=737272>
##contig=<ID=Niben101Scf07061,length=222226>
##contig=<ID=Niben101Scf07062,length=121885>
##contig=<ID=Niben101Scf07063,length=110800>
##contig=<ID=Niben101Scf07066,length=671587>
##contig=<ID=Niben101Scf07068,length=59406>
##contig=<ID=Niben101Scf07069,length=244576>
##contig=<ID=Niben101Scf07070,length=327222>
##contig=<ID=Niben101Scf07072,length=223040>
##contig=<ID=Niben101Scf07073,length=587865>
##contig=<ID=Niben101Scf07078,length=50177>
##contig=<ID=Niben101Scf07080,length=405031>
##contig=<ID=Niben101Scf07086,length=170238>
##contig=<ID=Niben101Scf07087,length=178796>
##contig=<ID=Niben101Scf07089,length=380343>
##contig=<ID=Niben101Scf07091,length=357996>
##contig=<ID=Niben101Scf07096,length=263676>
##contig=<ID=Niben101Scf07102,length=266362>
##contig=<ID=Niben101Scf07103,length=441696>
##contig=<ID=Niben101Scf07105,length=517862>
##contig=<ID=Niben101Scf07109,length=647198>
##contig=<ID=Niben101Scf07113,length=226940>
##contig=<ID=Niben101Scf07114,length=286121>
##contig=<ID=Niben101Scf07115,length=164844>
##contig=<ID=Niben101Scf07116,length=170586>
##contig=<ID=Niben101Scf07118,length=4342>
##contig=<ID=Niben101Scf07119,length=83567>
##contig=<ID=Niben101Scf07121,length=695365>
##contig=<ID=Niben101Scf07123,length=270629>
##contig=<ID=Niben101Scf07129,length=269835>
##contig=<ID=Niben101Scf07133,length=28398>
##contig=<ID=Niben101Scf07137,length=251118>
##contig=<ID=Niben101Scf07140,length=107695>
##contig=<ID=Niben101Scf07141,length=150051>
##contig=<ID=Niben101Scf07142,length=22982>
##contig=<ID=Niben101Scf07146,length=101778>
##contig=<ID=Niben101Scf07147,length=438812>
##contig=<ID=Niben101Scf07152,length=587432>
##contig=<ID=Niben101Scf07153,length=7918>
##contig=<ID=Niben101Scf07155,length=420925>
##contig=<ID=Niben101Scf07156,length=227568>
##contig=<ID=Niben101Scf07157,length=185568>
##contig=<ID=Niben101Scf07158,length=106652>
##contig=<ID=Niben101Scf07160,length=77599>
##contig=<ID=Niben101Scf07161,length=63198>
##contig=<ID=Niben101Scf07162,length=610495>
##contig=<ID=Niben101Scf07163,length=331189>
##contig=<ID=Niben101Scf07164,length=1486>
##contig=<ID=Niben101Scf07165,length=291936>
##contig=<ID=Niben101Scf07166,length=276888>
##contig=<ID=Niben101Scf07168,length=363066>
##contig=<ID=Niben101Scf07169,length=330485>
##contig=<ID=Niben101Scf07170,length=359429>
##contig=<ID=Niben101Scf07172,length=241611>
##contig=<ID=Niben101Scf07176,length=152636>
##contig=<ID=Niben101Scf07182,length=711731>
##contig=<ID=Niben101Scf07183,length=187807>
##contig=<ID=Niben101Scf07184,length=673051>
##contig=<ID=Niben101Scf07185,length=1634>
##contig=<ID=Niben101Scf07187,length=226595>
##contig=<ID=Niben101Scf07188,length=312026>
##contig=<ID=Niben101Scf07189,length=62709>
##contig=<ID=Niben101Scf07191,length=345048>
##contig=<ID=Niben101Scf07196,length=200716>
##contig=<ID=Niben101Scf07198,length=29198>
##contig=<ID=Niben101Scf07199,length=205269>
##contig=<ID=Niben101Scf07201,length=289786>
##contig=<ID=Niben101Scf07202,length=174371>
##contig=<ID=Niben101Scf07203,length=458800>
##contig=<ID=Niben101Scf07205,length=241288>
##contig=<ID=Niben101Scf07206,length=248241>
##contig=<ID=Niben101Scf07207,length=353403>
##contig=<ID=Niben101Scf07211,length=111731>
##contig=<ID=Niben101Scf07213,length=103839>
##contig=<ID=Niben101Scf07214,length=52799>
##contig=<ID=Niben101Scf07215,length=86889>
##contig=<ID=Niben101Scf07221,length=112439>
##contig=<ID=Niben101Scf07223,length=462372>
##contig=<ID=Niben101Scf07226,length=902078>
##contig=<ID=Niben101Scf07227,length=321232>
##contig=<ID=Niben101Scf07228,length=87497>
##contig=<ID=Niben101Scf07229,length=313045>
##contig=<ID=Niben101Scf07230,length=138852>
##contig=<ID=Niben101Scf07231,length=1130969>
##contig=<ID=Niben101Scf07234,length=155917>
##contig=<ID=Niben101Scf07236,length=105405>
##contig=<ID=Niben101Scf07239,length=202548>
##contig=<ID=Niben101Scf07241,length=214563>
##contig=<ID=Niben101Scf07242,length=822384>
##contig=<ID=Niben101Scf07244,length=426037>
##contig=<ID=Niben101Scf07245,length=58589>
##contig=<ID=Niben101Scf07246,length=253845>
##contig=<ID=Niben101Scf07247,length=666423>
##contig=<ID=Niben101Scf07250,length=492624>
##contig=<ID=Niben101Scf07251,length=2131>
##contig=<ID=Niben101Scf07253,length=395235>
##contig=<ID=Niben101Scf07254,length=20499>
##contig=<ID=Niben101Scf07255,length=224170>
##contig=<ID=Niben101Scf07257,length=78285>
##contig=<ID=Niben101Scf07260,length=234373>
##contig=<ID=Niben101Scf07261,length=286565>
##contig=<ID=Niben101Scf07267,length=458913>
##contig=<ID=Niben101Scf07270,length=94385>
##contig=<ID=Niben101Scf07272,length=202550>
##contig=<ID=Niben101Scf07275,length=396005>
##contig=<ID=Niben101Scf07276,length=77046>
##contig=<ID=Niben101Scf07277,length=152489>
##contig=<ID=Niben101Scf07278,length=329070>
##contig=<ID=Niben101Scf07279,length=105890>
##contig=<ID=Niben101Scf07281,length=163500>
##contig=<ID=Niben101Scf07284,length=379892>
##contig=<ID=Niben101Scf07287,length=366125>
##contig=<ID=Niben101Scf07288,length=1376442>
##contig=<ID=Niben101Scf07289,length=77699>
##contig=<ID=Niben101Scf07292,length=21696>
##contig=<ID=Niben101Scf07294,length=157381>
##contig=<ID=Niben101Scf07296,length=247499>
##contig=<ID=Niben101Scf07298,length=166756>
##contig=<ID=Niben101Scf07303,length=267806>
##contig=<ID=Niben101Scf07304,length=803647>
##contig=<ID=Niben101Scf07305,length=100009>
##contig=<ID=Niben101Scf07308,length=1442>
##contig=<ID=Niben101Scf07309,length=169517>
##contig=<ID=Niben101Scf07310,length=251476>
##contig=<ID=Niben101Scf07311,length=227533>
##contig=<ID=Niben101Scf07313,length=633718>
##contig=<ID=Niben101Scf07314,length=503159>
##contig=<ID=Niben101Scf07316,length=164931>
##contig=<ID=Niben101Scf07321,length=176853>
##contig=<ID=Niben101Scf07322,length=127474>
##contig=<ID=Niben101Scf07323,length=337168>
##contig=<ID=Niben101Scf07325,length=191542>
##contig=<ID=Niben101Scf07326,length=75169>
##contig=<ID=Niben101Scf07327,length=432948>
##contig=<ID=Niben101Scf07334,length=564508>
##contig=<ID=Niben101Scf07339,length=332665>
##contig=<ID=Niben101Scf07340,length=156354>
##contig=<ID=Niben101Scf07343,length=235630>
##contig=<ID=Niben101Scf07345,length=95724>
##contig=<ID=Niben101Scf07346,length=531328>
##contig=<ID=Niben101Scf07347,length=8276>
##contig=<ID=Niben101Scf07348,length=20197>
##contig=<ID=Niben101Scf07349,length=42391>
##contig=<ID=Niben101Scf07350,length=144910>
##contig=<ID=Niben101Scf07352,length=490062>
##contig=<ID=Niben101Scf07353,length=393277>
##contig=<ID=Niben101Scf07355,length=477792>
##contig=<ID=Niben101Scf07359,length=2218>
##contig=<ID=Niben101Scf07362,length=186324>
##contig=<ID=Niben101Scf07364,length=172394>
##contig=<ID=Niben101Scf07365,length=234869>
##contig=<ID=Niben101Scf07366,length=253239>
##contig=<ID=Niben101Scf07368,length=186306>
##contig=<ID=Niben101Scf07370,length=392021>
##contig=<ID=Niben101Scf07372,length=122807>
##contig=<ID=Niben101Scf07374,length=99925>
##contig=<ID=Niben101Scf07375,length=278916>
##contig=<ID=Niben101Scf07381,length=317780>
##contig=<ID=Niben101Scf07382,length=229627>
##contig=<ID=Niben101Scf07383,length=1357308>
##contig=<ID=Niben101Scf07386,length=86476>
##contig=<ID=Niben101Scf07388,length=193667>
##contig=<ID=Niben101Scf07391,length=586032>
##contig=<ID=Niben101Scf07393,length=178905>
##contig=<ID=Niben101Scf07395,length=192409>
##contig=<ID=Niben101Scf07398,length=309897>
##contig=<ID=Niben101Scf07399,length=176689>
##contig=<ID=Niben101Scf07400,length=216469>
##contig=<ID=Niben101Scf07401,length=44693>
##contig=<ID=Niben101Scf07402,length=748126>
##contig=<ID=Niben101Scf07404,length=724512>
##contig=<ID=Niben101Scf07405,length=640864>
##contig=<ID=Niben101Scf07408,length=78122>
##contig=<ID=Niben101Scf07409,length=190720>
##contig=<ID=Niben101Scf07412,length=20943>
##contig=<ID=Niben101Scf07413,length=822547>
##contig=<ID=Niben101Scf07414,length=316823>
##contig=<ID=Niben101Scf07416,length=102251>
##contig=<ID=Niben101Scf07417,length=211282>
##contig=<ID=Niben101Scf07419,length=45305>
##contig=<ID=Niben101Scf07423,length=816313>
##contig=<ID=Niben101Scf07424,length=393042>
##contig=<ID=Niben101Scf07427,length=1155>
##contig=<ID=Niben101Scf07428,length=380428>
##contig=<ID=Niben101Scf07429,length=683761>
##contig=<ID=Niben101Scf07433,length=48212>
##contig=<ID=Niben101Scf07436,length=119952>
##contig=<ID=Niben101Scf07437,length=636807>
##contig=<ID=Niben101Scf07438,length=776065>
##contig=<ID=Niben101Scf07440,length=332389>
##contig=<ID=Niben101Scf07441,length=578533>
##contig=<ID=Niben101Scf07442,length=262183>
##contig=<ID=Niben101Scf07444,length=463759>
##contig=<ID=Niben101Scf07449,length=70602>
##contig=<ID=Niben101Scf07451,length=298519>
##contig=<ID=Niben101Scf07454,length=38300>
##contig=<ID=Niben101Scf07457,length=222880>
##contig=<ID=Niben101Scf07459,length=174535>
##contig=<ID=Niben101Scf07462,length=272535>
##contig=<ID=Niben101Scf07463,length=231099>
##contig=<ID=Niben101Scf07465,length=410028>
##contig=<ID=Niben101Scf07466,length=750081>
##contig=<ID=Niben101Scf07469,length=1289>
##contig=<ID=Niben101Scf07470,length=211436>
##contig=<ID=Niben101Scf07474,length=528213>
##contig=<ID=Niben101Scf07475,length=93704>
##contig=<ID=Niben101Scf07476,length=143572>
##contig=<ID=Niben101Scf07477,length=350222>
##contig=<ID=Niben101Scf07480,length=424777>
##contig=<ID=Niben101Scf07482,length=207630>
##contig=<ID=Niben101Scf07488,length=246153>
##contig=<ID=Niben101Scf07489,length=251509>
##contig=<ID=Niben101Scf07491,length=119183>
##contig=<ID=Niben101Scf07493,length=743261>
##contig=<ID=Niben101Scf07494,length=116616>
##contig=<ID=Niben101Scf07497,length=447414>
##contig=<ID=Niben101Scf07498,length=434692>
##contig=<ID=Niben101Scf07499,length=129544>
##contig=<ID=Niben101Scf07500,length=239989>
##contig=<ID=Niben101Scf07501,length=3334>
##contig=<ID=Niben101Scf07503,length=197002>
##contig=<ID=Niben101Scf07508,length=1134077>
##contig=<ID=Niben101Scf07509,length=376781>
##contig=<ID=Niben101Scf07510,length=154744>
##contig=<ID=Niben101Scf07511,length=441019>
##contig=<ID=Niben101Scf07512,length=186599>
##contig=<ID=Niben101Scf07515,length=423524>
##contig=<ID=Niben101Scf07516,length=542810>
##contig=<ID=Niben101Scf07517,length=196782>
##contig=<ID=Niben101Scf07518,length=283962>
##contig=<ID=Niben101Scf07519,length=6464>
##contig=<ID=Niben101Scf07520,length=378760>
##contig=<ID=Niben101Scf07522,length=78124>
##contig=<ID=Niben101Scf07524,length=69518>
##contig=<ID=Niben101Scf07527,length=405569>
##contig=<ID=Niben101Scf07528,length=245223>
##contig=<ID=Niben101Scf07531,length=404674>
##contig=<ID=Niben101Scf07532,length=394367>
##contig=<ID=Niben101Scf07533,length=462173>
##contig=<ID=Niben101Scf07539,length=133360>
##contig=<ID=Niben101Scf07541,length=66080>
##contig=<ID=Niben101Scf07545,length=127369>
##contig=<ID=Niben101Scf07549,length=411973>
##contig=<ID=Niben101Scf07552,length=103646>
##contig=<ID=Niben101Scf07554,length=350253>
##contig=<ID=Niben101Scf07563,length=341298>
##contig=<ID=Niben101Scf07564,length=211278>
##contig=<ID=Niben101Scf07566,length=64629>
##contig=<ID=Niben101Scf07567,length=257097>
##contig=<ID=Niben101Scf07573,length=93324>
##contig=<ID=Niben101Scf07576,length=532674>
##contig=<ID=Niben101Scf07577,length=247352>
##contig=<ID=Niben101Scf07578,length=195397>
##contig=<ID=Niben101Scf07579,length=527729>
##contig=<ID=Niben101Scf07580,length=896475>
##contig=<ID=Niben101Scf07582,length=176512>
##contig=<ID=Niben101Scf07584,length=369015>
##contig=<ID=Niben101Scf07585,length=148411>
##contig=<ID=Niben101Scf07586,length=371145>
##contig=<ID=Niben101Scf07587,length=2345>
##contig=<ID=Niben101Scf07588,length=1419>
##contig=<ID=Niben101Scf07589,length=308256>
##contig=<ID=Niben101Scf07590,length=867075>
##contig=<ID=Niben101Scf07591,length=267131>
##contig=<ID=Niben101Scf07593,length=408867>
##contig=<ID=Niben101Scf07594,length=1350>
##contig=<ID=Niben101Scf07599,length=189888>
##contig=<ID=Niben101Scf07601,length=192378>
##contig=<ID=Niben101Scf07606,length=101313>
##contig=<ID=Niben101Scf07607,length=447767>
##contig=<ID=Niben101Scf07608,length=506132>
##contig=<ID=Niben101Scf07610,length=126719>
##contig=<ID=Niben101Scf07611,length=416841>
##contig=<ID=Niben101Scf07614,length=430314>
##contig=<ID=Niben101Scf07616,length=308544>
##contig=<ID=Niben101Scf07619,length=96255>
##contig=<ID=Niben101Scf07623,length=257129>
##contig=<ID=Niben101Scf07629,length=185403>
##contig=<ID=Niben101Scf07631,length=394318>
##contig=<ID=Niben101Scf07635,length=115844>
##contig=<ID=Niben101Scf07636,length=1283>
##contig=<ID=Niben101Scf07638,length=536878>
##contig=<ID=Niben101Scf07639,length=734711>
##contig=<ID=Niben101Scf07640,length=249988>
##contig=<ID=Niben101Scf07643,length=75708>
##contig=<ID=Niben101Scf07645,length=603749>
##contig=<ID=Niben101Scf07646,length=1624>
##contig=<ID=Niben101Scf07647,length=40120>
##contig=<ID=Niben101Scf07648,length=278237>
##contig=<ID=Niben101Scf07649,length=297724>
##contig=<ID=Niben101Scf07650,length=501176>
##contig=<ID=Niben101Scf07652,length=337151>
##contig=<ID=Niben101Scf07655,length=295361>
##contig=<ID=Niben101Scf07656,length=97975>
##contig=<ID=Niben101Scf07660,length=57728>
##contig=<ID=Niben101Scf07661,length=25381>
##contig=<ID=Niben101Scf07662,length=424491>
##contig=<ID=Niben101Scf07663,length=519743>
##contig=<ID=Niben101Scf07664,length=223339>
##contig=<ID=Niben101Scf07668,length=171697>
##contig=<ID=Niben101Scf07669,length=47576>
##contig=<ID=Niben101Scf07670,length=2364>
##contig=<ID=Niben101Scf07671,length=139610>
##contig=<ID=Niben101Scf07672,length=97831>
##contig=<ID=Niben101Scf07673,length=529258>
##contig=<ID=Niben101Scf07677,length=110658>
##contig=<ID=Niben101Scf07678,length=893077>
##contig=<ID=Niben101Scf07680,length=505388>
##contig=<ID=Niben101Scf07681,length=337730>
##contig=<ID=Niben101Scf07682,length=393969>
##contig=<ID=Niben101Scf07687,length=341469>
##contig=<ID=Niben101Scf07688,length=240906>
##contig=<ID=Niben101Scf07690,length=181439>
##contig=<ID=Niben101Scf07691,length=155074>
##contig=<ID=Niben101Scf07693,length=154673>
##contig=<ID=Niben101Scf07694,length=384992>
##contig=<ID=Niben101Scf07695,length=208744>
##contig=<ID=Niben101Scf07699,length=61568>
##contig=<ID=Niben101Scf07703,length=244997>
##contig=<ID=Niben101Scf07704,length=62116>
##contig=<ID=Niben101Scf07706,length=151636>
##contig=<ID=Niben101Scf07707,length=184517>
##contig=<ID=Niben101Scf07709,length=244717>
##contig=<ID=Niben101Scf07712,length=433364>
##contig=<ID=Niben101Scf07713,length=139026>
##contig=<ID=Niben101Scf07714,length=117104>
##contig=<ID=Niben101Scf07716,length=176978>
##contig=<ID=Niben101Scf07718,length=245516>
##contig=<ID=Niben101Scf07720,length=136478>
##contig=<ID=Niben101Scf07722,length=252030>
##contig=<ID=Niben101Scf07724,length=209239>
##contig=<ID=Niben101Scf07725,length=305371>
##contig=<ID=Niben101Scf07727,length=333260>
##contig=<ID=Niben101Scf07728,length=334867>
##contig=<ID=Niben101Scf07729,length=421244>
##contig=<ID=Niben101Scf07735,length=92242>
##contig=<ID=Niben101Scf07736,length=491593>
##contig=<ID=Niben101Scf07737,length=19353>
##contig=<ID=Niben101Scf07739,length=182675>
##contig=<ID=Niben101Scf07740,length=68578>
##contig=<ID=Niben101Scf07741,length=615143>
##contig=<ID=Niben101Scf07742,length=304357>
##contig=<ID=Niben101Scf07743,length=411138>
##contig=<ID=Niben101Scf07744,length=170017>
##contig=<ID=Niben101Scf07748,length=435846>
##contig=<ID=Niben101Scf07749,length=142577>
##contig=<ID=Niben101Scf07751,length=250991>
##contig=<ID=Niben101Scf07757,length=80992>
##contig=<ID=Niben101Scf07759,length=277568>
##contig=<ID=Niben101Scf07761,length=388230>
##contig=<ID=Niben101Scf07763,length=314870>
##contig=<ID=Niben101Scf07764,length=150870>
##contig=<ID=Niben101Scf07765,length=309279>
##contig=<ID=Niben101Scf07766,length=185204>
##contig=<ID=Niben101Scf07767,length=339338>
##contig=<ID=Niben101Scf07773,length=145136>
##contig=<ID=Niben101Scf07775,length=319812>
##contig=<ID=Niben101Scf07778,length=497413>
##contig=<ID=Niben101Scf07782,length=95406>
##contig=<ID=Niben101Scf07783,length=297785>
##contig=<ID=Niben101Scf07785,length=155128>
##contig=<ID=Niben101Scf07786,length=132304>
##contig=<ID=Niben101Scf07788,length=578082>
##contig=<ID=Niben101Scf07790,length=424357>
##contig=<ID=Niben101Scf07792,length=348032>
##contig=<ID=Niben101Scf07793,length=383567>
##contig=<ID=Niben101Scf07797,length=469242>
##contig=<ID=Niben101Scf07798,length=429571>
##contig=<ID=Niben101Scf07801,length=52239>
##contig=<ID=Niben101Scf07805,length=300043>
##contig=<ID=Niben101Scf07809,length=184160>
##contig=<ID=Niben101Scf07811,length=210027>
##contig=<ID=Niben101Scf07812,length=188134>
##contig=<ID=Niben101Scf07813,length=201308>
##contig=<ID=Niben101Scf07817,length=368416>
##contig=<ID=Niben101Scf07820,length=131233>
##contig=<ID=Niben101Scf07822,length=145799>
##contig=<ID=Niben101Scf07823,length=158856>
##contig=<ID=Niben101Scf07824,length=190357>
##contig=<ID=Niben101Scf07825,length=788575>
##contig=<ID=Niben101Scf07826,length=521421>
##contig=<ID=Niben101Scf07827,length=184000>
##contig=<ID=Niben101Scf07828,length=11638>
##contig=<ID=Niben101Scf07829,length=635265>
##contig=<ID=Niben101Scf07831,length=240793>
##contig=<ID=Niben101Scf07833,length=190595>
##contig=<ID=Niben101Scf07836,length=204119>
##contig=<ID=Niben101Scf07838,length=95941>
##contig=<ID=Niben101Scf07841,length=345222>
##contig=<ID=Niben101Scf07842,length=149426>
##contig=<ID=Niben101Scf07844,length=142628>
##contig=<ID=Niben101Scf07846,length=46868>
##contig=<ID=Niben101Scf07848,length=70874>
##contig=<ID=Niben101Scf07849,length=201248>
##contig=<ID=Niben101Scf07850,length=901827>
##contig=<ID=Niben101Scf07851,length=439418>
##contig=<ID=Niben101Scf07854,length=357954>
##contig=<ID=Niben101Scf07863,length=193278>
##contig=<ID=Niben101Scf07866,length=3034>
##contig=<ID=Niben101Scf07868,length=429178>
##contig=<ID=Niben101Scf07871,length=2796>
##contig=<ID=Niben101Scf07875,length=147094>
##contig=<ID=Niben101Scf07878,length=4985>
##contig=<ID=Niben101Scf07879,length=171359>
##contig=<ID=Niben101Scf07880,length=484383>
##contig=<ID=Niben101Scf07881,length=26694>
##contig=<ID=Niben101Scf07882,length=282828>
##contig=<ID=Niben101Scf07883,length=1003005>
##contig=<ID=Niben101Scf07893,length=185903>
##contig=<ID=Niben101Scf07895,length=915900>
##contig=<ID=Niben101Scf07896,length=457391>
##contig=<ID=Niben101Scf07898,length=7373>
##contig=<ID=Niben101Scf07899,length=165652>
##contig=<ID=Niben101Scf07906,length=9939>
##contig=<ID=Niben101Scf07907,length=160130>
##contig=<ID=Niben101Scf07908,length=106442>
##contig=<ID=Niben101Scf07909,length=537035>
##contig=<ID=Niben101Scf07912,length=1487>
##contig=<ID=Niben101Scf07913,length=159551>
##contig=<ID=Niben101Scf07914,length=202572>
##contig=<ID=Niben101Scf07919,length=134691>
##contig=<ID=Niben101Scf07925,length=77390>
##contig=<ID=Niben101Scf07926,length=1033608>
##contig=<ID=Niben101Scf07932,length=44182>
##contig=<ID=Niben101Scf07933,length=259144>
##contig=<ID=Niben101Scf07935,length=351525>
##contig=<ID=Niben101Scf07937,length=437822>
##contig=<ID=Niben101Scf07939,length=177965>
##contig=<ID=Niben101Scf07940,length=1057>
##contig=<ID=Niben101Scf07941,length=15434>
##contig=<ID=Niben101Scf07942,length=653089>
##contig=<ID=Niben101Scf07944,length=618105>
##contig=<ID=Niben101Scf07945,length=388449>
##contig=<ID=Niben101Scf07951,length=397317>
##contig=<ID=Niben101Scf07953,length=385178>
##contig=<ID=Niben101Scf07960,length=15901>
##contig=<ID=Niben101Scf07961,length=15396>
##contig=<ID=Niben101Scf07962,length=57736>
##contig=<ID=Niben101Scf07964,length=192794>
##contig=<ID=Niben101Scf07965,length=614238>
##contig=<ID=Niben101Scf07967,length=1068>
##contig=<ID=Niben101Scf07969,length=230274>
##contig=<ID=Niben101Scf07972,length=239766>
##contig=<ID=Niben101Scf07973,length=108337>
##contig=<ID=Niben101Scf07974,length=433381>
##contig=<ID=Niben101Scf07977,length=432023>
##contig=<ID=Niben101Scf07980,length=328756>
##contig=<ID=Niben101Scf07981,length=277945>
##contig=<ID=Niben101Scf07984,length=581554>
##contig=<ID=Niben101Scf07985,length=108709>
##contig=<ID=Niben101Scf07987,length=299440>
##contig=<ID=Niben101Scf07991,length=474774>
##contig=<ID=Niben101Scf07995,length=163034>
##contig=<ID=Niben101Scf07996,length=41774>
##contig=<ID=Niben101Scf07998,length=1007>
##contig=<ID=Niben101Scf08000,length=212527>
##contig=<ID=Niben101Scf08001,length=322465>
##contig=<ID=Niben101Scf08002,length=487981>
##contig=<ID=Niben101Scf08006,length=293112>
##contig=<ID=Niben101Scf08007,length=366324>
##contig=<ID=Niben101Scf08008,length=341835>
##contig=<ID=Niben101Scf08009,length=134753>
##contig=<ID=Niben101Scf08011,length=307635>
##contig=<ID=Niben101Scf08012,length=138618>
##contig=<ID=Niben101Scf08015,length=933138>
##contig=<ID=Niben101Scf08016,length=107236>
##contig=<ID=Niben101Scf08018,length=111431>
##contig=<ID=Niben101Scf08019,length=125135>
##contig=<ID=Niben101Scf08020,length=737501>
##contig=<ID=Niben101Scf08023,length=48516>
##contig=<ID=Niben101Scf08024,length=150458>
##contig=<ID=Niben101Scf08026,length=369925>
##contig=<ID=Niben101Scf08028,length=143231>
##contig=<ID=Niben101Scf08029,length=541158>
##contig=<ID=Niben101Scf08030,length=582471>
##contig=<ID=Niben101Scf08032,length=179991>
##contig=<ID=Niben101Scf08033,length=351845>
##contig=<ID=Niben101Scf08034,length=247158>
##contig=<ID=Niben101Scf08036,length=1924>
##contig=<ID=Niben101Scf08039,length=519356>
##contig=<ID=Niben101Scf08041,length=450841>
##contig=<ID=Niben101Scf08043,length=1367>
##contig=<ID=Niben101Scf08044,length=340460>
##contig=<ID=Niben101Scf08045,length=409238>
##contig=<ID=Niben101Scf08047,length=522560>
##contig=<ID=Niben101Scf08050,length=196537>
##contig=<ID=Niben101Scf08053,length=231222>
##contig=<ID=Niben101Scf08054,length=145481>
##contig=<ID=Niben101Scf08059,length=27645>
##contig=<ID=Niben101Scf08060,length=153276>
##contig=<ID=Niben101Scf08063,length=1541>
##contig=<ID=Niben101Scf08065,length=227245>
##contig=<ID=Niben101Scf08066,length=124099>
##contig=<ID=Niben101Scf08072,length=358220>
##contig=<ID=Niben101Scf08077,length=1605>
##contig=<ID=Niben101Scf08078,length=362620>
##contig=<ID=Niben101Scf08080,length=368542>
##contig=<ID=Niben101Scf08081,length=487050>
##contig=<ID=Niben101Scf08088,length=545331>
##contig=<ID=Niben101Scf08089,length=178929>
##contig=<ID=Niben101Scf08091,length=69854>
##contig=<ID=Niben101Scf08092,length=127044>
##contig=<ID=Niben101Scf08097,length=321004>
##contig=<ID=Niben101Scf08100,length=35761>
##contig=<ID=Niben101Scf08102,length=132484>
##contig=<ID=Niben101Scf08103,length=51174>
##contig=<ID=Niben101Scf08106,length=60999>
##contig=<ID=Niben101Scf08108,length=56514>
##contig=<ID=Niben101Scf08110,length=49066>
##contig=<ID=Niben101Scf08111,length=460676>
##contig=<ID=Niben101Scf08112,length=280680>
##contig=<ID=Niben101Scf08121,length=323620>
##contig=<ID=Niben101Scf08123,length=87838>
##contig=<ID=Niben101Scf08126,length=198928>
##contig=<ID=Niben101Scf08127,length=1412890>
##contig=<ID=Niben101Scf08128,length=67794>
##contig=<ID=Niben101Scf08130,length=73477>
##contig=<ID=Niben101Scf08132,length=62952>
##contig=<ID=Niben101Scf08133,length=162995>
##contig=<ID=Niben101Scf08134,length=354769>
##contig=<ID=Niben101Scf08137,length=623070>
##contig=<ID=Niben101Scf08140,length=140633>
##contig=<ID=Niben101Scf08141,length=283809>
##contig=<ID=Niben101Scf08142,length=467807>
##contig=<ID=Niben101Scf08143,length=459380>
##contig=<ID=Niben101Scf08148,length=162075>
##contig=<ID=Niben101Scf08149,length=424606>
##contig=<ID=Niben101Scf08150,length=123397>
##contig=<ID=Niben101Scf08151,length=163399>
##contig=<ID=Niben101Scf08152,length=212911>
##contig=<ID=Niben101Scf08156,length=1102355>
##contig=<ID=Niben101Scf08157,length=398436>
##contig=<ID=Niben101Scf08159,length=102166>
##contig=<ID=Niben101Scf08160,length=618765>
##contig=<ID=Niben101Scf08162,length=146404>
##contig=<ID=Niben101Scf08165,length=1038>
##contig=<ID=Niben101Scf08167,length=694306>
##contig=<ID=Niben101Scf08168,length=310091>
##contig=<ID=Niben101Scf08172,length=158517>
##contig=<ID=Niben101Scf08175,length=268686>
##contig=<ID=Niben101Scf08176,length=117450>
##contig=<ID=Niben101Scf08178,length=161464>
##contig=<ID=Niben101Scf08179,length=374040>
##contig=<ID=Niben101Scf08182,length=327425>
##contig=<ID=Niben101Scf08186,length=138187>
##contig=<ID=Niben101Scf08191,length=343916>
##contig=<ID=Niben101Scf08192,length=292287>
##contig=<ID=Niben101Scf08193,length=179612>
##contig=<ID=Niben101Scf08194,length=329168>
##contig=<ID=Niben101Scf08195,length=870795>
##contig=<ID=Niben101Scf08196,length=254578>
##contig=<ID=Niben101Scf08198,length=152740>
##contig=<ID=Niben101Scf08199,length=352543>
##contig=<ID=Niben101Scf08200,length=644341>
##contig=<ID=Niben101Scf08203,length=111827>
##contig=<ID=Niben101Scf08204,length=72512>
##contig=<ID=Niben101Scf08206,length=303244>
##contig=<ID=Niben101Scf08207,length=159113>
##contig=<ID=Niben101Scf08208,length=574414>
##contig=<ID=Niben101Scf08209,length=38572>
##contig=<ID=Niben101Scf08211,length=408382>
##contig=<ID=Niben101Scf08222,length=457371>
##contig=<ID=Niben101Scf08226,length=225107>
##contig=<ID=Niben101Scf08228,length=575027>
##contig=<ID=Niben101Scf08230,length=184570>
##contig=<ID=Niben101Scf08231,length=146046>
##contig=<ID=Niben101Scf08233,length=169672>
##contig=<ID=Niben101Scf08235,length=293513>
##contig=<ID=Niben101Scf08238,length=45361>
##contig=<ID=Niben101Scf08239,length=25849>
##contig=<ID=Niben101Scf08240,length=348702>
##contig=<ID=Niben101Scf08242,length=240314>
##contig=<ID=Niben101Scf08247,length=147643>
##contig=<ID=Niben101Scf08249,length=398290>
##contig=<ID=Niben101Scf08250,length=490025>
##contig=<ID=Niben101Scf08255,length=1863>
##contig=<ID=Niben101Scf08259,length=312424>
##contig=<ID=Niben101Scf08260,length=59787>
##contig=<ID=Niben101Scf08263,length=812015>
##contig=<ID=Niben101Scf08265,length=84557>
##contig=<ID=Niben101Scf08266,length=60132>
##contig=<ID=Niben101Scf08268,length=100113>
##contig=<ID=Niben101Scf08270,length=603507>
##contig=<ID=Niben101Scf08271,length=75582>
##contig=<ID=Niben101Scf08272,length=186665>
##contig=<ID=Niben101Scf08273,length=622231>
##contig=<ID=Niben101Scf08274,length=276571>
##contig=<ID=Niben101Scf08275,length=248588>
##contig=<ID=Niben101Scf08277,length=130777>
##contig=<ID=Niben101Scf08278,length=156137>
##contig=<ID=Niben101Scf08280,length=441060>
##contig=<ID=Niben101Scf08285,length=176673>
##contig=<ID=Niben101Scf08290,length=248827>
##contig=<ID=Niben101Scf08291,length=157397>
##contig=<ID=Niben101Scf08293,length=300443>
##contig=<ID=Niben101Scf08294,length=857285>
##contig=<ID=Niben101Scf08297,length=1138>
##contig=<ID=Niben101Scf08298,length=492717>
##contig=<ID=Niben101Scf08300,length=71672>
##contig=<ID=Niben101Scf08304,length=809657>
##contig=<ID=Niben101Scf08305,length=116131>
##contig=<ID=Niben101Scf08307,length=9780>
##contig=<ID=Niben101Scf08308,length=552409>
##contig=<ID=Niben101Scf08309,length=208684>
##contig=<ID=Niben101Scf08313,length=259869>
##contig=<ID=Niben101Scf08315,length=12705>
##contig=<ID=Niben101Scf08318,length=96872>
##contig=<ID=Niben101Scf08321,length=787216>
##contig=<ID=Niben101Scf08322,length=265011>
##contig=<ID=Niben101Scf08326,length=198240>
##contig=<ID=Niben101Scf08328,length=119250>
##contig=<ID=Niben101Scf08330,length=333837>
##contig=<ID=Niben101Scf08331,length=18731>
##contig=<ID=Niben101Scf08333,length=883994>
##contig=<ID=Niben101Scf08334,length=431356>
##contig=<ID=Niben101Scf08338,length=247881>
##contig=<ID=Niben101Scf08339,length=24658>
##contig=<ID=Niben101Scf08341,length=1208000>
##contig=<ID=Niben101Scf08347,length=205936>
##contig=<ID=Niben101Scf08350,length=59485>
##contig=<ID=Niben101Scf08351,length=705317>
##contig=<ID=Niben101Scf08355,length=590518>
##contig=<ID=Niben101Scf08357,length=537775>
##contig=<ID=Niben101Scf08358,length=2075>
##contig=<ID=Niben101Scf08361,length=15522>
##contig=<ID=Niben101Scf08364,length=147737>
##contig=<ID=Niben101Scf08365,length=236109>
##contig=<ID=Niben101Scf08368,length=667552>
##contig=<ID=Niben101Scf08370,length=186335>
##contig=<ID=Niben101Scf08373,length=146256>
##contig=<ID=Niben101Scf08374,length=914646>
##contig=<ID=Niben101Scf08376,length=123570>
##contig=<ID=Niben101Scf08377,length=35810>
##contig=<ID=Niben101Scf08381,length=347986>
##contig=<ID=Niben101Scf08387,length=50256>
##contig=<ID=Niben101Scf08388,length=194277>
##contig=<ID=Niben101Scf08390,length=881037>
##contig=<ID=Niben101Scf08391,length=410232>
##contig=<ID=Niben101Scf08396,length=12019>
##contig=<ID=Niben101Scf08406,length=934>
##contig=<ID=Niben101Scf08407,length=196623>
##contig=<ID=Niben101Scf08410,length=267083>
##contig=<ID=Niben101Scf08411,length=161363>
##contig=<ID=Niben101Scf08413,length=305156>
##contig=<ID=Niben101Scf08415,length=262042>
##contig=<ID=Niben101Scf08416,length=1249>
##contig=<ID=Niben101Scf08417,length=1009>
##contig=<ID=Niben101Scf08418,length=45456>
##contig=<ID=Niben101Scf08419,length=282964>
##contig=<ID=Niben101Scf08420,length=60722>
##contig=<ID=Niben101Scf08422,length=220293>
##contig=<ID=Niben101Scf08426,length=398169>
##contig=<ID=Niben101Scf08430,length=232245>
##contig=<ID=Niben101Scf08433,length=185669>
##contig=<ID=Niben101Scf08441,length=182681>
##contig=<ID=Niben101Scf08442,length=153143>
##contig=<ID=Niben101Scf08443,length=254729>
##contig=<ID=Niben101Scf08445,length=397300>
##contig=<ID=Niben101Scf08446,length=476530>
##contig=<ID=Niben101Scf08447,length=1099232>
##contig=<ID=Niben101Scf08453,length=58760>
##contig=<ID=Niben101Scf08455,length=132960>
##contig=<ID=Niben101Scf08457,length=154836>
##contig=<ID=Niben101Scf08459,length=231507>
##contig=<ID=Niben101Scf08462,length=222511>
##contig=<ID=Niben101Scf08464,length=967>
##contig=<ID=Niben101Scf08465,length=568860>
##contig=<ID=Niben101Scf08466,length=201894>
##contig=<ID=Niben101Scf08467,length=491177>
##contig=<ID=Niben101Scf08470,length=706263>
##contig=<ID=Niben101Scf08472,length=337577>
##contig=<ID=Niben101Scf08476,length=173833>
##contig=<ID=Niben101Scf08478,length=714768>
##contig=<ID=Niben101Scf08479,length=220504>
##contig=<ID=Niben101Scf08482,length=210309>
##contig=<ID=Niben101Scf08483,length=165692>
##contig=<ID=Niben101Scf08484,length=46331>
##contig=<ID=Niben101Scf08488,length=487938>
##contig=<ID=Niben101Scf08489,length=2656>
##contig=<ID=Niben101Scf08493,length=1832>
##contig=<ID=Niben101Scf08495,length=65588>
##contig=<ID=Niben101Scf08499,length=1359>
##contig=<ID=Niben101Scf08500,length=288230>
##contig=<ID=Niben101Scf08504,length=548699>
##contig=<ID=Niben101Scf08508,length=362048>
##contig=<ID=Niben101Scf08510,length=211082>
##contig=<ID=Niben101Scf08512,length=57250>
##contig=<ID=Niben101Scf08513,length=290385>
##contig=<ID=Niben101Scf08514,length=92406>
##contig=<ID=Niben101Scf08515,length=172193>
##contig=<ID=Niben101Scf08516,length=472548>
##contig=<ID=Niben101Scf08517,length=142040>
##contig=<ID=Niben101Scf08519,length=427183>
##contig=<ID=Niben101Scf08522,length=306029>
##contig=<ID=Niben101Scf08523,length=123607>
##contig=<ID=Niben101Scf08526,length=596307>
##contig=<ID=Niben101Scf08527,length=271656>
##contig=<ID=Niben101Scf08530,length=13500>
##contig=<ID=Niben101Scf08531,length=423674>
##contig=<ID=Niben101Scf08533,length=762237>
##contig=<ID=Niben101Scf08535,length=615196>
##contig=<ID=Niben101Scf08537,length=375272>
##contig=<ID=Niben101Scf08538,length=199231>
##contig=<ID=Niben101Scf08544,length=292638>
##contig=<ID=Niben101Scf08545,length=225967>
##contig=<ID=Niben101Scf08546,length=619308>
##contig=<ID=Niben101Scf08548,length=32962>
##contig=<ID=Niben101Scf08549,length=433290>
##contig=<ID=Niben101Scf08552,length=81689>
##contig=<ID=Niben101Scf08556,length=56138>
##contig=<ID=Niben101Scf08560,length=241058>
##contig=<ID=Niben101Scf08562,length=220137>
##contig=<ID=Niben101Scf08564,length=512548>
##contig=<ID=Niben101Scf08565,length=136704>
##contig=<ID=Niben101Scf08566,length=915291>
##contig=<ID=Niben101Scf08567,length=53743>
##contig=<ID=Niben101Scf08568,length=136173>
##contig=<ID=Niben101Scf08569,length=912>
##contig=<ID=Niben101Scf08570,length=716556>
##contig=<ID=Niben101Scf08571,length=4060>
##contig=<ID=Niben101Scf08572,length=105017>
##contig=<ID=Niben101Scf08573,length=221156>
##contig=<ID=Niben101Scf08574,length=131284>
##contig=<ID=Niben101Scf08575,length=470077>
##contig=<ID=Niben101Scf08576,length=250712>
##contig=<ID=Niben101Scf08578,length=146976>
##contig=<ID=Niben101Scf08579,length=207889>
##contig=<ID=Niben101Scf08580,length=68519>
##contig=<ID=Niben101Scf08581,length=249661>
##contig=<ID=Niben101Scf08584,length=171455>
##contig=<ID=Niben101Scf08586,length=652115>
##contig=<ID=Niben101Scf08588,length=151031>
##contig=<ID=Niben101Scf08590,length=460677>
##contig=<ID=Niben101Scf08591,length=82859>
##contig=<ID=Niben101Scf08592,length=216901>
##contig=<ID=Niben101Scf08593,length=942>
##contig=<ID=Niben101Scf08597,length=292255>
##contig=<ID=Niben101Scf08601,length=83531>
##contig=<ID=Niben101Scf08603,length=433202>
##contig=<ID=Niben101Scf08604,length=182453>
##contig=<ID=Niben101Scf08606,length=133993>
##contig=<ID=Niben101Scf08608,length=100445>
##contig=<ID=Niben101Scf08609,length=237117>
##contig=<ID=Niben101Scf08610,length=78738>
##contig=<ID=Niben101Scf08613,length=370123>
##contig=<ID=Niben101Scf08615,length=1209>
##contig=<ID=Niben101Scf08616,length=36417>
##contig=<ID=Niben101Scf08617,length=313314>
##contig=<ID=Niben101Scf08618,length=331620>
##contig=<ID=Niben101Scf08620,length=28502>
##contig=<ID=Niben101Scf08621,length=751125>
##contig=<ID=Niben101Scf08622,length=85620>
##contig=<ID=Niben101Scf08624,length=91624>
##contig=<ID=Niben101Scf08625,length=136217>
##contig=<ID=Niben101Scf08627,length=162765>
##contig=<ID=Niben101Scf08630,length=101266>
##contig=<ID=Niben101Scf08631,length=68079>
##contig=<ID=Niben101Scf08633,length=231035>
##contig=<ID=Niben101Scf08635,length=617866>
##contig=<ID=Niben101Scf08636,length=51731>
##contig=<ID=Niben101Scf08637,length=342897>
##contig=<ID=Niben101Scf08639,length=2120>
##contig=<ID=Niben101Scf08640,length=125932>
##contig=<ID=Niben101Scf08643,length=775974>
##contig=<ID=Niben101Scf08644,length=4959>
##contig=<ID=Niben101Scf08649,length=333436>
##contig=<ID=Niben101Scf08651,length=725368>
##contig=<ID=Niben101Scf08652,length=220946>
##contig=<ID=Niben101Scf08653,length=879886>
##contig=<ID=Niben101Scf08654,length=25712>
##contig=<ID=Niben101Scf08655,length=295890>
##contig=<ID=Niben101Scf08663,length=70010>
##contig=<ID=Niben101Scf08664,length=175338>
##contig=<ID=Niben101Scf08665,length=387848>
##contig=<ID=Niben101Scf08666,length=15234>
##contig=<ID=Niben101Scf08667,length=450124>
##contig=<ID=Niben101Scf08669,length=131254>
##contig=<ID=Niben101Scf08670,length=171373>
##contig=<ID=Niben101Scf08672,length=681972>
##contig=<ID=Niben101Scf08673,length=380471>
##contig=<ID=Niben101Scf08674,length=370001>
##contig=<ID=Niben101Scf08675,length=169220>
##contig=<ID=Niben101Scf08676,length=30556>
##contig=<ID=Niben101Scf08677,length=50109>
##contig=<ID=Niben101Scf08678,length=318301>
##contig=<ID=Niben101Scf08679,length=588665>
##contig=<ID=Niben101Scf08680,length=347628>
##contig=<ID=Niben101Scf08681,length=6652>
##contig=<ID=Niben101Scf08682,length=229710>
##contig=<ID=Niben101Scf08683,length=133146>
##contig=<ID=Niben101Scf08684,length=454189>
##contig=<ID=Niben101Scf08685,length=110677>
##contig=<ID=Niben101Scf08687,length=122893>
##contig=<ID=Niben101Scf08690,length=321130>
##contig=<ID=Niben101Scf08691,length=178365>
##contig=<ID=Niben101Scf08692,length=36160>
##contig=<ID=Niben101Scf08693,length=104836>
##contig=<ID=Niben101Scf08697,length=43316>
##contig=<ID=Niben101Scf08698,length=317879>
##contig=<ID=Niben101Scf08700,length=62295>
##contig=<ID=Niben101Scf08702,length=452020>
##contig=<ID=Niben101Scf08704,length=459779>
##contig=<ID=Niben101Scf08706,length=374366>
##contig=<ID=Niben101Scf08707,length=226938>
##contig=<ID=Niben101Scf08709,length=313300>
##contig=<ID=Niben101Scf08711,length=340224>
##contig=<ID=Niben101Scf08716,length=288594>
##contig=<ID=Niben101Scf08717,length=98106>
##contig=<ID=Niben101Scf08718,length=98407>
##contig=<ID=Niben101Scf08719,length=29260>
##contig=<ID=Niben101Scf08720,length=1856>
##contig=<ID=Niben101Scf08721,length=285666>
##contig=<ID=Niben101Scf08723,length=424533>
##contig=<ID=Niben101Scf08724,length=807953>
##contig=<ID=Niben101Scf08727,length=1893>
##contig=<ID=Niben101Scf08728,length=300620>
##contig=<ID=Niben101Scf08729,length=378041>
##contig=<ID=Niben101Scf08735,length=45936>
##contig=<ID=Niben101Scf08737,length=53921>
##contig=<ID=Niben101Scf08742,length=150991>
##contig=<ID=Niben101Scf08744,length=280520>
##contig=<ID=Niben101Scf08751,length=178208>
##contig=<ID=Niben101Scf08753,length=357030>
##contig=<ID=Niben101Scf08755,length=563787>
##contig=<ID=Niben101Scf08757,length=155545>
##contig=<ID=Niben101Scf08758,length=339839>
##contig=<ID=Niben101Scf08762,length=225187>
##contig=<ID=Niben101Scf08767,length=144161>
##contig=<ID=Niben101Scf08772,length=602580>
##contig=<ID=Niben101Scf08773,length=83095>
##contig=<ID=Niben101Scf08774,length=191687>
##contig=<ID=Niben101Scf08776,length=362263>
##contig=<ID=Niben101Scf08777,length=617878>
##contig=<ID=Niben101Scf08782,length=667977>
##contig=<ID=Niben101Scf08783,length=200108>
##contig=<ID=Niben101Scf08785,length=397525>
##contig=<ID=Niben101Scf08787,length=78308>
##contig=<ID=Niben101Scf08791,length=439472>
##contig=<ID=Niben101Scf08792,length=126098>
##contig=<ID=Niben101Scf08797,length=175069>
##contig=<ID=Niben101Scf08799,length=67175>
##contig=<ID=Niben101Scf08800,length=72901>
##contig=<ID=Niben101Scf08801,length=62435>
##contig=<ID=Niben101Scf08803,length=26190>
##contig=<ID=Niben101Scf08804,length=476983>
##contig=<ID=Niben101Scf08805,length=182125>
##contig=<ID=Niben101Scf08806,length=426502>
##contig=<ID=Niben101Scf08810,length=303692>
##contig=<ID=Niben101Scf08812,length=645331>
##contig=<ID=Niben101Scf08814,length=160399>
##contig=<ID=Niben101Scf08815,length=101644>
##contig=<ID=Niben101Scf08817,length=216809>
##contig=<ID=Niben101Scf08819,length=248237>
##contig=<ID=Niben101Scf08820,length=330805>
##contig=<ID=Niben101Scf08832,length=56234>
##contig=<ID=Niben101Scf08833,length=458811>
##contig=<ID=Niben101Scf08835,length=105640>
##contig=<ID=Niben101Scf08836,length=199952>
##contig=<ID=Niben101Scf08843,length=296479>
##contig=<ID=Niben101Scf08844,length=437182>
##contig=<ID=Niben101Scf08846,length=844>
##contig=<ID=Niben101Scf08851,length=138452>
##contig=<ID=Niben101Scf08855,length=377107>
##contig=<ID=Niben101Scf08857,length=66340>
##contig=<ID=Niben101Scf08859,length=43989>
##contig=<ID=Niben101Scf08863,length=299885>
##contig=<ID=Niben101Scf08864,length=1560>
##contig=<ID=Niben101Scf08869,length=303693>
##contig=<ID=Niben101Scf08870,length=310612>
##contig=<ID=Niben101Scf08871,length=372736>
##contig=<ID=Niben101Scf08872,length=135683>
##contig=<ID=Niben101Scf08873,length=261580>
##contig=<ID=Niben101Scf08874,length=243694>
##contig=<ID=Niben101Scf08876,length=139476>
##contig=<ID=Niben101Scf08881,length=8651>
##contig=<ID=Niben101Scf08884,length=170695>
##contig=<ID=Niben101Scf08887,length=127990>
##contig=<ID=Niben101Scf08890,length=55401>
##contig=<ID=Niben101Scf08892,length=135463>
##contig=<ID=Niben101Scf08893,length=146213>
##contig=<ID=Niben101Scf08894,length=244142>
##contig=<ID=Niben101Scf08895,length=235599>
##contig=<ID=Niben101Scf08898,length=117165>
##contig=<ID=Niben101Scf08899,length=143892>
##contig=<ID=Niben101Scf08902,length=13037>
##contig=<ID=Niben101Scf08911,length=1061>
##contig=<ID=Niben101Scf08918,length=687104>
##contig=<ID=Niben101Scf08921,length=358152>
##contig=<ID=Niben101Scf08926,length=949621>
##contig=<ID=Niben101Scf08929,length=84594>
##contig=<ID=Niben101Scf08931,length=155314>
##contig=<ID=Niben101Scf08936,length=1018866>
##contig=<ID=Niben101Scf08937,length=119274>
##contig=<ID=Niben101Scf08939,length=308281>
##contig=<ID=Niben101Scf08940,length=264743>
##contig=<ID=Niben101Scf08942,length=107269>
##contig=<ID=Niben101Scf08943,length=74542>
##contig=<ID=Niben101Scf08947,length=379838>
##contig=<ID=Niben101Scf08948,length=1701>
##contig=<ID=Niben101Scf08954,length=385083>
##contig=<ID=Niben101Scf08960,length=34244>
##contig=<ID=Niben101Scf08963,length=358984>
##contig=<ID=Niben101Scf08965,length=72746>
##contig=<ID=Niben101Scf08972,length=351634>
##contig=<ID=Niben101Scf08973,length=208920>
##contig=<ID=Niben101Scf08975,length=373835>
##contig=<ID=Niben101Scf08977,length=243787>
##contig=<ID=Niben101Scf08979,length=243419>
##contig=<ID=Niben101Scf08980,length=52124>
##contig=<ID=Niben101Scf08982,length=94632>
##contig=<ID=Niben101Scf08984,length=605773>
##contig=<ID=Niben101Scf08987,length=102800>
##contig=<ID=Niben101Scf08991,length=305666>
##contig=<ID=Niben101Scf08995,length=191119>
##contig=<ID=Niben101Scf08997,length=212044>
##contig=<ID=Niben101Scf08998,length=466079>
##contig=<ID=Niben101Scf09000,length=181422>
##contig=<ID=Niben101Scf09004,length=376648>
##contig=<ID=Niben101Scf09005,length=240409>
##contig=<ID=Niben101Scf09007,length=1378>
##contig=<ID=Niben101Scf09010,length=591629>
##contig=<ID=Niben101Scf09011,length=231827>
##contig=<ID=Niben101Scf09014,length=236912>
##contig=<ID=Niben101Scf09015,length=332953>
##contig=<ID=Niben101Scf09016,length=45654>
##contig=<ID=Niben101Scf09017,length=48975>
##contig=<ID=Niben101Scf09024,length=117971>
##contig=<ID=Niben101Scf09025,length=313172>
##contig=<ID=Niben101Scf09028,length=158130>
##contig=<ID=Niben101Scf09029,length=1956>
##contig=<ID=Niben101Scf09030,length=543597>
##contig=<ID=Niben101Scf09038,length=221345>
##contig=<ID=Niben101Scf09040,length=118364>
##contig=<ID=Niben101Scf09041,length=1701>
##contig=<ID=Niben101Scf09044,length=225530>
##contig=<ID=Niben101Scf09045,length=208956>
##contig=<ID=Niben101Scf09052,length=493006>
##contig=<ID=Niben101Scf09053,length=1402>
##contig=<ID=Niben101Scf09056,length=1247>
##contig=<ID=Niben101Scf09057,length=233438>
##contig=<ID=Niben101Scf09061,length=108884>
##contig=<ID=Niben101Scf09063,length=312597>
##contig=<ID=Niben101Scf09065,length=48483>
##contig=<ID=Niben101Scf09068,length=356111>
##contig=<ID=Niben101Scf09071,length=267124>
##contig=<ID=Niben101Scf09073,length=15138>
##contig=<ID=Niben101Scf09074,length=173547>
##contig=<ID=Niben101Scf09075,length=484354>
##contig=<ID=Niben101Scf09078,length=323532>
##contig=<ID=Niben101Scf09079,length=328106>
##contig=<ID=Niben101Scf09080,length=1430>
##contig=<ID=Niben101Scf09083,length=85830>
##contig=<ID=Niben101Scf09084,length=68922>
##contig=<ID=Niben101Scf09087,length=266541>
##contig=<ID=Niben101Scf09088,length=161285>
##contig=<ID=Niben101Scf09089,length=237459>
##contig=<ID=Niben101Scf09090,length=60175>
##contig=<ID=Niben101Scf09092,length=356791>
##contig=<ID=Niben101Scf09096,length=24115>
##contig=<ID=Niben101Scf09097,length=238826>
##contig=<ID=Niben101Scf09098,length=144754>
##contig=<ID=Niben101Scf09099,length=154653>
##contig=<ID=Niben101Scf09100,length=579967>
##contig=<ID=Niben101Scf09101,length=589709>
##contig=<ID=Niben101Scf09107,length=300823>
##contig=<ID=Niben101Scf09108,length=54165>
##contig=<ID=Niben101Scf09109,length=310690>
##contig=<ID=Niben101Scf09112,length=407716>
##contig=<ID=Niben101Scf09115,length=63449>
##contig=<ID=Niben101Scf09116,length=503311>
##contig=<ID=Niben101Scf09119,length=224590>
##contig=<ID=Niben101Scf09121,length=4732>
##contig=<ID=Niben101Scf09123,length=333924>
##contig=<ID=Niben101Scf09125,length=202310>
##contig=<ID=Niben101Scf09127,length=209388>
##contig=<ID=Niben101Scf09130,length=668544>
##contig=<ID=Niben101Scf09131,length=222958>
##contig=<ID=Niben101Scf09132,length=78212>
##contig=<ID=Niben101Scf09133,length=400832>
##contig=<ID=Niben101Scf09135,length=58232>
##contig=<ID=Niben101Scf09136,length=96711>
##contig=<ID=Niben101Scf09140,length=256514>
##contig=<ID=Niben101Scf09141,length=346185>
##contig=<ID=Niben101Scf09149,length=219062>
##contig=<ID=Niben101Scf09150,length=446954>
##contig=<ID=Niben101Scf09151,length=374133>
##contig=<ID=Niben101Scf09152,length=60260>
##contig=<ID=Niben101Scf09153,length=657179>
##contig=<ID=Niben101Scf09156,length=180734>
##contig=<ID=Niben101Scf09161,length=289292>
##contig=<ID=Niben101Scf09169,length=242099>
##contig=<ID=Niben101Scf09170,length=319701>
##contig=<ID=Niben101Scf09172,length=335717>
##contig=<ID=Niben101Scf09177,length=48066>
##contig=<ID=Niben101Scf09178,length=246669>
##contig=<ID=Niben101Scf09180,length=79920>
##contig=<ID=Niben101Scf09184,length=375438>
##contig=<ID=Niben101Scf09185,length=275607>
##contig=<ID=Niben101Scf09186,length=182965>
##contig=<ID=Niben101Scf09189,length=207520>
##contig=<ID=Niben101Scf09191,length=300634>
##contig=<ID=Niben101Scf09192,length=445492>
##contig=<ID=Niben101Scf09194,length=62558>
##contig=<ID=Niben101Scf09196,length=53486>
##contig=<ID=Niben101Scf09197,length=69733>
##contig=<ID=Niben101Scf09201,length=82140>
##contig=<ID=Niben101Scf09202,length=200840>
##contig=<ID=Niben101Scf09203,length=236634>
##contig=<ID=Niben101Scf09205,length=144849>
##contig=<ID=Niben101Scf09209,length=460845>
##contig=<ID=Niben101Scf09211,length=72225>
##contig=<ID=Niben101Scf09217,length=208116>
##contig=<ID=Niben101Scf09221,length=114544>
##contig=<ID=Niben101Scf09223,length=358787>
##contig=<ID=Niben101Scf09225,length=592715>
##contig=<ID=Niben101Scf09226,length=5393>
##contig=<ID=Niben101Scf09230,length=532505>
##contig=<ID=Niben101Scf09232,length=282941>
##contig=<ID=Niben101Scf09234,length=485925>
##contig=<ID=Niben101Scf09235,length=18156>
##contig=<ID=Niben101Scf09236,length=116268>
##contig=<ID=Niben101Scf09238,length=328796>
##contig=<ID=Niben101Scf09242,length=387999>
##contig=<ID=Niben101Scf09248,length=1027267>
##contig=<ID=Niben101Scf09249,length=122720>
##contig=<ID=Niben101Scf09253,length=142276>
##contig=<ID=Niben101Scf09260,length=490182>
##contig=<ID=Niben101Scf09262,length=211922>
##contig=<ID=Niben101Scf09264,length=44226>
##contig=<ID=Niben101Scf09265,length=1051>
##contig=<ID=Niben101Scf09268,length=158224>
##contig=<ID=Niben101Scf09271,length=103968>
##contig=<ID=Niben101Scf09282,length=11291>
##contig=<ID=Niben101Scf09284,length=309795>
##contig=<ID=Niben101Scf09289,length=2010>
##contig=<ID=Niben101Scf09291,length=144873>
##contig=<ID=Niben101Scf09296,length=288877>
##contig=<ID=Niben101Scf09298,length=1157>
##contig=<ID=Niben101Scf09301,length=145393>
##contig=<ID=Niben101Scf09302,length=55713>
##contig=<ID=Niben101Scf09305,length=22420>
##contig=<ID=Niben101Scf09310,length=364148>
##contig=<ID=Niben101Scf09311,length=1441>
##contig=<ID=Niben101Scf09315,length=210342>
##contig=<ID=Niben101Scf09317,length=328736>
##contig=<ID=Niben101Scf09321,length=399588>
##contig=<ID=Niben101Scf09325,length=785169>
##contig=<ID=Niben101Scf09331,length=132524>
##contig=<ID=Niben101Scf09334,length=617353>
##contig=<ID=Niben101Scf09335,length=136316>
##contig=<ID=Niben101Scf09338,length=692582>
##contig=<ID=Niben101Scf09343,length=211726>
##contig=<ID=Niben101Scf09348,length=43765>
##contig=<ID=Niben101Scf09353,length=794399>
##contig=<ID=Niben101Scf09355,length=444134>
##contig=<ID=Niben101Scf09357,length=194085>
##contig=<ID=Niben101Scf09360,length=371850>
##contig=<ID=Niben101Scf09361,length=1004>
##contig=<ID=Niben101Scf09363,length=155470>
##contig=<ID=Niben101Scf09365,length=189702>
##contig=<ID=Niben101Scf09367,length=124006>
##contig=<ID=Niben101Scf09368,length=731757>
##contig=<ID=Niben101Scf09371,length=109484>
##contig=<ID=Niben101Scf09372,length=501750>
##contig=<ID=Niben101Scf09379,length=218692>
##contig=<ID=Niben101Scf09387,length=605810>
##contig=<ID=Niben101Scf09389,length=2046>
##contig=<ID=Niben101Scf09392,length=95316>
##contig=<ID=Niben101Scf09397,length=23236>
##contig=<ID=Niben101Scf09401,length=432521>
##contig=<ID=Niben101Scf09403,length=119872>
##contig=<ID=Niben101Scf09407,length=44052>
##contig=<ID=Niben101Scf09409,length=327052>
##contig=<ID=Niben101Scf09410,length=34103>
##contig=<ID=Niben101Scf09411,length=124610>
##contig=<ID=Niben101Scf09414,length=95287>
##contig=<ID=Niben101Scf09416,length=609339>
##contig=<ID=Niben101Scf09417,length=337934>
##contig=<ID=Niben101Scf09424,length=722155>
##contig=<ID=Niben101Scf09426,length=214964>
##contig=<ID=Niben101Scf09427,length=217810>
##contig=<ID=Niben101Scf09432,length=135419>
##contig=<ID=Niben101Scf09433,length=250388>
##contig=<ID=Niben101Scf09435,length=84729>
##contig=<ID=Niben101Scf09436,length=631544>
##contig=<ID=Niben101Scf09437,length=1062>
##contig=<ID=Niben101Scf09438,length=78800>
##contig=<ID=Niben101Scf09442,length=639375>
##contig=<ID=Niben101Scf09444,length=132332>
##contig=<ID=Niben101Scf09445,length=535588>
##contig=<ID=Niben101Scf09447,length=243672>
##contig=<ID=Niben101Scf09448,length=206321>
##contig=<ID=Niben101Scf09452,length=253005>
##contig=<ID=Niben101Scf09454,length=47669>
##contig=<ID=Niben101Scf09455,length=247241>
##contig=<ID=Niben101Scf09456,length=179931>
##contig=<ID=Niben101Scf09458,length=202967>
##contig=<ID=Niben101Scf09459,length=359078>
##contig=<ID=Niben101Scf09463,length=4317>
##contig=<ID=Niben101Scf09464,length=2428>
##contig=<ID=Niben101Scf09467,length=321035>
##contig=<ID=Niben101Scf09470,length=277607>
##contig=<ID=Niben101Scf09472,length=363656>
##contig=<ID=Niben101Scf09475,length=223867>
##contig=<ID=Niben101Scf09477,length=908>
##contig=<ID=Niben101Scf09480,length=24691>
##contig=<ID=Niben101Scf09483,length=2108>
##contig=<ID=Niben101Scf09485,length=164555>
##contig=<ID=Niben101Scf09489,length=173712>
##contig=<ID=Niben101Scf09492,length=130039>
##contig=<ID=Niben101Scf09501,length=204601>
##contig=<ID=Niben101Scf09502,length=222465>
##contig=<ID=Niben101Scf09505,length=282238>
##contig=<ID=Niben101Scf09509,length=130527>
##contig=<ID=Niben101Scf09510,length=358313>
##contig=<ID=Niben101Scf09512,length=559810>
##contig=<ID=Niben101Scf09513,length=187603>
##contig=<ID=Niben101Scf09515,length=8360>
##contig=<ID=Niben101Scf09516,length=173164>
##contig=<ID=Niben101Scf09517,length=385163>
##contig=<ID=Niben101Scf09523,length=636120>
##contig=<ID=Niben101Scf09527,length=203140>
##contig=<ID=Niben101Scf09530,length=399671>
##contig=<ID=Niben101Scf09532,length=19841>
##contig=<ID=Niben101Scf09534,length=111881>
##contig=<ID=Niben101Scf09535,length=221868>
##contig=<ID=Niben101Scf09538,length=88343>
##contig=<ID=Niben101Scf09541,length=67997>
##contig=<ID=Niben101Scf09544,length=250031>
##contig=<ID=Niben101Scf09547,length=347372>
##contig=<ID=Niben101Scf09548,length=152668>
##contig=<ID=Niben101Scf09549,length=202908>
##contig=<ID=Niben101Scf09550,length=225828>
##contig=<ID=Niben101Scf09552,length=288607>
##contig=<ID=Niben101Scf09554,length=324353>
##contig=<ID=Niben101Scf09555,length=556243>
##contig=<ID=Niben101Scf09556,length=357391>
##contig=<ID=Niben101Scf09558,length=74133>
##contig=<ID=Niben101Scf09559,length=443964>
##contig=<ID=Niben101Scf09560,length=307614>
##contig=<ID=Niben101Scf09564,length=109015>
##contig=<ID=Niben101Scf09565,length=203538>
##contig=<ID=Niben101Scf09570,length=191117>
##contig=<ID=Niben101Scf09575,length=279069>
##contig=<ID=Niben101Scf09577,length=254507>
##contig=<ID=Niben101Scf09578,length=416453>
##contig=<ID=Niben101Scf09581,length=1304>
##contig=<ID=Niben101Scf09582,length=202408>
##contig=<ID=Niben101Scf09584,length=147966>
##contig=<ID=Niben101Scf09589,length=281182>
##contig=<ID=Niben101Scf09590,length=411330>
##contig=<ID=Niben101Scf09592,length=118222>
##contig=<ID=Niben101Scf09595,length=550724>
##contig=<ID=Niben101Scf09596,length=296292>
##contig=<ID=Niben101Scf09597,length=436736>
##contig=<ID=Niben101Scf09599,length=185303>
##contig=<ID=Niben101Scf09600,length=51404>
##contig=<ID=Niben101Scf09603,length=588310>
##contig=<ID=Niben101Scf09604,length=202560>
##contig=<ID=Niben101Scf09610,length=187832>
##contig=<ID=Niben101Scf09612,length=109841>
##contig=<ID=Niben101Scf09620,length=839171>
##contig=<ID=Niben101Scf09621,length=149061>
##contig=<ID=Niben101Scf09623,length=131534>
##contig=<ID=Niben101Scf09627,length=2363>
##contig=<ID=Niben101Scf09628,length=454120>
##contig=<ID=Niben101Scf09629,length=105939>
##contig=<ID=Niben101Scf09631,length=148165>
##contig=<ID=Niben101Scf09632,length=103631>
##contig=<ID=Niben101Scf09638,length=188531>
##contig=<ID=Niben101Scf09640,length=204532>
##contig=<ID=Niben101Scf09644,length=238333>
##contig=<ID=Niben101Scf09648,length=414435>
##contig=<ID=Niben101Scf09649,length=706047>
##contig=<ID=Niben101Scf09654,length=416541>
##contig=<ID=Niben101Scf09658,length=182002>
##contig=<ID=Niben101Scf09659,length=476235>
##contig=<ID=Niben101Scf09663,length=664793>
##contig=<ID=Niben101Scf09665,length=259687>
##contig=<ID=Niben101Scf09666,length=348819>
##contig=<ID=Niben101Scf09668,length=118329>
##contig=<ID=Niben101Scf09670,length=393685>
##contig=<ID=Niben101Scf09672,length=324892>
##contig=<ID=Niben101Scf09676,length=6266>
##contig=<ID=Niben101Scf09678,length=348247>
##contig=<ID=Niben101Scf09684,length=158846>
##contig=<ID=Niben101Scf09685,length=40743>
##contig=<ID=Niben101Scf09686,length=189044>
##contig=<ID=Niben101Scf09687,length=14096>
##contig=<ID=Niben101Scf09694,length=1159>
##contig=<ID=Niben101Scf09695,length=75240>
##contig=<ID=Niben101Scf09696,length=247716>
##contig=<ID=Niben101Scf09698,length=271456>
##contig=<ID=Niben101Scf09699,length=1565>
##contig=<ID=Niben101Scf09701,length=430919>
##contig=<ID=Niben101Scf09703,length=619905>
##contig=<ID=Niben101Scf09704,length=703810>
##contig=<ID=Niben101Scf09706,length=120850>
##contig=<ID=Niben101Scf09708,length=1162396>
##contig=<ID=Niben101Scf09709,length=278708>
##contig=<ID=Niben101Scf09710,length=40898>
##contig=<ID=Niben101Scf09712,length=22015>
##contig=<ID=Niben101Scf09716,length=308691>
##contig=<ID=Niben101Scf09719,length=83363>
##contig=<ID=Niben101Scf09725,length=110774>
##contig=<ID=Niben101Scf09726,length=20729>
##contig=<ID=Niben101Scf09729,length=88672>
##contig=<ID=Niben101Scf09738,length=1454>
##contig=<ID=Niben101Scf09741,length=158883>
##contig=<ID=Niben101Scf09742,length=170343>
##contig=<ID=Niben101Scf09745,length=109349>
##contig=<ID=Niben101Scf09748,length=5447>
##contig=<ID=Niben101Scf09749,length=336593>
##contig=<ID=Niben101Scf09751,length=211976>
##contig=<ID=Niben101Scf09754,length=78838>
##contig=<ID=Niben101Scf09760,length=587297>
##contig=<ID=Niben101Scf09764,length=340407>
##contig=<ID=Niben101Scf09766,length=1166>
##contig=<ID=Niben101Scf09767,length=136082>
##contig=<ID=Niben101Scf09769,length=41382>
##contig=<ID=Niben101Scf09772,length=7006>
##contig=<ID=Niben101Scf09773,length=216412>
##contig=<ID=Niben101Scf09774,length=500047>
##contig=<ID=Niben101Scf09775,length=112836>
##contig=<ID=Niben101Scf09778,length=140585>
##contig=<ID=Niben101Scf09781,length=134692>
##contig=<ID=Niben101Scf09783,length=1298>
##contig=<ID=Niben101Scf09787,length=212198>
##contig=<ID=Niben101Scf09788,length=45795>
##contig=<ID=Niben101Scf09790,length=159390>
##contig=<ID=Niben101Scf09792,length=493618>
##contig=<ID=Niben101Scf09795,length=66815>
##contig=<ID=Niben101Scf09796,length=63076>
##contig=<ID=Niben101Scf09799,length=80815>
##contig=<ID=Niben101Scf09801,length=359307>
##contig=<ID=Niben101Scf09803,length=41085>
##contig=<ID=Niben101Scf09805,length=15730>
##contig=<ID=Niben101Scf09808,length=321213>
##contig=<ID=Niben101Scf09810,length=2862>
##contig=<ID=Niben101Scf09811,length=336462>
##contig=<ID=Niben101Scf09812,length=265274>
##contig=<ID=Niben101Scf09813,length=63982>
##contig=<ID=Niben101Scf09814,length=2134>
##contig=<ID=Niben101Scf09816,length=219422>
##contig=<ID=Niben101Scf09817,length=387522>
##contig=<ID=Niben101Scf09819,length=509819>
##contig=<ID=Niben101Scf09820,length=80406>
##contig=<ID=Niben101Scf09821,length=25936>
##contig=<ID=Niben101Scf09822,length=217860>
##contig=<ID=Niben101Scf09824,length=1423>
##contig=<ID=Niben101Scf09825,length=200545>
##contig=<ID=Niben101Scf09826,length=6006>
##contig=<ID=Niben101Scf09827,length=1544>
##contig=<ID=Niben101Scf09829,length=51404>
##contig=<ID=Niben101Scf09831,length=600553>
##contig=<ID=Niben101Scf09832,length=212435>
##contig=<ID=Niben101Scf09834,length=111287>
##contig=<ID=Niben101Scf09835,length=66808>
##contig=<ID=Niben101Scf09840,length=54771>
##contig=<ID=Niben101Scf09846,length=372132>
##contig=<ID=Niben101Scf09847,length=150588>
##contig=<ID=Niben101Scf09854,length=354593>
##contig=<ID=Niben101Scf09860,length=83849>
##contig=<ID=Niben101Scf09861,length=285058>
##contig=<ID=Niben101Scf09862,length=424957>
##contig=<ID=Niben101Scf09865,length=16069>
##contig=<ID=Niben101Scf09869,length=241607>
##contig=<ID=Niben101Scf09870,length=136052>
##contig=<ID=Niben101Scf09871,length=122304>
##contig=<ID=Niben101Scf09875,length=18649>
##contig=<ID=Niben101Scf09876,length=234354>
##contig=<ID=Niben101Scf09878,length=626164>
##contig=<ID=Niben101Scf09882,length=241400>
##contig=<ID=Niben101Scf09883,length=262522>
##contig=<ID=Niben101Scf09885,length=221794>
##contig=<ID=Niben101Scf09890,length=1352>
##contig=<ID=Niben101Scf09895,length=93745>
##contig=<ID=Niben101Scf09903,length=193293>
##contig=<ID=Niben101Scf09905,length=12131>
##contig=<ID=Niben101Scf09906,length=319115>
##contig=<ID=Niben101Scf09907,length=204231>
##contig=<ID=Niben101Scf09908,length=134598>
##contig=<ID=Niben101Scf09913,length=14110>
##contig=<ID=Niben101Scf09914,length=194678>
##contig=<ID=Niben101Scf09917,length=2451>
##contig=<ID=Niben101Scf09924,length=456340>
##contig=<ID=Niben101Scf09928,length=264965>
##contig=<ID=Niben101Scf09929,length=370077>
##contig=<ID=Niben101Scf09937,length=38906>
##contig=<ID=Niben101Scf09938,length=164948>
##contig=<ID=Niben101Scf09946,length=141346>
##contig=<ID=Niben101Scf09947,length=105691>
##contig=<ID=Niben101Scf09951,length=176157>
##contig=<ID=Niben101Scf09953,length=48301>
##contig=<ID=Niben101Scf09954,length=182481>
##contig=<ID=Niben101Scf09955,length=399818>
##contig=<ID=Niben101Scf09960,length=296614>
##contig=<ID=Niben101Scf09962,length=417729>
##contig=<ID=Niben101Scf09973,length=84977>
##contig=<ID=Niben101Scf09977,length=50040>
##contig=<ID=Niben101Scf09978,length=275854>
##contig=<ID=Niben101Scf09979,length=47578>
##contig=<ID=Niben101Scf09984,length=2083>
##contig=<ID=Niben101Scf09987,length=466752>
##contig=<ID=Niben101Scf09989,length=221225>
##contig=<ID=Niben101Scf09991,length=37485>
##contig=<ID=Niben101Scf09993,length=56951>
##contig=<ID=Niben101Scf09996,length=262035>
##contig=<ID=Niben101Scf09997,length=180220>
##contig=<ID=Niben101Scf09998,length=221415>
##contig=<ID=Niben101Scf10002,length=134563>
##contig=<ID=Niben101Scf10006,length=126902>
##contig=<ID=Niben101Scf10007,length=255619>
##contig=<ID=Niben101Scf10015,length=1136307>
##contig=<ID=Niben101Scf10016,length=8360>
##contig=<ID=Niben101Scf10018,length=126756>
##contig=<ID=Niben101Scf10020,length=1190>
##contig=<ID=Niben101Scf10022,length=176748>
##contig=<ID=Niben101Scf10023,length=1379>
##contig=<ID=Niben101Scf10026,length=449851>
##contig=<ID=Niben101Scf10027,length=154916>
##contig=<ID=Niben101Scf10031,length=937662>
##contig=<ID=Niben101Scf10032,length=209908>
##contig=<ID=Niben101Scf10036,length=652919>
##contig=<ID=Niben101Scf10037,length=146319>
##contig=<ID=Niben101Scf10041,length=116447>
##contig=<ID=Niben101Scf10043,length=191454>
##contig=<ID=Niben101Scf10048,length=375446>
##contig=<ID=Niben101Scf10050,length=289464>
##contig=<ID=Niben101Scf10053,length=174092>
##contig=<ID=Niben101Scf10054,length=168878>
##contig=<ID=Niben101Scf10055,length=1122992>
##contig=<ID=Niben101Scf10058,length=92264>
##contig=<ID=Niben101Scf10061,length=88777>
##contig=<ID=Niben101Scf10062,length=42955>
##contig=<ID=Niben101Scf10064,length=165010>
##contig=<ID=Niben101Scf10065,length=211541>
##contig=<ID=Niben101Scf10067,length=317462>
##contig=<ID=Niben101Scf10073,length=169315>
##contig=<ID=Niben101Scf10080,length=2559>
##contig=<ID=Niben101Scf10083,length=144529>
##contig=<ID=Niben101Scf10085,length=258971>
##contig=<ID=Niben101Scf10086,length=528190>
##contig=<ID=Niben101Scf10092,length=120838>
##contig=<ID=Niben101Scf10095,length=367813>
##contig=<ID=Niben101Scf10101,length=174786>
##contig=<ID=Niben101Scf10103,length=437042>
##contig=<ID=Niben101Scf10107,length=153722>
##contig=<ID=Niben101Scf10117,length=48783>
##contig=<ID=Niben101Scf10120,length=318778>
##contig=<ID=Niben101Scf10121,length=276305>
##contig=<ID=Niben101Scf10122,length=259137>
##contig=<ID=Niben101Scf10124,length=520452>
##contig=<ID=Niben101Scf10128,length=24728>
##contig=<ID=Niben101Scf10129,length=1011>
##contig=<ID=Niben101Scf10132,length=234736>
##contig=<ID=Niben101Scf10135,length=1121>
##contig=<ID=Niben101Scf10142,length=153744>
##contig=<ID=Niben101Scf10144,length=276599>
##contig=<ID=Niben101Scf10148,length=117266>
##contig=<ID=Niben101Scf10150,length=835212>
##contig=<ID=Niben101Scf10152,length=646618>
##contig=<ID=Niben101Scf10155,length=2121>
##contig=<ID=Niben101Scf10157,length=606587>
##contig=<ID=Niben101Scf10158,length=294740>
##contig=<ID=Niben101Scf10161,length=158474>
##contig=<ID=Niben101Scf10162,length=336778>
##contig=<ID=Niben101Scf10163,length=94091>
##contig=<ID=Niben101Scf10167,length=19387>
##contig=<ID=Niben101Scf10169,length=583536>
##contig=<ID=Niben101Scf10172,length=124261>
##contig=<ID=Niben101Scf10176,length=265491>
##contig=<ID=Niben101Scf10188,length=688759>
##contig=<ID=Niben101Scf10189,length=332569>
##contig=<ID=Niben101Scf10191,length=224019>
##contig=<ID=Niben101Scf10192,length=38848>
##contig=<ID=Niben101Scf10193,length=113408>
##contig=<ID=Niben101Scf10194,length=1007>
##contig=<ID=Niben101Scf10196,length=204900>
##contig=<ID=Niben101Scf10197,length=122359>
##contig=<ID=Niben101Scf10199,length=184168>
##contig=<ID=Niben101Scf10200,length=237675>
##contig=<ID=Niben101Scf10203,length=147624>
##contig=<ID=Niben101Scf10204,length=117044>
##contig=<ID=Niben101Scf10205,length=90194>
##contig=<ID=Niben101Scf10206,length=70891>
##contig=<ID=Niben101Scf10210,length=285365>
##contig=<ID=Niben101Scf10213,length=78646>
##contig=<ID=Niben101Scf10215,length=55742>
##contig=<ID=Niben101Scf10217,length=357795>
##contig=<ID=Niben101Scf10219,length=185359>
##contig=<ID=Niben101Scf10220,length=1400>
##contig=<ID=Niben101Scf10222,length=928891>
##contig=<ID=Niben101Scf10225,length=171906>
##contig=<ID=Niben101Scf10228,length=280386>
##contig=<ID=Niben101Scf10232,length=469255>
##contig=<ID=Niben101Scf10234,length=172120>
##contig=<ID=Niben101Scf10235,length=425468>
##contig=<ID=Niben101Scf10239,length=30623>
##contig=<ID=Niben101Scf10241,length=457777>
##contig=<ID=Niben101Scf10242,length=120139>
##contig=<ID=Niben101Scf10248,length=267589>
##contig=<ID=Niben101Scf10250,length=48306>
##contig=<ID=Niben101Scf10252,length=66072>
##contig=<ID=Niben101Scf10254,length=262309>
##contig=<ID=Niben101Scf10259,length=110616>
##contig=<ID=Niben101Scf10260,length=130536>
##contig=<ID=Niben101Scf10261,length=23016>
##contig=<ID=Niben101Scf10262,length=172912>
##contig=<ID=Niben101Scf10268,length=103467>
##contig=<ID=Niben101Scf10272,length=136302>
##contig=<ID=Niben101Scf10274,length=42981>
##contig=<ID=Niben101Scf10277,length=242718>
##contig=<ID=Niben101Scf10278,length=484040>
##contig=<ID=Niben101Scf10282,length=2777>
##contig=<ID=Niben101Scf10283,length=385146>
##contig=<ID=Niben101Scf10287,length=276850>
##contig=<ID=Niben101Scf10289,length=96723>
##contig=<ID=Niben101Scf10295,length=2113>
##contig=<ID=Niben101Scf10298,length=446816>
##contig=<ID=Niben101Scf10299,length=158442>
##contig=<ID=Niben101Scf10300,length=184731>
##contig=<ID=Niben101Scf10305,length=228902>
##contig=<ID=Niben101Scf10306,length=171310>
##contig=<ID=Niben101Scf10309,length=267177>
##contig=<ID=Niben101Scf10314,length=549950>
##contig=<ID=Niben101Scf10316,length=436784>
##contig=<ID=Niben101Scf10322,length=290567>
##contig=<ID=Niben101Scf10323,length=112247>
##contig=<ID=Niben101Scf10324,length=269113>
##contig=<ID=Niben101Scf10328,length=150492>
##contig=<ID=Niben101Scf10329,length=429746>
##contig=<ID=Niben101Scf10330,length=603169>
##contig=<ID=Niben101Scf10331,length=207678>
##contig=<ID=Niben101Scf10332,length=313686>
##contig=<ID=Niben101Scf10333,length=87536>
##contig=<ID=Niben101Scf10336,length=435678>
##contig=<ID=Niben101Scf10338,length=135933>
##contig=<ID=Niben101Scf10342,length=261913>
##contig=<ID=Niben101Scf10344,length=229476>
##contig=<ID=Niben101Scf10350,length=1300>
##contig=<ID=Niben101Scf10352,length=24440>
##contig=<ID=Niben101Scf10354,length=60212>
##contig=<ID=Niben101Scf10358,length=81002>
##contig=<ID=Niben101Scf10360,length=75919>
##contig=<ID=Niben101Scf10363,length=258156>
##contig=<ID=Niben101Scf10364,length=13264>
##contig=<ID=Niben101Scf10366,length=119855>
##contig=<ID=Niben101Scf10368,length=82377>
##contig=<ID=Niben101Scf10369,length=267689>
##contig=<ID=Niben101Scf10374,length=52250>
##contig=<ID=Niben101Scf10381,length=411072>
##contig=<ID=Niben101Scf10384,length=365057>
##contig=<ID=Niben101Scf10385,length=122724>
##contig=<ID=Niben101Scf10386,length=129685>
##contig=<ID=Niben101Scf10388,length=325689>
##contig=<ID=Niben101Scf10389,length=286969>
##contig=<ID=Niben101Scf10390,length=218680>
##contig=<ID=Niben101Scf10396,length=293102>
##contig=<ID=Niben101Scf10400,length=102953>
##contig=<ID=Niben101Scf10405,length=77539>
##contig=<ID=Niben101Scf10409,length=364351>
##contig=<ID=Niben101Scf10411,length=161185>
##contig=<ID=Niben101Scf10412,length=353740>
##contig=<ID=Niben101Scf10415,length=330982>
##contig=<ID=Niben101Scf10416,length=127704>
##contig=<ID=Niben101Scf10418,length=145126>
##contig=<ID=Niben101Scf10423,length=346808>
##contig=<ID=Niben101Scf10428,length=92310>
##contig=<ID=Niben101Scf10431,length=154402>
##contig=<ID=Niben101Scf10434,length=139612>
##contig=<ID=Niben101Scf10436,length=427077>
##contig=<ID=Niben101Scf10438,length=391699>
##contig=<ID=Niben101Scf10440,length=228553>
##contig=<ID=Niben101Scf10441,length=219204>
##contig=<ID=Niben101Scf10442,length=13633>
##contig=<ID=Niben101Scf10448,length=273457>
##contig=<ID=Niben101Scf10450,length=135546>
##contig=<ID=Niben101Scf10455,length=68935>
##contig=<ID=Niben101Scf10464,length=139955>
##contig=<ID=Niben101Scf10465,length=463011>
##contig=<ID=Niben101Scf10466,length=158294>
##contig=<ID=Niben101Scf10468,length=182469>
##contig=<ID=Niben101Scf10475,length=159389>
##contig=<ID=Niben101Scf10476,length=751135>
##contig=<ID=Niben101Scf10482,length=273807>
##contig=<ID=Niben101Scf10485,length=46687>
##contig=<ID=Niben101Scf10489,length=75965>
##contig=<ID=Niben101Scf10490,length=118369>
##contig=<ID=Niben101Scf10492,length=209618>
##contig=<ID=Niben101Scf10498,length=266337>
##contig=<ID=Niben101Scf10502,length=271144>
##contig=<ID=Niben101Scf10505,length=168498>
##contig=<ID=Niben101Scf10509,length=381212>
##contig=<ID=Niben101Scf10510,length=2781>
##contig=<ID=Niben101Scf10512,length=369963>
##contig=<ID=Niben101Scf10516,length=142984>
##contig=<ID=Niben101Scf10519,length=278111>
##contig=<ID=Niben101Scf10521,length=1677>
##contig=<ID=Niben101Scf10524,length=684677>
##contig=<ID=Niben101Scf10528,length=411954>
##contig=<ID=Niben101Scf10532,length=78344>
##contig=<ID=Niben101Scf10535,length=244799>
##contig=<ID=Niben101Scf10541,length=96918>
##contig=<ID=Niben101Scf10542,length=93477>
##contig=<ID=Niben101Scf10545,length=120172>
##contig=<ID=Niben101Scf10547,length=212195>
##contig=<ID=Niben101Scf10550,length=56264>
##contig=<ID=Niben101Scf10555,length=82952>
##contig=<ID=Niben101Scf10556,length=143740>
##contig=<ID=Niben101Scf10559,length=293460>
##contig=<ID=Niben101Scf10560,length=179851>
##contig=<ID=Niben101Scf10561,length=2465>
##contig=<ID=Niben101Scf10563,length=66123>
##contig=<ID=Niben101Scf10566,length=278905>
##contig=<ID=Niben101Scf10572,length=1796>
##contig=<ID=Niben101Scf10574,length=145505>
##contig=<ID=Niben101Scf10575,length=309687>
##contig=<ID=Niben101Scf10576,length=423810>
##contig=<ID=Niben101Scf10578,length=144816>
##contig=<ID=Niben101Scf10579,length=318751>
##contig=<ID=Niben101Scf10592,length=15517>
##contig=<ID=Niben101Scf10595,length=240708>
##contig=<ID=Niben101Scf10597,length=61623>
##contig=<ID=Niben101Scf10599,length=214201>
##contig=<ID=Niben101Scf10600,length=145094>
##contig=<ID=Niben101Scf10602,length=178964>
##contig=<ID=Niben101Scf10608,length=466534>
##contig=<ID=Niben101Scf10612,length=35068>
##contig=<ID=Niben101Scf10613,length=95022>
##contig=<ID=Niben101Scf10616,length=244714>
##contig=<ID=Niben101Scf10617,length=1162>
##contig=<ID=Niben101Scf10620,length=49176>
##contig=<ID=Niben101Scf10625,length=201116>
##contig=<ID=Niben101Scf10626,length=143244>
##contig=<ID=Niben101Scf10627,length=368755>
##contig=<ID=Niben101Scf10628,length=146010>
##contig=<ID=Niben101Scf10629,length=42403>
##contig=<ID=Niben101Scf10630,length=302684>
##contig=<ID=Niben101Scf10635,length=346526>
##contig=<ID=Niben101Scf10636,length=197382>
##contig=<ID=Niben101Scf10638,length=520105>
##contig=<ID=Niben101Scf10650,length=333613>
##contig=<ID=Niben101Scf10651,length=30906>
##contig=<ID=Niben101Scf10652,length=18666>
##contig=<ID=Niben101Scf10669,length=59111>
##contig=<ID=Niben101Scf10670,length=66452>
##contig=<ID=Niben101Scf10671,length=109614>
##contig=<ID=Niben101Scf10672,length=1339>
##contig=<ID=Niben101Scf10675,length=72475>
##contig=<ID=Niben101Scf10676,length=339392>
##contig=<ID=Niben101Scf10678,length=95286>
##contig=<ID=Niben101Scf10684,length=377843>
##contig=<ID=Niben101Scf10686,length=1203>
##contig=<ID=Niben101Scf10688,length=599791>
##contig=<ID=Niben101Scf10694,length=10553>
##contig=<ID=Niben101Scf10703,length=25685>
##contig=<ID=Niben101Scf10706,length=15048>
##contig=<ID=Niben101Scf10707,length=233061>
##contig=<ID=Niben101Scf10708,length=371499>
##contig=<ID=Niben101Scf10712,length=189830>
##contig=<ID=Niben101Scf10713,length=154984>
##contig=<ID=Niben101Scf10715,length=278469>
##contig=<ID=Niben101Scf10717,length=1843>
##contig=<ID=Niben101Scf10718,length=72153>
##contig=<ID=Niben101Scf10722,length=155611>
##contig=<ID=Niben101Scf10732,length=221994>
##contig=<ID=Niben101Scf10737,length=228844>
##contig=<ID=Niben101Scf10742,length=39016>
##contig=<ID=Niben101Scf10743,length=651239>
##contig=<ID=Niben101Scf10747,length=104727>
##contig=<ID=Niben101Scf10749,length=332394>
##contig=<ID=Niben101Scf10750,length=1111>
##contig=<ID=Niben101Scf10751,length=54034>
##contig=<ID=Niben101Scf10753,length=267879>
##contig=<ID=Niben101Scf10757,length=86171>
##contig=<ID=Niben101Scf10758,length=1571>
##contig=<ID=Niben101Scf10761,length=1855>
##contig=<ID=Niben101Scf10763,length=146576>
##contig=<ID=Niben101Scf10765,length=947>
##contig=<ID=Niben101Scf10767,length=499393>
##contig=<ID=Niben101Scf10774,length=372118>
##contig=<ID=Niben101Scf10776,length=89517>
##contig=<ID=Niben101Scf10781,length=366500>
##contig=<ID=Niben101Scf10782,length=2505>
##contig=<ID=Niben101Scf10785,length=297541>
##contig=<ID=Niben101Scf10786,length=256899>
##contig=<ID=Niben101Scf10790,length=39475>
##contig=<ID=Niben101Scf10796,length=178960>
##contig=<ID=Niben101Scf10798,length=413183>
##contig=<ID=Niben101Scf10799,length=95715>
##contig=<ID=Niben101Scf10803,length=16249>
##contig=<ID=Niben101Scf10807,length=315003>
##contig=<ID=Niben101Scf10810,length=482185>
##contig=<ID=Niben101Scf10814,length=127952>
##contig=<ID=Niben101Scf10815,length=250757>
##contig=<ID=Niben101Scf10820,length=265845>
##contig=<ID=Niben101Scf10822,length=1271>
##contig=<ID=Niben101Scf10828,length=1850>
##contig=<ID=Niben101Scf10829,length=38898>
##contig=<ID=Niben101Scf10833,length=4872>
##contig=<ID=Niben101Scf10834,length=505501>
##contig=<ID=Niben101Scf10835,length=81714>
##contig=<ID=Niben101Scf10836,length=103304>
##contig=<ID=Niben101Scf10840,length=279548>
##contig=<ID=Niben101Scf10842,length=134099>
##contig=<ID=Niben101Scf10846,length=144803>
##contig=<ID=Niben101Scf10847,length=89863>
##contig=<ID=Niben101Scf10848,length=296434>
##contig=<ID=Niben101Scf10852,length=456327>
##contig=<ID=Niben101Scf10855,length=935735>
##contig=<ID=Niben101Scf10857,length=119527>
##contig=<ID=Niben101Scf10863,length=26312>
##contig=<ID=Niben101Scf10865,length=9212>
##contig=<ID=Niben101Scf10866,length=355803>
##contig=<ID=Niben101Scf10871,length=14754>
##contig=<ID=Niben101Scf10873,length=81950>
##contig=<ID=Niben101Scf10877,length=125619>
##contig=<ID=Niben101Scf10881,length=59268>
##contig=<ID=Niben101Scf10883,length=996>
##contig=<ID=Niben101Scf10885,length=168555>
##contig=<ID=Niben101Scf10887,length=205584>
##contig=<ID=Niben101Scf10889,length=296061>
##contig=<ID=Niben101Scf10900,length=305215>
##contig=<ID=Niben101Scf10901,length=57394>
##contig=<ID=Niben101Scf10902,length=263828>
##contig=<ID=Niben101Scf10904,length=63008>
##contig=<ID=Niben101Scf10908,length=390831>
##contig=<ID=Niben101Scf10910,length=200902>
##contig=<ID=Niben101Scf10914,length=56692>
##contig=<ID=Niben101Scf10916,length=220792>
##contig=<ID=Niben101Scf10918,length=121281>
##contig=<ID=Niben101Scf10919,length=241026>
##contig=<ID=Niben101Scf10920,length=254163>
##contig=<ID=Niben101Scf10922,length=43321>
##contig=<ID=Niben101Scf10926,length=26737>
##contig=<ID=Niben101Scf10927,length=148111>
##contig=<ID=Niben101Scf10934,length=245944>
##contig=<ID=Niben101Scf10937,length=33076>
##contig=<ID=Niben101Scf10938,length=75228>
##contig=<ID=Niben101Scf10940,length=827896>
##contig=<ID=Niben101Scf10941,length=344935>
##contig=<ID=Niben101Scf10945,length=211267>
##contig=<ID=Niben101Scf10947,length=335271>
##contig=<ID=Niben101Scf10957,length=1441>
##contig=<ID=Niben101Scf10965,length=1531>
##contig=<ID=Niben101Scf10966,length=669223>
##contig=<ID=Niben101Scf10968,length=495380>
##contig=<ID=Niben101Scf10970,length=168942>
##contig=<ID=Niben101Scf10974,length=234418>
##contig=<ID=Niben101Scf10979,length=978>
##contig=<ID=Niben101Scf10980,length=178812>
##contig=<ID=Niben101Scf10986,length=191530>
##contig=<ID=Niben101Scf10989,length=25308>
##contig=<ID=Niben101Scf10990,length=153543>
##contig=<ID=Niben101Scf10991,length=79571>
##contig=<ID=Niben101Scf10994,length=31173>
##contig=<ID=Niben101Scf10997,length=440797>
##contig=<ID=Niben101Scf10999,length=185459>
##contig=<ID=Niben101Scf11000,length=149978>
##contig=<ID=Niben101Scf11004,length=61139>
##contig=<ID=Niben101Scf11008,length=577336>
##contig=<ID=Niben101Scf11009,length=192889>
##contig=<ID=Niben101Scf11013,length=185724>
##contig=<ID=Niben101Scf11019,length=219458>
##contig=<ID=Niben101Scf11021,length=12666>
##contig=<ID=Niben101Scf11025,length=130387>
##contig=<ID=Niben101Scf11028,length=57556>
##contig=<ID=Niben101Scf11036,length=109070>
##contig=<ID=Niben101Scf11037,length=388214>
##contig=<ID=Niben101Scf11047,length=161518>
##contig=<ID=Niben101Scf11051,length=119716>
##contig=<ID=Niben101Scf11052,length=154376>
##contig=<ID=Niben101Scf11056,length=225440>
##contig=<ID=Niben101Scf11061,length=47571>
##contig=<ID=Niben101Scf11071,length=554441>
##contig=<ID=Niben101Scf11072,length=146662>
##contig=<ID=Niben101Scf11078,length=242644>
##contig=<ID=Niben101Scf11084,length=382541>
##contig=<ID=Niben101Scf11090,length=98072>
##contig=<ID=Niben101Scf11091,length=97111>
##contig=<ID=Niben101Scf11101,length=21739>
##contig=<ID=Niben101Scf11103,length=312418>
##contig=<ID=Niben101Scf11105,length=241544>
##contig=<ID=Niben101Scf11106,length=43241>
##contig=<ID=Niben101Scf11107,length=95504>
##contig=<ID=Niben101Scf11108,length=469582>
##contig=<ID=Niben101Scf11110,length=115656>
##contig=<ID=Niben101Scf11116,length=205881>
##contig=<ID=Niben101Scf11120,length=95715>
##contig=<ID=Niben101Scf11122,length=270511>
##contig=<ID=Niben101Scf11123,length=146566>
##contig=<ID=Niben101Scf11124,length=250760>
##contig=<ID=Niben101Scf11125,length=164892>
##contig=<ID=Niben101Scf11126,length=1164411>
##contig=<ID=Niben101Scf11131,length=218164>
##contig=<ID=Niben101Scf11134,length=1179>
##contig=<ID=Niben101Scf11136,length=199544>
##contig=<ID=Niben101Scf11137,length=293994>
##contig=<ID=Niben101Scf11138,length=273780>
##contig=<ID=Niben101Scf11139,length=192616>
##contig=<ID=Niben101Scf11142,length=106021>
##contig=<ID=Niben101Scf11143,length=136625>
##contig=<ID=Niben101Scf11145,length=6685>
##contig=<ID=Niben101Scf11150,length=321797>
##contig=<ID=Niben101Scf11153,length=120332>
##contig=<ID=Niben101Scf11154,length=111142>
##contig=<ID=Niben101Scf11158,length=348129>
##contig=<ID=Niben101Scf11159,length=100482>
##contig=<ID=Niben101Scf11161,length=213479>
##contig=<ID=Niben101Scf11162,length=253228>
##contig=<ID=Niben101Scf11166,length=41756>
##contig=<ID=Niben101Scf11167,length=70356>
##contig=<ID=Niben101Scf11168,length=66815>
##contig=<ID=Niben101Scf11169,length=106945>
##contig=<ID=Niben101Scf11173,length=18814>
##contig=<ID=Niben101Scf11175,length=88469>
##contig=<ID=Niben101Scf11177,length=85442>
##contig=<ID=Niben101Scf11178,length=307672>
##contig=<ID=Niben101Scf11182,length=318210>
##contig=<ID=Niben101Scf11184,length=149151>
##contig=<ID=Niben101Scf11185,length=936>
##contig=<ID=Niben101Scf11188,length=214844>
##contig=<ID=Niben101Scf11190,length=1336>
##contig=<ID=Niben101Scf11191,length=33021>
##contig=<ID=Niben101Scf11197,length=74218>
##contig=<ID=Niben101Scf11199,length=85806>
##contig=<ID=Niben101Scf11205,length=62751>
##contig=<ID=Niben101Scf11207,length=1834>
##contig=<ID=Niben101Scf11208,length=89665>
##contig=<ID=Niben101Scf11211,length=2130>
##contig=<ID=Niben101Scf11214,length=186381>
##contig=<ID=Niben101Scf11215,length=166791>
##contig=<ID=Niben101Scf11220,length=1631>
##contig=<ID=Niben101Scf11224,length=211352>
##contig=<ID=Niben101Scf11225,length=129739>
##contig=<ID=Niben101Scf11226,length=39292>
##contig=<ID=Niben101Scf11230,length=7825>
##contig=<ID=Niben101Scf11232,length=274836>
##contig=<ID=Niben101Scf11234,length=136063>
##contig=<ID=Niben101Scf11235,length=526570>
##contig=<ID=Niben101Scf11241,length=39938>
##contig=<ID=Niben101Scf11244,length=10432>
##contig=<ID=Niben101Scf11245,length=421563>
##contig=<ID=Niben101Scf11246,length=193168>
##contig=<ID=Niben101Scf11247,length=46672>
##contig=<ID=Niben101Scf11251,length=163480>
##contig=<ID=Niben101Scf11253,length=653446>
##contig=<ID=Niben101Scf11254,length=115261>
##contig=<ID=Niben101Scf11261,length=313544>
##contig=<ID=Niben101Scf11264,length=288838>
##contig=<ID=Niben101Scf11266,length=646082>
##contig=<ID=Niben101Scf11271,length=27478>
##contig=<ID=Niben101Scf11272,length=117988>
##contig=<ID=Niben101Scf11283,length=181861>
##contig=<ID=Niben101Scf11288,length=472300>
##contig=<ID=Niben101Scf11289,length=113498>
##contig=<ID=Niben101Scf11291,length=269050>
##contig=<ID=Niben101Scf11293,length=59032>
##contig=<ID=Niben101Scf11298,length=22852>
##contig=<ID=Niben101Scf11299,length=177965>
##contig=<ID=Niben101Scf11300,length=1336>
##contig=<ID=Niben101Scf11303,length=231198>
##contig=<ID=Niben101Scf11305,length=229426>
##contig=<ID=Niben101Scf11306,length=54093>
##contig=<ID=Niben101Scf11307,length=102718>
##contig=<ID=Niben101Scf11308,length=111796>
##contig=<ID=Niben101Scf11310,length=58201>
##contig=<ID=Niben101Scf11312,length=291021>
##contig=<ID=Niben101Scf11316,length=1018>
##contig=<ID=Niben101Scf11325,length=137911>
##contig=<ID=Niben101Scf11334,length=580902>
##contig=<ID=Niben101Scf11341,length=111397>
##contig=<ID=Niben101Scf11343,length=65791>
##contig=<ID=Niben101Scf11347,length=4365>
##contig=<ID=Niben101Scf11349,length=107890>
##contig=<ID=Niben101Scf11350,length=25723>
##contig=<ID=Niben101Scf11352,length=9334>
##contig=<ID=Niben101Scf11355,length=351775>
##contig=<ID=Niben101Scf11356,length=58532>
##contig=<ID=Niben101Scf11361,length=466218>
##contig=<ID=Niben101Scf11362,length=272208>
##contig=<ID=Niben101Scf11364,length=157182>
##contig=<ID=Niben101Scf11366,length=341048>
##contig=<ID=Niben101Scf11367,length=20424>
##contig=<ID=Niben101Scf11368,length=159098>
##contig=<ID=Niben101Scf11370,length=204353>
##contig=<ID=Niben101Scf11376,length=24222>
##contig=<ID=Niben101Scf11379,length=148182>
##contig=<ID=Niben101Scf11380,length=415051>
##contig=<ID=Niben101Scf11383,length=440878>
##contig=<ID=Niben101Scf11384,length=148891>
##contig=<ID=Niben101Scf11386,length=124375>
##contig=<ID=Niben101Scf11389,length=264489>
##contig=<ID=Niben101Scf11391,length=39822>
##contig=<ID=Niben101Scf11399,length=88889>
##contig=<ID=Niben101Scf11401,length=222188>
##contig=<ID=Niben101Scf11406,length=2659>
##contig=<ID=Niben101Scf11408,length=272100>
##contig=<ID=Niben101Scf11410,length=104342>
##contig=<ID=Niben101Scf11415,length=94764>
##contig=<ID=Niben101Scf11416,length=97261>
##contig=<ID=Niben101Scf11417,length=172524>
##contig=<ID=Niben101Scf11424,length=381403>
##contig=<ID=Niben101Scf11426,length=286206>
##contig=<ID=Niben101Scf11429,length=47839>
##contig=<ID=Niben101Scf11434,length=1341>
##contig=<ID=Niben101Scf11438,length=91634>
##contig=<ID=Niben101Scf11439,length=155225>
##contig=<ID=Niben101Scf11443,length=293362>
##contig=<ID=Niben101Scf11446,length=75470>
##contig=<ID=Niben101Scf11447,length=538441>
##contig=<ID=Niben101Scf11448,length=114302>
##contig=<ID=Niben101Scf11453,length=362696>
##contig=<ID=Niben101Scf11465,length=115409>
##contig=<ID=Niben101Scf11468,length=89498>
##contig=<ID=Niben101Scf11469,length=64620>
##contig=<ID=Niben101Scf11471,length=85765>
##contig=<ID=Niben101Scf11472,length=183749>
##contig=<ID=Niben101Scf11475,length=127508>
##contig=<ID=Niben101Scf11477,length=1722>
##contig=<ID=Niben101Scf11480,length=473455>
##contig=<ID=Niben101Scf11483,length=68874>
##contig=<ID=Niben101Scf11484,length=172626>
##contig=<ID=Niben101Scf11491,length=347157>
##contig=<ID=Niben101Scf11493,length=37452>
##contig=<ID=Niben101Scf11494,length=31765>
##contig=<ID=Niben101Scf11495,length=318515>
##contig=<ID=Niben101Scf11496,length=357168>
##contig=<ID=Niben101Scf11497,length=412582>
##contig=<ID=Niben101Scf11503,length=1954>
##contig=<ID=Niben101Scf11505,length=188659>
##contig=<ID=Niben101Scf11508,length=251781>
##contig=<ID=Niben101Scf11512,length=281474>
##contig=<ID=Niben101Scf11513,length=32627>
##contig=<ID=Niben101Scf11515,length=335133>
##contig=<ID=Niben101Scf11516,length=193959>
##contig=<ID=Niben101Scf11517,length=5064>
##contig=<ID=Niben101Scf11524,length=239687>
##contig=<ID=Niben101Scf11531,length=233686>
##contig=<ID=Niben101Scf11533,length=1356>
##contig=<ID=Niben101Scf11535,length=280735>
##contig=<ID=Niben101Scf11540,length=274934>
##contig=<ID=Niben101Scf11545,length=30613>
##contig=<ID=Niben101Scf11546,length=166399>
##contig=<ID=Niben101Scf11552,length=521642>
##contig=<ID=Niben101Scf11555,length=10605>
##contig=<ID=Niben101Scf11557,length=500401>
##contig=<ID=Niben101Scf11560,length=176978>
##contig=<ID=Niben101Scf11562,length=226114>
##contig=<ID=Niben101Scf11563,length=3627>
##contig=<ID=Niben101Scf11564,length=522114>
##contig=<ID=Niben101Scf11566,length=16342>
##contig=<ID=Niben101Scf11567,length=2610>
##contig=<ID=Niben101Scf11569,length=35998>
##contig=<ID=Niben101Scf11574,length=24861>
##contig=<ID=Niben101Scf11576,length=123248>
##contig=<ID=Niben101Scf11579,length=18071>
##contig=<ID=Niben101Scf11581,length=455579>
##contig=<ID=Niben101Scf11585,length=134265>
##contig=<ID=Niben101Scf11588,length=170824>
##contig=<ID=Niben101Scf11589,length=233800>
##contig=<ID=Niben101Scf11601,length=138606>
##contig=<ID=Niben101Scf11604,length=148722>
##contig=<ID=Niben101Scf11605,length=30893>
##contig=<ID=Niben101Scf11608,length=290495>
##contig=<ID=Niben101Scf11609,length=530588>
##contig=<ID=Niben101Scf11611,length=57097>
##contig=<ID=Niben101Scf11616,length=131913>
##contig=<ID=Niben101Scf11617,length=56732>
##contig=<ID=Niben101Scf11620,length=130798>
##contig=<ID=Niben101Scf11621,length=288267>
##contig=<ID=Niben101Scf11622,length=22402>
##contig=<ID=Niben101Scf11623,length=20802>
##contig=<ID=Niben101Scf11624,length=15212>
##contig=<ID=Niben101Scf11630,length=39716>
##contig=<ID=Niben101Scf11631,length=262998>
##contig=<ID=Niben101Scf11636,length=202796>
##contig=<ID=Niben101Scf11645,length=8674>
##contig=<ID=Niben101Scf11646,length=474125>
##contig=<ID=Niben101Scf11647,length=88054>
##contig=<ID=Niben101Scf11649,length=205102>
##contig=<ID=Niben101Scf11653,length=268684>
##contig=<ID=Niben101Scf11657,length=264246>
##contig=<ID=Niben101Scf11670,length=440346>
##contig=<ID=Niben101Scf11676,length=66957>
##contig=<ID=Niben101Scf11684,length=438763>
##contig=<ID=Niben101Scf11685,length=151508>
##contig=<ID=Niben101Scf11688,length=279436>
##contig=<ID=Niben101Scf11689,length=408947>
##contig=<ID=Niben101Scf11691,length=1894>
##contig=<ID=Niben101Scf11693,length=62530>
##contig=<ID=Niben101Scf11694,length=243113>
##contig=<ID=Niben101Scf11698,length=104246>
##contig=<ID=Niben101Scf11702,length=95938>
##contig=<ID=Niben101Scf11705,length=224979>
##contig=<ID=Niben101Scf11706,length=194609>
##contig=<ID=Niben101Scf11709,length=317102>
##contig=<ID=Niben101Scf11715,length=468630>
##contig=<ID=Niben101Scf11718,length=52592>
##contig=<ID=Niben101Scf11721,length=47094>
##contig=<ID=Niben101Scf11723,length=312740>
##contig=<ID=Niben101Scf11724,length=750116>
##contig=<ID=Niben101Scf11727,length=70876>
##contig=<ID=Niben101Scf11734,length=327238>
##contig=<ID=Niben101Scf11737,length=169268>
##contig=<ID=Niben101Scf11738,length=185665>
##contig=<ID=Niben101Scf11739,length=97786>
##contig=<ID=Niben101Scf11741,length=115602>
##contig=<ID=Niben101Scf11743,length=122144>
##contig=<ID=Niben101Scf11744,length=221917>
##contig=<ID=Niben101Scf11750,length=94254>
##contig=<ID=Niben101Scf11751,length=233830>
##contig=<ID=Niben101Scf11755,length=935>
##contig=<ID=Niben101Scf11756,length=445277>
##contig=<ID=Niben101Scf11757,length=536695>
##contig=<ID=Niben101Scf11758,length=44704>
##contig=<ID=Niben101Scf11762,length=17060>
##contig=<ID=Niben101Scf11764,length=15435>
##contig=<ID=Niben101Scf11766,length=165323>
##contig=<ID=Niben101Scf11767,length=351351>
##contig=<ID=Niben101Scf11770,length=233580>
##contig=<ID=Niben101Scf11773,length=379022>
##contig=<ID=Niben101Scf11774,length=266036>
##contig=<ID=Niben101Scf11778,length=253638>
##contig=<ID=Niben101Scf11779,length=236731>
##contig=<ID=Niben101Scf11782,length=477257>
##contig=<ID=Niben101Scf11784,length=1961>
##contig=<ID=Niben101Scf11785,length=224600>
##contig=<ID=Niben101Scf11790,length=217609>
##contig=<ID=Niben101Scf11791,length=71828>
##contig=<ID=Niben101Scf11795,length=26190>
##contig=<ID=Niben101Scf11802,length=340778>
##contig=<ID=Niben101Scf11805,length=382178>
##contig=<ID=Niben101Scf11806,length=81127>
##contig=<ID=Niben101Scf11809,length=17430>
##contig=<ID=Niben101Scf11812,length=167127>
##contig=<ID=Niben101Scf11815,length=136703>
##contig=<ID=Niben101Scf11823,length=199414>
##contig=<ID=Niben101Scf11825,length=81724>
##contig=<ID=Niben101Scf11830,length=26441>
##contig=<ID=Niben101Scf11831,length=68493>
##contig=<ID=Niben101Scf11832,length=61389>
##contig=<ID=Niben101Scf11836,length=168144>
##contig=<ID=Niben101Scf11837,length=118026>
##contig=<ID=Niben101Scf11838,length=119029>
##contig=<ID=Niben101Scf11844,length=327606>
##contig=<ID=Niben101Scf11852,length=199292>
##contig=<ID=Niben101Scf11853,length=48235>
##contig=<ID=Niben101Scf11856,length=45951>
##contig=<ID=Niben101Scf11863,length=32524>
##contig=<ID=Niben101Scf11865,length=227048>
##contig=<ID=Niben101Scf11867,length=71631>
##contig=<ID=Niben101Scf11872,length=34035>
##contig=<ID=Niben101Scf11874,length=201925>
##contig=<ID=Niben101Scf11884,length=106025>
##contig=<ID=Niben101Scf11886,length=493824>
##contig=<ID=Niben101Scf11891,length=205534>
##contig=<ID=Niben101Scf11894,length=121828>
##contig=<ID=Niben101Scf11895,length=449650>
##contig=<ID=Niben101Scf11897,length=110311>
##contig=<ID=Niben101Scf11899,length=265411>
##contig=<ID=Niben101Scf11903,length=515369>
##contig=<ID=Niben101Scf11906,length=77246>
##contig=<ID=Niben101Scf11909,length=43509>
##contig=<ID=Niben101Scf11910,length=76229>
##contig=<ID=Niben101Scf11911,length=94049>
##contig=<ID=Niben101Scf11915,length=170431>
##contig=<ID=Niben101Scf11917,length=38357>
##contig=<ID=Niben101Scf11922,length=258576>
##contig=<ID=Niben101Scf11924,length=1380>
##contig=<ID=Niben101Scf11926,length=3417>
##contig=<ID=Niben101Scf11927,length=1681>
##contig=<ID=Niben101Scf11930,length=62042>
##contig=<ID=Niben101Scf11936,length=271220>
##contig=<ID=Niben101Scf11937,length=347455>
##contig=<ID=Niben101Scf11938,length=30154>
##contig=<ID=Niben101Scf11940,length=61753>
##contig=<ID=Niben101Scf11941,length=1124>
##contig=<ID=Niben101Scf11944,length=330796>
##contig=<ID=Niben101Scf11952,length=202495>
##contig=<ID=Niben101Scf11953,length=486617>
##contig=<ID=Niben101Scf11954,length=218581>
##contig=<ID=Niben101Scf11960,length=352025>
##contig=<ID=Niben101Scf11961,length=136478>
##contig=<ID=Niben101Scf11962,length=45317>
##contig=<ID=Niben101Scf11964,length=2015>
##contig=<ID=Niben101Scf11969,length=170022>
##contig=<ID=Niben101Scf11974,length=1865>
##contig=<ID=Niben101Scf11978,length=518516>
##contig=<ID=Niben101Scf11979,length=32483>
##contig=<ID=Niben101Scf11980,length=401961>
##contig=<ID=Niben101Scf11991,length=226429>
##contig=<ID=Niben101Scf11994,length=106501>
##contig=<ID=Niben101Scf11999,length=137765>
##contig=<ID=Niben101Scf12008,length=1162>
##contig=<ID=Niben101Scf12011,length=205245>
##contig=<ID=Niben101Scf12017,length=661617>
##contig=<ID=Niben101Scf12019,length=2345>
##contig=<ID=Niben101Scf12024,length=169295>
##contig=<ID=Niben101Scf12027,length=49172>
##contig=<ID=Niben101Scf12033,length=89288>
##contig=<ID=Niben101Scf12037,length=309954>
##contig=<ID=Niben101Scf12039,length=10611>
##contig=<ID=Niben101Scf12041,length=76866>
##contig=<ID=Niben101Scf12045,length=791884>
##contig=<ID=Niben101Scf12046,length=1843>
##contig=<ID=Niben101Scf12050,length=50749>
##contig=<ID=Niben101Scf12051,length=112587>
##contig=<ID=Niben101Scf12063,length=207583>
##contig=<ID=Niben101Scf12069,length=182658>
##contig=<ID=Niben101Scf12076,length=131963>
##contig=<ID=Niben101Scf12083,length=80392>
##contig=<ID=Niben101Scf12084,length=236209>
##contig=<ID=Niben101Scf12089,length=98476>
##contig=<ID=Niben101Scf12090,length=26476>
##contig=<ID=Niben101Scf12092,length=124815>
##contig=<ID=Niben101Scf12094,length=144438>
##contig=<ID=Niben101Scf12102,length=379978>
##contig=<ID=Niben101Scf12103,length=100376>
##contig=<ID=Niben101Scf12107,length=1267>
##contig=<ID=Niben101Scf12112,length=534112>
##contig=<ID=Niben101Scf12123,length=1160>
##contig=<ID=Niben101Scf12127,length=106871>
##contig=<ID=Niben101Scf12132,length=174140>
##contig=<ID=Niben101Scf12134,length=34949>
##contig=<ID=Niben101Scf12137,length=2585>
##contig=<ID=Niben101Scf12141,length=69067>
##contig=<ID=Niben101Scf12143,length=164688>
##contig=<ID=Niben101Scf12148,length=487915>
##contig=<ID=Niben101Scf12154,length=288466>
##contig=<ID=Niben101Scf12157,length=117469>
##contig=<ID=Niben101Scf12159,length=1016732>
##contig=<ID=Niben101Scf12160,length=218388>
##contig=<ID=Niben101Scf12162,length=54340>
##contig=<ID=Niben101Scf12165,length=83452>
##contig=<ID=Niben101Scf12179,length=66445>
##contig=<ID=Niben101Scf12197,length=444417>
##contig=<ID=Niben101Scf12199,length=171637>
##contig=<ID=Niben101Scf12201,length=1520>
##contig=<ID=Niben101Scf12202,length=149366>
##contig=<ID=Niben101Scf12205,length=505693>
##contig=<ID=Niben101Scf12210,length=914796>
##contig=<ID=Niben101Scf12211,length=338279>
##contig=<ID=Niben101Scf12214,length=44359>
##contig=<ID=Niben101Scf12216,length=64551>
##contig=<ID=Niben101Scf12223,length=51754>
##contig=<ID=Niben101Scf12228,length=36100>
##contig=<ID=Niben101Scf12232,length=46311>
##contig=<ID=Niben101Scf12243,length=286301>
##contig=<ID=Niben101Scf12245,length=323540>
##contig=<ID=Niben101Scf12258,length=208283>
##contig=<ID=Niben101Scf12262,length=20848>
##contig=<ID=Niben101Scf12266,length=1066543>
##contig=<ID=Niben101Scf12270,length=406835>
##contig=<ID=Niben101Scf12277,length=353898>
##contig=<ID=Niben101Scf12280,length=220156>
##contig=<ID=Niben101Scf12289,length=245392>
##contig=<ID=Niben101Scf12290,length=265887>
##contig=<ID=Niben101Scf12293,length=380424>
##contig=<ID=Niben101Scf12297,length=160981>
##contig=<ID=Niben101Scf12303,length=157644>
##contig=<ID=Niben101Scf12304,length=364322>
##contig=<ID=Niben101Scf12305,length=66214>
##contig=<ID=Niben101Scf12307,length=261948>
##contig=<ID=Niben101Scf12308,length=137034>
##contig=<ID=Niben101Scf12314,length=136566>
##contig=<ID=Niben101Scf12316,length=19366>
##contig=<ID=Niben101Scf12317,length=69889>
##contig=<ID=Niben101Scf12318,length=126820>
##contig=<ID=Niben101Scf12320,length=561085>
##contig=<ID=Niben101Scf12321,length=297261>
##contig=<ID=Niben101Scf12330,length=357018>
##contig=<ID=Niben101Scf12332,length=15293>
##contig=<ID=Niben101Scf12335,length=1534>
##contig=<ID=Niben101Scf12339,length=239361>
##contig=<ID=Niben101Scf12343,length=160806>
##contig=<ID=Niben101Scf12347,length=1087>
##contig=<ID=Niben101Scf12348,length=11041>
##contig=<ID=Niben101Scf12349,length=19334>
##contig=<ID=Niben101Scf12361,length=469320>
##contig=<ID=Niben101Scf12364,length=49710>
##contig=<ID=Niben101Scf12366,length=176548>
##contig=<ID=Niben101Scf12367,length=162764>
##contig=<ID=Niben101Scf12369,length=357319>
##contig=<ID=Niben101Scf12372,length=394803>
##contig=<ID=Niben101Scf12373,length=253533>
##contig=<ID=Niben101Scf12375,length=1528>
##contig=<ID=Niben101Scf12382,length=157539>
##contig=<ID=Niben101Scf12383,length=278266>
##contig=<ID=Niben101Scf12389,length=160553>
##contig=<ID=Niben101Scf12394,length=367546>
##contig=<ID=Niben101Scf12395,length=492119>
##contig=<ID=Niben101Scf12399,length=1152>
##contig=<ID=Niben101Scf12403,length=197325>
##contig=<ID=Niben101Scf12404,length=175271>
##contig=<ID=Niben101Scf12405,length=192681>
##contig=<ID=Niben101Scf12409,length=20754>
##contig=<ID=Niben101Scf12410,length=217533>
##contig=<ID=Niben101Scf12414,length=515391>
##contig=<ID=Niben101Scf12415,length=71613>
##contig=<ID=Niben101Scf12420,length=60359>
##contig=<ID=Niben101Scf12422,length=245055>
##contig=<ID=Niben101Scf12424,length=168713>
##contig=<ID=Niben101Scf12428,length=115964>
##contig=<ID=Niben101Scf12431,length=183105>
##contig=<ID=Niben101Scf12433,length=90452>
##contig=<ID=Niben101Scf12443,length=304092>
##contig=<ID=Niben101Scf12449,length=1614>
##contig=<ID=Niben101Scf12457,length=103679>
##contig=<ID=Niben101Scf12468,length=957>
##contig=<ID=Niben101Scf12469,length=274754>
##contig=<ID=Niben101Scf12470,length=314289>
##contig=<ID=Niben101Scf12481,length=204354>
##contig=<ID=Niben101Scf12483,length=475627>
##contig=<ID=Niben101Scf12485,length=2214>
##contig=<ID=Niben101Scf12492,length=22376>
##contig=<ID=Niben101Scf12496,length=2013>
##contig=<ID=Niben101Scf12497,length=42813>
##contig=<ID=Niben101Scf12498,length=177877>
##contig=<ID=Niben101Scf12504,length=177038>
##contig=<ID=Niben101Scf12515,length=102386>
##contig=<ID=Niben101Scf12517,length=19997>
##contig=<ID=Niben101Scf12521,length=55173>
##contig=<ID=Niben101Scf12522,length=326943>
##contig=<ID=Niben101Scf12525,length=1753>
##contig=<ID=Niben101Scf12526,length=116880>
##contig=<ID=Niben101Scf12528,length=158035>
##contig=<ID=Niben101Scf12540,length=200622>
##contig=<ID=Niben101Scf12543,length=1050>
##contig=<ID=Niben101Scf12547,length=388364>
##contig=<ID=Niben101Scf12550,length=125098>
##contig=<ID=Niben101Scf12555,length=35636>
##contig=<ID=Niben101Scf12560,length=126954>
##contig=<ID=Niben101Scf12567,length=33405>
##contig=<ID=Niben101Scf12568,length=130410>
##contig=<ID=Niben101Scf12571,length=111451>
##contig=<ID=Niben101Scf12581,length=110946>
##contig=<ID=Niben101Scf12582,length=391529>
##contig=<ID=Niben101Scf12584,length=2511>
##contig=<ID=Niben101Scf12589,length=196751>
##contig=<ID=Niben101Scf12590,length=2061>
##contig=<ID=Niben101Scf12593,length=42399>
##contig=<ID=Niben101Scf12598,length=51171>
##contig=<ID=Niben101Scf12609,length=266438>
##contig=<ID=Niben101Scf12623,length=514882>
##contig=<ID=Niben101Scf12628,length=412226>
##contig=<ID=Niben101Scf12635,length=11935>
##contig=<ID=Niben101Scf12639,length=200742>
##contig=<ID=Niben101Scf12640,length=36306>
##contig=<ID=Niben101Scf12651,length=139459>
##contig=<ID=Niben101Scf12652,length=134354>
##contig=<ID=Niben101Scf12653,length=231528>
##contig=<ID=Niben101Scf12662,length=71059>
##contig=<ID=Niben101Scf12670,length=85366>
##contig=<ID=Niben101Scf12671,length=147229>
##contig=<ID=Niben101Scf12673,length=254443>
##contig=<ID=Niben101Scf12674,length=173474>
##contig=<ID=Niben101Scf12676,length=157318>
##contig=<ID=Niben101Scf12680,length=665825>
##contig=<ID=Niben101Scf12686,length=373341>
##contig=<ID=Niben101Scf12690,length=256240>
##contig=<ID=Niben101Scf12692,length=330945>
##contig=<ID=Niben101Scf12694,length=112667>
##contig=<ID=Niben101Scf12701,length=39581>
##contig=<ID=Niben101Scf12708,length=386619>
##contig=<ID=Niben101Scf12711,length=218145>
##contig=<ID=Niben101Scf12714,length=155525>
##contig=<ID=Niben101Scf12715,length=226327>
##contig=<ID=Niben101Scf12718,length=186260>
##contig=<ID=Niben101Scf12722,length=1716>
##contig=<ID=Niben101Scf12725,length=151381>
##contig=<ID=Niben101Scf12726,length=154973>
##contig=<ID=Niben101Scf12732,length=74759>
##contig=<ID=Niben101Scf12735,length=108473>
##contig=<ID=Niben101Scf12737,length=119583>
##contig=<ID=Niben101Scf12738,length=115555>
##contig=<ID=Niben101Scf12745,length=5133>
##contig=<ID=Niben101Scf12746,length=168615>
##contig=<ID=Niben101Scf12750,length=28756>
##contig=<ID=Niben101Scf12751,length=82063>
##contig=<ID=Niben101Scf12753,length=1795>
##contig=<ID=Niben101Scf12754,length=178636>
##contig=<ID=Niben101Scf12757,length=166076>
##contig=<ID=Niben101Scf12762,length=79205>
##contig=<ID=Niben101Scf12763,length=42674>
##contig=<ID=Niben101Scf12765,length=263732>
##contig=<ID=Niben101Scf12775,length=15263>
##contig=<ID=Niben101Scf12779,length=1356>
##contig=<ID=Niben101Scf12781,length=215028>
##contig=<ID=Niben101Scf12783,length=204246>
##contig=<ID=Niben101Scf12789,length=148546>
##contig=<ID=Niben101Scf12792,length=19843>
##contig=<ID=Niben101Scf12796,length=191725>
##contig=<ID=Niben101Scf12797,length=163937>
##contig=<ID=Niben101Scf12798,length=62111>
##contig=<ID=Niben101Scf12801,length=168655>
##contig=<ID=Niben101Scf12802,length=25946>
##contig=<ID=Niben101Scf12809,length=1205>
##contig=<ID=Niben101Scf12813,length=31224>
##contig=<ID=Niben101Scf12816,length=19913>
##contig=<ID=Niben101Scf12819,length=126709>
##contig=<ID=Niben101Scf12825,length=94636>
##contig=<ID=Niben101Scf12830,length=130907>
##contig=<ID=Niben101Scf12833,length=4034>
##contig=<ID=Niben101Scf12835,length=158309>
##contig=<ID=Niben101Scf12841,length=403007>
##contig=<ID=Niben101Scf12847,length=174319>
##contig=<ID=Niben101Scf12848,length=151935>
##contig=<ID=Niben101Scf12852,length=466232>
##contig=<ID=Niben101Scf12853,length=20426>
##contig=<ID=Niben101Scf12855,length=89799>
##contig=<ID=Niben101Scf12858,length=204034>
##contig=<ID=Niben101Scf12862,length=176047>
##contig=<ID=Niben101Scf12866,length=145856>
##contig=<ID=Niben101Scf12867,length=60159>
##contig=<ID=Niben101Scf12868,length=78685>
##contig=<ID=Niben101Scf12869,length=59032>
##contig=<ID=Niben101Scf12872,length=102776>
##contig=<ID=Niben101Scf12874,length=104623>
##contig=<ID=Niben101Scf12885,length=344459>
##contig=<ID=Niben101Scf12886,length=18765>
##contig=<ID=Niben101Scf12889,length=92503>
##contig=<ID=Niben101Scf12894,length=53588>
##contig=<ID=Niben101Scf12895,length=5922>
##contig=<ID=Niben101Scf12896,length=1422>
##contig=<ID=Niben101Scf12899,length=41217>
##contig=<ID=Niben101Scf12903,length=402349>
##contig=<ID=Niben101Scf12904,length=232308>
##contig=<ID=Niben101Scf12908,length=81253>
##contig=<ID=Niben101Scf12909,length=13570>
##contig=<ID=Niben101Scf12919,length=183498>
##contig=<ID=Niben101Scf12921,length=96288>
##contig=<ID=Niben101Scf12922,length=93795>
##contig=<ID=Niben101Scf12924,length=20288>
##contig=<ID=Niben101Scf12928,length=242492>
##contig=<ID=Niben101Scf12929,length=1564>
##contig=<ID=Niben101Scf12932,length=131551>
##contig=<ID=Niben101Scf12935,length=175770>
##contig=<ID=Niben101Scf12938,length=134443>
##contig=<ID=Niben101Scf12941,length=238438>
##contig=<ID=Niben101Scf12947,length=3485>
##contig=<ID=Niben101Scf12953,length=130250>
##contig=<ID=Niben101Scf12954,length=565336>
##contig=<ID=Niben101Scf12955,length=20241>
##contig=<ID=Niben101Scf12956,length=116323>
##contig=<ID=Niben101Scf12961,length=6412>
##contig=<ID=Niben101Scf12966,length=63292>
##contig=<ID=Niben101Scf12967,length=213227>
##contig=<ID=Niben101Scf12969,length=262640>
##contig=<ID=Niben101Scf12971,length=196993>
##contig=<ID=Niben101Scf12976,length=327530>
##contig=<ID=Niben101Scf12983,length=287048>
##contig=<ID=Niben101Scf12986,length=60881>
##contig=<ID=Niben101Scf12987,length=145713>
##contig=<ID=Niben101Scf12994,length=490217>
##contig=<ID=Niben101Scf12999,length=120889>
##contig=<ID=Niben101Scf13000,length=514214>
##contig=<ID=Niben101Scf13002,length=419902>
##contig=<ID=Niben101Scf13005,length=404672>
##contig=<ID=Niben101Scf13006,length=217640>
##contig=<ID=Niben101Scf13018,length=55686>
##contig=<ID=Niben101Scf13023,length=1283>
##contig=<ID=Niben101Scf13029,length=496553>
##contig=<ID=Niben101Scf13036,length=240495>
##contig=<ID=Niben101Scf13041,length=337495>
##contig=<ID=Niben101Scf13050,length=52211>
##contig=<ID=Niben101Scf13052,length=1438>
##contig=<ID=Niben101Scf13057,length=65987>
##contig=<ID=Niben101Scf13058,length=52685>
##contig=<ID=Niben101Scf13063,length=140694>
##contig=<ID=Niben101Scf13068,length=47737>
##contig=<ID=Niben101Scf13076,length=25221>
##contig=<ID=Niben101Scf13085,length=147399>
##contig=<ID=Niben101Scf13096,length=2432>
##contig=<ID=Niben101Scf13098,length=127123>
##contig=<ID=Niben101Scf13099,length=126053>
##contig=<ID=Niben101Scf13100,length=52022>
##contig=<ID=Niben101Scf13103,length=257461>
##contig=<ID=Niben101Scf13111,length=93661>
##contig=<ID=Niben101Scf13112,length=933>
##contig=<ID=Niben101Scf13114,length=37067>
##contig=<ID=Niben101Scf13118,length=189824>
##contig=<ID=Niben101Scf13137,length=120525>
##contig=<ID=Niben101Scf13139,length=41884>
##contig=<ID=Niben101Scf13141,length=396265>
##contig=<ID=Niben101Scf13146,length=131778>
##contig=<ID=Niben101Scf13150,length=587172>
##contig=<ID=Niben101Scf13161,length=2264>
##contig=<ID=Niben101Scf13162,length=175346>
##contig=<ID=Niben101Scf13164,length=365034>
##contig=<ID=Niben101Scf13167,length=376315>
##contig=<ID=Niben101Scf13168,length=189081>
##contig=<ID=Niben101Scf13180,length=330831>
##contig=<ID=Niben101Scf13183,length=109691>
##contig=<ID=Niben101Scf13185,length=340329>
##contig=<ID=Niben101Scf13186,length=478573>
##contig=<ID=Niben101Scf13187,length=133585>
##contig=<ID=Niben101Scf13188,length=96658>
##contig=<ID=Niben101Scf13196,length=59053>
##contig=<ID=Niben101Scf13198,length=58415>
##contig=<ID=Niben101Scf13199,length=148264>
##contig=<ID=Niben101Scf13201,length=107937>
##contig=<ID=Niben101Scf13203,length=245886>
##contig=<ID=Niben101Scf13206,length=315777>
##contig=<ID=Niben101Scf13218,length=127846>
##contig=<ID=Niben101Scf13221,length=160827>
##contig=<ID=Niben101Scf13227,length=140605>
##contig=<ID=Niben101Scf13229,length=540320>
##contig=<ID=Niben101Scf13230,length=202445>
##contig=<ID=Niben101Scf13231,length=456684>
##contig=<ID=Niben101Scf13238,length=12472>
##contig=<ID=Niben101Scf13240,length=52502>
##contig=<ID=Niben101Scf13242,length=69605>
##contig=<ID=Niben101Scf13244,length=1614>
##contig=<ID=Niben101Scf13249,length=142189>
##contig=<ID=Niben101Scf13250,length=332072>
##contig=<ID=Niben101Scf13254,length=138389>
##contig=<ID=Niben101Scf13255,length=53216>
##contig=<ID=Niben101Scf13259,length=139767>
##contig=<ID=Niben101Scf13260,length=89815>
##contig=<ID=Niben101Scf13263,length=113347>
##contig=<ID=Niben101Scf13266,length=1007>
##contig=<ID=Niben101Scf13268,length=120456>
##contig=<ID=Niben101Scf13270,length=447475>
##contig=<ID=Niben101Scf13280,length=95881>
##contig=<ID=Niben101Scf13285,length=46255>
##contig=<ID=Niben101Scf13289,length=320425>
##contig=<ID=Niben101Scf13290,length=62654>
##contig=<ID=Niben101Scf13302,length=91595>
##contig=<ID=Niben101Scf13308,length=278224>
##contig=<ID=Niben101Scf13316,length=150249>
##contig=<ID=Niben101Scf13323,length=871>
##contig=<ID=Niben101Scf13324,length=244193>
##contig=<ID=Niben101Scf13332,length=62128>
##contig=<ID=Niben101Scf13344,length=94602>
##contig=<ID=Niben101Scf13346,length=54077>
##contig=<ID=Niben101Scf13351,length=7103>
##contig=<ID=Niben101Scf13353,length=32283>
##contig=<ID=Niben101Scf13361,length=276156>
##contig=<ID=Niben101Scf13379,length=43714>
##contig=<ID=Niben101Scf13380,length=5438>
##contig=<ID=Niben101Scf13387,length=193817>
##contig=<ID=Niben101Scf13391,length=270348>
##contig=<ID=Niben101Scf13392,length=289278>
##contig=<ID=Niben101Scf13394,length=149396>
##contig=<ID=Niben101Scf13395,length=2841>
##contig=<ID=Niben101Scf13398,length=68022>
##contig=<ID=Niben101Scf13399,length=140042>
##contig=<ID=Niben101Scf13404,length=379356>
##contig=<ID=Niben101Scf13407,length=1160>
##contig=<ID=Niben101Scf13411,length=652557>
##contig=<ID=Niben101Scf13415,length=114884>
##contig=<ID=Niben101Scf13421,length=80925>
##contig=<ID=Niben101Scf13423,length=123598>
##contig=<ID=Niben101Scf13429,length=568356>
##contig=<ID=Niben101Scf13432,length=2466>
##contig=<ID=Niben101Scf13438,length=60989>
##contig=<ID=Niben101Scf13443,length=9734>
##contig=<ID=Niben101Scf13448,length=155342>
##contig=<ID=Niben101Scf13450,length=76990>
##contig=<ID=Niben101Scf13454,length=1395>
##contig=<ID=Niben101Scf13455,length=257099>
##contig=<ID=Niben101Scf13458,length=100212>
##contig=<ID=Niben101Scf13460,length=39075>
##contig=<ID=Niben101Scf13465,length=1278>
##contig=<ID=Niben101Scf13469,length=76570>
##contig=<ID=Niben101Scf13476,length=35427>
##contig=<ID=Niben101Scf13505,length=332049>
##contig=<ID=Niben101Scf13518,length=169745>
##contig=<ID=Niben101Scf13521,length=59869>
##contig=<ID=Niben101Scf13522,length=306090>
##contig=<ID=Niben101Scf13523,length=98474>
##contig=<ID=Niben101Scf13525,length=376197>
##contig=<ID=Niben101Scf13530,length=215235>
##contig=<ID=Niben101Scf13533,length=314093>
##contig=<ID=Niben101Scf13537,length=266931>
##contig=<ID=Niben101Scf13540,length=509603>
##contig=<ID=Niben101Scf13543,length=86554>
##contig=<ID=Niben101Scf13544,length=12230>
##contig=<ID=Niben101Scf13545,length=90772>
##contig=<ID=Niben101Scf13546,length=1538>
##contig=<ID=Niben101Scf13549,length=197133>
##contig=<ID=Niben101Scf13551,length=146727>
##contig=<ID=Niben101Scf13553,length=5006>
##contig=<ID=Niben101Scf13556,length=66876>
##contig=<ID=Niben101Scf13558,length=226075>
##contig=<ID=Niben101Scf13560,length=100570>
##contig=<ID=Niben101Scf13571,length=508424>
##contig=<ID=Niben101Scf13577,length=257068>
##contig=<ID=Niben101Scf13578,length=1481>
##contig=<ID=Niben101Scf13580,length=1489>
##contig=<ID=Niben101Scf13592,length=5367>
##contig=<ID=Niben101Scf13594,length=416419>
##contig=<ID=Niben101Scf13595,length=231365>
##contig=<ID=Niben101Scf13600,length=212268>
##contig=<ID=Niben101Scf13601,length=184381>
##contig=<ID=Niben101Scf13608,length=92192>
##contig=<ID=Niben101Scf13619,length=2746>
##contig=<ID=Niben101Scf13621,length=315188>
##contig=<ID=Niben101Scf13622,length=233657>
##contig=<ID=Niben101Scf13640,length=322940>
##contig=<ID=Niben101Scf13643,length=304488>
##contig=<ID=Niben101Scf13644,length=152991>
##contig=<ID=Niben101Scf13646,length=2329>
##contig=<ID=Niben101Scf13651,length=19234>
##contig=<ID=Niben101Scf13655,length=106648>
##contig=<ID=Niben101Scf13673,length=1249>
##contig=<ID=Niben101Scf13676,length=302960>
##contig=<ID=Niben101Scf13679,length=237158>
##contig=<ID=Niben101Scf13680,length=405691>
##contig=<ID=Niben101Scf13683,length=303908>
##contig=<ID=Niben101Scf13684,length=150945>
##contig=<ID=Niben101Scf13690,length=212280>
##contig=<ID=Niben101Scf13694,length=91945>
##contig=<ID=Niben101Scf13695,length=247257>
##contig=<ID=Niben101Scf13697,length=210121>
##contig=<ID=Niben101Scf13698,length=46860>
##contig=<ID=Niben101Scf13703,length=554838>
##contig=<ID=Niben101Scf13710,length=462341>
##contig=<ID=Niben101Scf13721,length=173985>
##contig=<ID=Niben101Scf13734,length=1308>
##contig=<ID=Niben101Scf13741,length=555503>
##contig=<ID=Niben101Scf13748,length=164944>
##contig=<ID=Niben101Scf13757,length=189545>
##contig=<ID=Niben101Scf13758,length=85613>
##contig=<ID=Niben101Scf13762,length=386333>
##contig=<ID=Niben101Scf13764,length=31730>
##contig=<ID=Niben101Scf13773,length=122755>
##contig=<ID=Niben101Scf13774,length=24215>
##contig=<ID=Niben101Scf13776,length=354698>
##contig=<ID=Niben101Scf13777,length=95467>
##contig=<ID=Niben101Scf13794,length=1741>
##contig=<ID=Niben101Scf13797,length=50981>
##contig=<ID=Niben101Scf13798,length=134275>
##contig=<ID=Niben101Scf13802,length=590424>
##contig=<ID=Niben101Scf13816,length=169413>
##contig=<ID=Niben101Scf13821,length=93931>
##contig=<ID=Niben101Scf13823,length=421352>
##contig=<ID=Niben101Scf13828,length=213483>
##contig=<ID=Niben101Scf13831,length=66744>
##contig=<ID=Niben101Scf13833,length=427364>
##contig=<ID=Niben101Scf13839,length=95830>
##contig=<ID=Niben101Scf13841,length=18238>
##contig=<ID=Niben101Scf13842,length=214294>
##contig=<ID=Niben101Scf13843,length=109092>
##contig=<ID=Niben101Scf13852,length=2800>
##contig=<ID=Niben101Scf13853,length=123210>
##contig=<ID=Niben101Scf13854,length=201785>
##contig=<ID=Niben101Scf13857,length=135939>
##contig=<ID=Niben101Scf13865,length=206723>
##contig=<ID=Niben101Scf13868,length=531061>
##contig=<ID=Niben101Scf13872,length=1165>
##contig=<ID=Niben101Scf13874,length=209612>
##contig=<ID=Niben101Scf13877,length=927>
##contig=<ID=Niben101Scf13882,length=397864>
##contig=<ID=Niben101Scf13886,length=299228>
##contig=<ID=Niben101Scf13887,length=17543>
##contig=<ID=Niben101Scf13892,length=75797>
##contig=<ID=Niben101Scf13905,length=177841>
##contig=<ID=Niben101Scf13906,length=1221>
##contig=<ID=Niben101Scf13907,length=30613>
##contig=<ID=Niben101Scf13912,length=131310>
##contig=<ID=Niben101Scf13916,length=263026>
##contig=<ID=Niben101Scf13917,length=136878>
##contig=<ID=Niben101Scf13920,length=235819>
##contig=<ID=Niben101Scf13921,length=1938>
##contig=<ID=Niben101Scf13929,length=79156>
##contig=<ID=Niben101Scf13932,length=87185>
##contig=<ID=Niben101Scf13934,length=145638>
##contig=<ID=Niben101Scf13937,length=4631>
##contig=<ID=Niben101Scf13938,length=1326>
##contig=<ID=Niben101Scf13942,length=136262>
##contig=<ID=Niben101Scf13950,length=215290>
##contig=<ID=Niben101Scf13951,length=2197>
##contig=<ID=Niben101Scf13957,length=16019>
##contig=<ID=Niben101Scf13962,length=239286>
##contig=<ID=Niben101Scf13966,length=112627>
##contig=<ID=Niben101Scf13971,length=227755>
##contig=<ID=Niben101Scf13973,length=338316>
##contig=<ID=Niben101Scf13974,length=93034>
##contig=<ID=Niben101Scf13982,length=95904>
##contig=<ID=Niben101Scf13983,length=59785>
##contig=<ID=Niben101Scf13988,length=70940>
##contig=<ID=Niben101Scf13992,length=6810>
##contig=<ID=Niben101Scf13994,length=26737>
##contig=<ID=Niben101Scf13995,length=275232>
##contig=<ID=Niben101Scf13998,length=40571>
##contig=<ID=Niben101Scf14003,length=120992>
##contig=<ID=Niben101Scf14005,length=52515>
##contig=<ID=Niben101Scf14009,length=310149>
##contig=<ID=Niben101Scf14010,length=293511>
##contig=<ID=Niben101Scf14012,length=224255>
##contig=<ID=Niben101Scf14017,length=116950>
##contig=<ID=Niben101Scf14022,length=495959>
##contig=<ID=Niben101Scf14028,length=349323>
##contig=<ID=Niben101Scf14036,length=41675>
##contig=<ID=Niben101Scf14041,length=240002>
##contig=<ID=Niben101Scf14042,length=85321>
##contig=<ID=Niben101Scf14059,length=1031>
##contig=<ID=Niben101Scf14067,length=987>
##contig=<ID=Niben101Scf14069,length=363993>
##contig=<ID=Niben101Scf14070,length=23842>
##contig=<ID=Niben101Scf14075,length=44358>
##contig=<ID=Niben101Scf14076,length=64412>
##contig=<ID=Niben101Scf14079,length=59486>
##contig=<ID=Niben101Scf14083,length=206319>
##contig=<ID=Niben101Scf14096,length=90753>
##contig=<ID=Niben101Scf14097,length=1726>
##contig=<ID=Niben101Scf14098,length=57407>
##contig=<ID=Niben101Scf14102,length=234274>
##contig=<ID=Niben101Scf14108,length=89981>
##contig=<ID=Niben101Scf14115,length=257642>
##contig=<ID=Niben101Scf14118,length=271516>
##contig=<ID=Niben101Scf14122,length=158555>
##contig=<ID=Niben101Scf14128,length=1861>
##contig=<ID=Niben101Scf14133,length=11782>
##contig=<ID=Niben101Scf14136,length=174248>
##contig=<ID=Niben101Scf14143,length=15831>
##contig=<ID=Niben101Scf14144,length=250394>
##contig=<ID=Niben101Scf14151,length=92072>
##contig=<ID=Niben101Scf14156,length=99758>
##contig=<ID=Niben101Scf14164,length=154058>
##contig=<ID=Niben101Scf14166,length=113032>
##contig=<ID=Niben101Scf14172,length=97431>
##contig=<ID=Niben101Scf14179,length=378518>
##contig=<ID=Niben101Scf14194,length=64995>
##contig=<ID=Niben101Scf14197,length=92314>
##contig=<ID=Niben101Scf14206,length=207448>
##contig=<ID=Niben101Scf14210,length=132800>
##contig=<ID=Niben101Scf14217,length=842>
##contig=<ID=Niben101Scf14221,length=97661>
##contig=<ID=Niben101Scf14225,length=1689>
##contig=<ID=Niben101Scf14232,length=2133>
##contig=<ID=Niben101Scf14233,length=161143>
##contig=<ID=Niben101Scf14240,length=197092>
##contig=<ID=Niben101Scf14258,length=18913>
##contig=<ID=Niben101Scf14262,length=328821>
##contig=<ID=Niben101Scf14268,length=19896>
##contig=<ID=Niben101Scf14269,length=142434>
##contig=<ID=Niben101Scf14273,length=183905>
##contig=<ID=Niben101Scf14274,length=281532>
##contig=<ID=Niben101Scf14275,length=987>
##contig=<ID=Niben101Scf14282,length=192737>
##contig=<ID=Niben101Scf14294,length=206823>
##contig=<ID=Niben101Scf14297,length=214168>
##contig=<ID=Niben101Scf14299,length=197623>
##contig=<ID=Niben101Scf14302,length=6210>
##contig=<ID=Niben101Scf14308,length=324378>
##contig=<ID=Niben101Scf14310,length=100861>
##contig=<ID=Niben101Scf14311,length=229199>
##contig=<ID=Niben101Scf14318,length=64286>
##contig=<ID=Niben101Scf14320,length=148335>
##contig=<ID=Niben101Scf14322,length=58724>
##contig=<ID=Niben101Scf14323,length=358459>
##contig=<ID=Niben101Scf14325,length=87687>
##contig=<ID=Niben101Scf14329,length=90428>
##contig=<ID=Niben101Scf14333,length=156939>
##contig=<ID=Niben101Scf14338,length=402617>
##contig=<ID=Niben101Scf14343,length=20855>
##contig=<ID=Niben101Scf14344,length=240857>
##contig=<ID=Niben101Scf14360,length=269216>
##contig=<ID=Niben101Scf14361,length=250470>
##contig=<ID=Niben101Scf14372,length=140996>
##contig=<ID=Niben101Scf14378,length=559352>
##contig=<ID=Niben101Scf14387,length=177068>
##contig=<ID=Niben101Scf14388,length=16350>
##contig=<ID=Niben101Scf14390,length=208962>
##contig=<ID=Niben101Scf14394,length=257761>
##contig=<ID=Niben101Scf14397,length=52818>
##contig=<ID=Niben101Scf14408,length=22842>
##contig=<ID=Niben101Scf14410,length=102334>
##contig=<ID=Niben101Scf14412,length=150271>
##contig=<ID=Niben101Scf14427,length=148213>
##contig=<ID=Niben101Scf14429,length=117203>
##contig=<ID=Niben101Scf14436,length=561344>
##contig=<ID=Niben101Scf14440,length=46347>
##contig=<ID=Niben101Scf14448,length=140067>
##contig=<ID=Niben101Scf14458,length=41564>
##contig=<ID=Niben101Scf14459,length=81686>
##contig=<ID=Niben101Scf14460,length=997>
##contig=<ID=Niben101Scf14477,length=265384>
##contig=<ID=Niben101Scf14479,length=222052>
##contig=<ID=Niben101Scf14482,length=3208>
##contig=<ID=Niben101Scf14483,length=17429>
##contig=<ID=Niben101Scf14486,length=12544>
##contig=<ID=Niben101Scf14497,length=1326>
##contig=<ID=Niben101Scf14498,length=2456>
##contig=<ID=Niben101Scf14513,length=196204>
##contig=<ID=Niben101Scf14516,length=98211>
##contig=<ID=Niben101Scf14518,length=96113>
##contig=<ID=Niben101Scf14526,length=387032>
##contig=<ID=Niben101Scf14528,length=1006>
##contig=<ID=Niben101Scf14536,length=57578>
##contig=<ID=Niben101Scf14538,length=47842>
##contig=<ID=Niben101Scf14541,length=34504>
##contig=<ID=Niben101Scf14542,length=125302>
##contig=<ID=Niben101Scf14551,length=131311>
##contig=<ID=Niben101Scf14553,length=45853>
##contig=<ID=Niben101Scf14562,length=146476>
##contig=<ID=Niben101Scf14564,length=95078>
##contig=<ID=Niben101Scf14566,length=231467>
##contig=<ID=Niben101Scf14577,length=234043>
##contig=<ID=Niben101Scf14584,length=70548>
##contig=<ID=Niben101Scf14587,length=177835>
##contig=<ID=Niben101Scf14591,length=233463>
##contig=<ID=Niben101Scf14592,length=124130>
##contig=<ID=Niben101Scf14594,length=141783>
##contig=<ID=Niben101Scf14595,length=5237>
##contig=<ID=Niben101Scf14606,length=286918>
##contig=<ID=Niben101Scf14618,length=27412>
##contig=<ID=Niben101Scf14620,length=1192>
##contig=<ID=Niben101Scf14625,length=327893>
##contig=<ID=Niben101Scf14630,length=267897>
##contig=<ID=Niben101Scf14632,length=77971>
##contig=<ID=Niben101Scf14634,length=280482>
##contig=<ID=Niben101Scf14636,length=393304>
##contig=<ID=Niben101Scf14639,length=84091>
##contig=<ID=Niben101Scf14642,length=527997>
##contig=<ID=Niben101Scf14643,length=67033>
##contig=<ID=Niben101Scf14650,length=98038>
##contig=<ID=Niben101Scf14657,length=4982>
##contig=<ID=Niben101Scf14662,length=227113>
##contig=<ID=Niben101Scf14665,length=15967>
##contig=<ID=Niben101Scf14669,length=83720>
##contig=<ID=Niben101Scf14688,length=444977>
##contig=<ID=Niben101Scf14689,length=918>
##contig=<ID=Niben101Scf14693,length=1751>
##contig=<ID=Niben101Scf14694,length=6473>
##contig=<ID=Niben101Scf14697,length=354953>
##contig=<ID=Niben101Scf14705,length=980>
##contig=<ID=Niben101Scf14708,length=70812>
##contig=<ID=Niben101Scf14710,length=68889>
##contig=<ID=Niben101Scf14714,length=171824>
##contig=<ID=Niben101Scf14715,length=15474>
##contig=<ID=Niben101Scf14717,length=183488>
##contig=<ID=Niben101Scf14726,length=73279>
##contig=<ID=Niben101Scf14730,length=55483>
##contig=<ID=Niben101Scf14735,length=15445>
##contig=<ID=Niben101Scf14741,length=123854>
##contig=<ID=Niben101Scf14755,length=163999>
##contig=<ID=Niben101Scf14768,length=68096>
##contig=<ID=Niben101Scf14769,length=299136>
##contig=<ID=Niben101Scf14771,length=233808>
##contig=<ID=Niben101Scf14776,length=42457>
##contig=<ID=Niben101Scf14778,length=53330>
##contig=<ID=Niben101Scf14780,length=202215>
##contig=<ID=Niben101Scf14781,length=113227>
##contig=<ID=Niben101Scf14794,length=2612>
##contig=<ID=Niben101Scf14799,length=318268>
##contig=<ID=Niben101Scf14803,length=59524>
##contig=<ID=Niben101Scf14805,length=506140>
##contig=<ID=Niben101Scf14809,length=98238>
##contig=<ID=Niben101Scf14814,length=175572>
##contig=<ID=Niben101Scf14830,length=52460>
##contig=<ID=Niben101Scf14837,length=338507>
##contig=<ID=Niben101Scf14843,length=323003>
##contig=<ID=Niben101Scf14845,length=200393>
##contig=<ID=Niben101Scf14851,length=125525>
##contig=<ID=Niben101Scf14852,length=77630>
##contig=<ID=Niben101Scf14854,length=2296>
##contig=<ID=Niben101Scf14855,length=975>
##contig=<ID=Niben101Scf14860,length=24472>
##contig=<ID=Niben101Scf14872,length=148522>
##contig=<ID=Niben101Scf14876,length=184866>
##contig=<ID=Niben101Scf14877,length=297718>
##contig=<ID=Niben101Scf14882,length=231586>
##contig=<ID=Niben101Scf14883,length=469359>
##contig=<ID=Niben101Scf14886,length=33843>
##contig=<ID=Niben101Scf14890,length=1402>
##contig=<ID=Niben101Scf14895,length=1981>
##contig=<ID=Niben101Scf14900,length=124666>
##contig=<ID=Niben101Scf14922,length=137964>
##contig=<ID=Niben101Scf14929,length=122690>
##contig=<ID=Niben101Scf14935,length=89089>
##contig=<ID=Niben101Scf14937,length=17551>
##contig=<ID=Niben101Scf14939,length=294553>
##contig=<ID=Niben101Scf14943,length=128741>
##contig=<ID=Niben101Scf14945,length=203053>
##contig=<ID=Niben101Scf14948,length=10664>
##contig=<ID=Niben101Scf14950,length=57841>
##contig=<ID=Niben101Scf14955,length=84720>
##contig=<ID=Niben101Scf14958,length=176103>
##contig=<ID=Niben101Scf14968,length=1056>
##contig=<ID=Niben101Scf14973,length=315342>
##contig=<ID=Niben101Scf14977,length=151921>
##contig=<ID=Niben101Scf14980,length=1028>
##contig=<ID=Niben101Scf14987,length=87013>
##contig=<ID=Niben101Scf14989,length=182484>
##contig=<ID=Niben101Scf14995,length=20050>
##contig=<ID=Niben101Scf14996,length=113233>
##contig=<ID=Niben101Scf15001,length=1965>
##contig=<ID=Niben101Scf15007,length=48778>
##contig=<ID=Niben101Scf15010,length=14845>
##contig=<ID=Niben101Scf15017,length=148290>
##contig=<ID=Niben101Scf15019,length=94505>
##contig=<ID=Niben101Scf15022,length=69183>
##contig=<ID=Niben101Scf15031,length=930>
##contig=<ID=Niben101Scf15032,length=26750>
##contig=<ID=Niben101Scf15038,length=6624>
##contig=<ID=Niben101Scf15047,length=53663>
##contig=<ID=Niben101Scf15048,length=52347>
##contig=<ID=Niben101Scf15049,length=139679>
##contig=<ID=Niben101Scf15051,length=156675>
##contig=<ID=Niben101Scf15054,length=489034>
##contig=<ID=Niben101Scf15062,length=96376>
##contig=<ID=Niben101Scf15067,length=538971>
##contig=<ID=Niben101Scf15072,length=191214>
##contig=<ID=Niben101Scf15077,length=242020>
##contig=<ID=Niben101Scf15092,length=74722>
##contig=<ID=Niben101Scf15095,length=68537>
##contig=<ID=Niben101Scf15104,length=100435>
##contig=<ID=Niben101Scf15106,length=320530>
##contig=<ID=Niben101Scf15108,length=1139>
##contig=<ID=Niben101Scf15109,length=314663>
##contig=<ID=Niben101Scf15113,length=1378>
##contig=<ID=Niben101Scf15116,length=148721>
##contig=<ID=Niben101Scf15120,length=221063>
##contig=<ID=Niben101Scf15131,length=99625>
##contig=<ID=Niben101Scf15133,length=108861>
##contig=<ID=Niben101Scf15134,length=1209>
##contig=<ID=Niben101Scf15153,length=386070>
##contig=<ID=Niben101Scf15154,length=1265>
##contig=<ID=Niben101Scf15156,length=216910>
##contig=<ID=Niben101Scf15166,length=444863>
##contig=<ID=Niben101Scf15170,length=59859>
##contig=<ID=Niben101Scf15173,length=129050>
##contig=<ID=Niben101Scf15176,length=13000>
##contig=<ID=Niben101Scf15186,length=2114>
##contig=<ID=Niben101Scf15187,length=504113>
##contig=<ID=Niben101Scf15192,length=213744>
##contig=<ID=Niben101Scf15203,length=58921>
##contig=<ID=Niben101Scf15209,length=5147>
##contig=<ID=Niben101Scf15215,length=18404>
##contig=<ID=Niben101Scf15224,length=121809>
##contig=<ID=Niben101Scf15227,length=99396>
##contig=<ID=Niben101Scf15233,length=46429>
##contig=<ID=Niben101Scf15235,length=62607>
##contig=<ID=Niben101Scf15240,length=1470>
##contig=<ID=Niben101Scf15244,length=235436>
##contig=<ID=Niben101Scf15259,length=12325>
##contig=<ID=Niben101Scf15260,length=269363>
##contig=<ID=Niben101Scf15263,length=171635>
##contig=<ID=Niben101Scf15274,length=1255>
##contig=<ID=Niben101Scf15280,length=21227>
##contig=<ID=Niben101Scf15308,length=50699>
##contig=<ID=Niben101Scf15310,length=23700>
##contig=<ID=Niben101Scf15317,length=72039>
##contig=<ID=Niben101Scf15321,length=104951>
##contig=<ID=Niben101Scf15326,length=77059>
##contig=<ID=Niben101Scf15327,length=118990>
##contig=<ID=Niben101Scf15331,length=952>
##contig=<ID=Niben101Scf15338,length=48154>
##contig=<ID=Niben101Scf15340,length=126437>
##contig=<ID=Niben101Scf15344,length=45631>
##contig=<ID=Niben101Scf15349,length=179857>
##contig=<ID=Niben101Scf15360,length=97445>
##contig=<ID=Niben101Scf15366,length=196673>
##contig=<ID=Niben101Scf15370,length=28748>
##contig=<ID=Niben101Scf15372,length=39763>
##contig=<ID=Niben101Scf15381,length=98172>
##contig=<ID=Niben101Scf15384,length=4061>
##contig=<ID=Niben101Scf15390,length=251052>
##contig=<ID=Niben101Scf15391,length=695515>
##contig=<ID=Niben101Scf15393,length=99252>
##contig=<ID=Niben101Scf15394,length=46915>
##contig=<ID=Niben101Scf15395,length=77136>
##contig=<ID=Niben101Scf15402,length=35132>
##contig=<ID=Niben101Scf15406,length=1085>
##contig=<ID=Niben101Scf15410,length=38291>
##contig=<ID=Niben101Scf15414,length=56493>
##contig=<ID=Niben101Scf15418,length=68747>
##contig=<ID=Niben101Scf15419,length=234032>
##contig=<ID=Niben101Scf15420,length=1301>
##contig=<ID=Niben101Scf15425,length=87935>
##contig=<ID=Niben101Scf15432,length=32606>
##contig=<ID=Niben101Scf15435,length=100225>
##contig=<ID=Niben101Scf15437,length=362452>
##contig=<ID=Niben101Scf15451,length=28827>
##contig=<ID=Niben101Scf15459,length=2058>
##contig=<ID=Niben101Scf15467,length=367470>
##contig=<ID=Niben101Scf15476,length=253405>
##contig=<ID=Niben101Scf15480,length=1276>
##contig=<ID=Niben101Scf15481,length=65689>
##contig=<ID=Niben101Scf15489,length=3696>
##contig=<ID=Niben101Scf15490,length=49521>
##contig=<ID=Niben101Scf15495,length=14290>
##contig=<ID=Niben101Scf15496,length=325654>
##contig=<ID=Niben101Scf15515,length=203830>
##contig=<ID=Niben101Scf15532,length=263435>
##contig=<ID=Niben101Scf15533,length=180628>
##contig=<ID=Niben101Scf15536,length=418371>
##contig=<ID=Niben101Scf15537,length=1358>
##contig=<ID=Niben101Scf15538,length=175227>
##contig=<ID=Niben101Scf15541,length=25480>
##contig=<ID=Niben101Scf15543,length=273424>
##contig=<ID=Niben101Scf15549,length=77644>
##contig=<ID=Niben101Scf15562,length=1039>
##contig=<ID=Niben101Scf15564,length=121162>
##contig=<ID=Niben101Scf15568,length=140229>
##contig=<ID=Niben101Scf15579,length=241673>
##contig=<ID=Niben101Scf15594,length=72272>
##contig=<ID=Niben101Scf15596,length=1071>
##contig=<ID=Niben101Scf15604,length=124501>
##contig=<ID=Niben101Scf15614,length=83192>
##contig=<ID=Niben101Scf15631,length=210560>
##contig=<ID=Niben101Scf15632,length=224572>
##contig=<ID=Niben101Scf15634,length=124540>
##contig=<ID=Niben101Scf15645,length=356443>
##contig=<ID=Niben101Scf15653,length=302445>
##contig=<ID=Niben101Scf15655,length=174134>
##contig=<ID=Niben101Scf15656,length=71365>
##contig=<ID=Niben101Scf15657,length=338789>
##contig=<ID=Niben101Scf15662,length=1030>
##contig=<ID=Niben101Scf15664,length=50031>
##contig=<ID=Niben101Scf15666,length=165301>
##contig=<ID=Niben101Scf15670,length=85428>
##contig=<ID=Niben101Scf15671,length=248459>
##contig=<ID=Niben101Scf15672,length=148718>
##contig=<ID=Niben101Scf15677,length=97364>
##contig=<ID=Niben101Scf15678,length=180784>
##contig=<ID=Niben101Scf15689,length=87975>
##contig=<ID=Niben101Scf15694,length=143428>
##contig=<ID=Niben101Scf15700,length=34833>
##contig=<ID=Niben101Scf15704,length=192816>
##contig=<ID=Niben101Scf15710,length=77037>
##contig=<ID=Niben101Scf15720,length=165472>
##contig=<ID=Niben101Scf15721,length=189583>
##contig=<ID=Niben101Scf15723,length=126798>
##contig=<ID=Niben101Scf15739,length=436915>
##contig=<ID=Niben101Scf15742,length=2295>
##contig=<ID=Niben101Scf15744,length=43783>
##contig=<ID=Niben101Scf15747,length=81267>
##contig=<ID=Niben101Scf15752,length=126659>
##contig=<ID=Niben101Scf15755,length=2049>
##contig=<ID=Niben101Scf15758,length=14634>
##contig=<ID=Niben101Scf15760,length=98281>
##contig=<ID=Niben101Scf15766,length=151559>
##contig=<ID=Niben101Scf15771,length=1674>
##contig=<ID=Niben101Scf15784,length=89291>
##contig=<ID=Niben101Scf15786,length=1467>
##contig=<ID=Niben101Scf15792,length=154483>
##contig=<ID=Niben101Scf15809,length=723694>
##contig=<ID=Niben101Scf15817,length=324786>
##contig=<ID=Niben101Scf15821,length=20898>
##contig=<ID=Niben101Scf15823,length=83097>
##contig=<ID=Niben101Scf15824,length=198048>
##contig=<ID=Niben101Scf15836,length=573362>
##contig=<ID=Niben101Scf15837,length=1641>
##contig=<ID=Niben101Scf15843,length=81753>
##contig=<ID=Niben101Scf15848,length=1103>
##contig=<ID=Niben101Scf15849,length=1184>
##contig=<ID=Niben101Scf15857,length=5617>
##contig=<ID=Niben101Scf15859,length=27343>
##contig=<ID=Niben101Scf15862,length=19081>
##contig=<ID=Niben101Scf15870,length=89616>
##contig=<ID=Niben101Scf15882,length=5819>
##contig=<ID=Niben101Scf15885,length=65718>
##contig=<ID=Niben101Scf15903,length=212543>
##contig=<ID=Niben101Scf15916,length=113544>
##contig=<ID=Niben101Scf15920,length=77303>
##contig=<ID=Niben101Scf15921,length=40006>
##contig=<ID=Niben101Scf15922,length=1906>
##contig=<ID=Niben101Scf15946,length=1016>
##contig=<ID=Niben101Scf15953,length=211203>
##contig=<ID=Niben101Scf15956,length=104753>
##contig=<ID=Niben101Scf15958,length=104997>
##contig=<ID=Niben101Scf15959,length=120980>
##contig=<ID=Niben101Scf15962,length=167922>
##contig=<ID=Niben101Scf15963,length=385320>
##contig=<ID=Niben101Scf15965,length=124543>
##contig=<ID=Niben101Scf15971,length=1236>
##contig=<ID=Niben101Scf15972,length=384360>
##contig=<ID=Niben101Scf15973,length=1791>
##contig=<ID=Niben101Scf15974,length=8214>
##contig=<ID=Niben101Scf15979,length=319775>
##contig=<ID=Niben101Scf15994,length=95574>
##contig=<ID=Niben101Scf15995,length=524574>
##contig=<ID=Niben101Scf16002,length=1059>
##contig=<ID=Niben101Scf16007,length=133376>
##contig=<ID=Niben101Scf16010,length=216024>
##contig=<ID=Niben101Scf16015,length=507268>
##contig=<ID=Niben101Scf16019,length=31360>
##contig=<ID=Niben101Scf16022,length=587746>
##contig=<ID=Niben101Scf16024,length=179440>
##contig=<ID=Niben101Scf16026,length=40728>
##contig=<ID=Niben101Scf16029,length=141245>
##contig=<ID=Niben101Scf16044,length=238786>
##contig=<ID=Niben101Scf16046,length=8735>
##contig=<ID=Niben101Scf16049,length=1257>
##contig=<ID=Niben101Scf16067,length=9019>
##contig=<ID=Niben101Scf16068,length=37881>
##contig=<ID=Niben101Scf16079,length=10860>
##contig=<ID=Niben101Scf16082,length=252202>
##contig=<ID=Niben101Scf16089,length=154184>
##contig=<ID=Niben101Scf16092,length=174369>
##contig=<ID=Niben101Scf16098,length=71618>
##contig=<ID=Niben101Scf16105,length=103446>
##contig=<ID=Niben101Scf16106,length=177063>
##contig=<ID=Niben101Scf16107,length=188796>
##contig=<ID=Niben101Scf16108,length=284764>
##contig=<ID=Niben101Scf16112,length=34793>
##contig=<ID=Niben101Scf16113,length=104167>
##contig=<ID=Niben101Scf16114,length=293154>
##contig=<ID=Niben101Scf16119,length=43423>
##contig=<ID=Niben101Scf16123,length=1532>
##contig=<ID=Niben101Scf16127,length=65702>
##contig=<ID=Niben101Scf16128,length=96120>
##contig=<ID=Niben101Scf16132,length=54049>
##contig=<ID=Niben101Scf16135,length=1098>
##contig=<ID=Niben101Scf16145,length=196445>
##contig=<ID=Niben101Scf16148,length=266169>
##contig=<ID=Niben101Scf16150,length=151340>
##contig=<ID=Niben101Scf16152,length=74681>
##contig=<ID=Niben101Scf16154,length=54394>
##contig=<ID=Niben101Scf16156,length=129317>
##contig=<ID=Niben101Scf16165,length=12265>
##contig=<ID=Niben101Scf16169,length=1138>
##contig=<ID=Niben101Scf16178,length=40132>
##contig=<ID=Niben101Scf16185,length=141588>
##contig=<ID=Niben101Scf16189,length=92135>
##contig=<ID=Niben101Scf16191,length=1205>
##contig=<ID=Niben101Scf16197,length=414108>
##contig=<ID=Niben101Scf16199,length=50820>
##contig=<ID=Niben101Scf16204,length=29484>
##contig=<ID=Niben101Scf16206,length=198936>
##contig=<ID=Niben101Scf16208,length=284266>
##contig=<ID=Niben101Scf16215,length=224064>
##contig=<ID=Niben101Scf16221,length=239844>
##contig=<ID=Niben101Scf16234,length=220352>
##contig=<ID=Niben101Scf16236,length=190341>
##contig=<ID=Niben101Scf16240,length=21059>
##contig=<ID=Niben101Scf16244,length=330958>
##contig=<ID=Niben101Scf16246,length=164095>
##contig=<ID=Niben101Scf16252,length=337225>
##contig=<ID=Niben101Scf16254,length=160227>
##contig=<ID=Niben101Scf16255,length=6595>
##contig=<ID=Niben101Scf16258,length=340313>
##contig=<ID=Niben101Scf16259,length=2036>
##contig=<ID=Niben101Scf16263,length=21718>
##contig=<ID=Niben101Scf16266,length=1067>
##contig=<ID=Niben101Scf16276,length=24113>
##contig=<ID=Niben101Scf16278,length=38909>
##contig=<ID=Niben101Scf16296,length=31468>
##contig=<ID=Niben101Scf16310,length=16496>
##contig=<ID=Niben101Scf16313,length=218374>
##contig=<ID=Niben101Scf16323,length=1345>
##contig=<ID=Niben101Scf16329,length=119476>
##contig=<ID=Niben101Scf16332,length=212992>
##contig=<ID=Niben101Scf16334,length=17085>
##contig=<ID=Niben101Scf16338,length=136410>
##contig=<ID=Niben101Scf16378,length=271308>
##contig=<ID=Niben101Scf16389,length=91491>
##contig=<ID=Niben101Scf16406,length=239160>
##contig=<ID=Niben101Scf16407,length=30920>
##contig=<ID=Niben101Scf16413,length=165866>
##contig=<ID=Niben101Scf16416,length=484614>
##contig=<ID=Niben101Scf16437,length=91619>
##contig=<ID=Niben101Scf16439,length=192879>
##contig=<ID=Niben101Scf16448,length=244698>
##contig=<ID=Niben101Scf16457,length=273071>
##contig=<ID=Niben101Scf16469,length=221270>
##contig=<ID=Niben101Scf16482,length=196614>
##contig=<ID=Niben101Scf16483,length=1307>
##contig=<ID=Niben101Scf16488,length=1070>
##contig=<ID=Niben101Scf16492,length=968>
##contig=<ID=Niben101Scf16493,length=1346>
##contig=<ID=Niben101Scf16495,length=160673>
##contig=<ID=Niben101Scf16506,length=78798>
##contig=<ID=Niben101Scf16508,length=111353>
##contig=<ID=Niben101Scf16516,length=173065>
##contig=<ID=Niben101Scf16530,length=140481>
##contig=<ID=Niben101Scf16532,length=343013>
##contig=<ID=Niben101Scf16539,length=50289>
##contig=<ID=Niben101Scf16542,length=202642>
##contig=<ID=Niben101Scf16556,length=101298>
##contig=<ID=Niben101Scf16566,length=186113>
##contig=<ID=Niben101Scf16571,length=80942>
##contig=<ID=Niben101Scf16578,length=16214>
##contig=<ID=Niben101Scf16580,length=96416>
##contig=<ID=Niben101Scf16582,length=68138>
##contig=<ID=Niben101Scf16585,length=365620>
##contig=<ID=Niben101Scf16592,length=53031>
##contig=<ID=Niben101Scf16595,length=1205>
##contig=<ID=Niben101Scf16608,length=26538>
##contig=<ID=Niben101Scf16611,length=21546>
##contig=<ID=Niben101Scf16613,length=583057>
##contig=<ID=Niben101Scf16622,length=287736>
##contig=<ID=Niben101Scf16631,length=184992>
##contig=<ID=Niben101Scf16636,length=117126>
##contig=<ID=Niben101Scf16654,length=8050>
##contig=<ID=Niben101Scf16660,length=291921>
##contig=<ID=Niben101Scf16663,length=76566>
##contig=<ID=Niben101Scf16665,length=29101>
##contig=<ID=Niben101Scf16677,length=18424>
##contig=<ID=Niben101Scf16703,length=257662>
##contig=<ID=Niben101Scf16705,length=44050>
##contig=<ID=Niben101Scf16706,length=200932>
##contig=<ID=Niben101Scf16708,length=3715>
##contig=<ID=Niben101Scf16715,length=979>
##contig=<ID=Niben101Scf16716,length=271193>
##contig=<ID=Niben101Scf16733,length=266970>
##contig=<ID=Niben101Scf16736,length=240604>
##contig=<ID=Niben101Scf16738,length=118562>
##contig=<ID=Niben101Scf16742,length=23133>
##contig=<ID=Niben101Scf16754,length=63077>
##contig=<ID=Niben101Scf16755,length=81206>
##contig=<ID=Niben101Scf16758,length=25529>
##contig=<ID=Niben101Scf16764,length=196539>
##contig=<ID=Niben101Scf16767,length=29476>
##contig=<ID=Niben101Scf16773,length=396476>
##contig=<ID=Niben101Scf16791,length=64670>
##contig=<ID=Niben101Scf16793,length=33628>
##contig=<ID=Niben101Scf16795,length=282605>
##contig=<ID=Niben101Scf16812,length=248822>
##contig=<ID=Niben101Scf16815,length=1636>
##contig=<ID=Niben101Scf16822,length=18749>
##contig=<ID=Niben101Scf16824,length=122681>
##contig=<ID=Niben101Scf16833,length=51637>
##contig=<ID=Niben101Scf16841,length=1485>
##contig=<ID=Niben101Scf16858,length=19489>
##contig=<ID=Niben101Scf16863,length=1894>
##contig=<ID=Niben101Scf16877,length=998>
##contig=<ID=Niben101Scf16881,length=1464>
##contig=<ID=Niben101Scf16888,length=172830>
##contig=<ID=Niben101Scf16897,length=112986>
##contig=<ID=Niben101Scf16898,length=191554>
##contig=<ID=Niben101Scf16915,length=379562>
##contig=<ID=Niben101Scf16937,length=122789>
##contig=<ID=Niben101Scf16939,length=59686>
##contig=<ID=Niben101Scf16956,length=38591>
##contig=<ID=Niben101Scf16974,length=106238>
##contig=<ID=Niben101Scf16976,length=2334>
##contig=<ID=Niben101Scf16981,length=376413>
##contig=<ID=Niben101Scf16985,length=930>
##contig=<ID=Niben101Scf16986,length=79362>
##contig=<ID=Niben101Scf16998,length=2234>
##contig=<ID=Niben101Scf17005,length=1532>
##contig=<ID=Niben101Scf17009,length=129088>
##contig=<ID=Niben101Scf17024,length=90739>
##contig=<ID=Niben101Scf17035,length=1825>
##contig=<ID=Niben101Scf17036,length=64374>
##contig=<ID=Niben101Scf17037,length=1275>
##contig=<ID=Niben101Scf17044,length=275245>
##contig=<ID=Niben101Scf17046,length=428535>
##contig=<ID=Niben101Scf17069,length=1446>
##contig=<ID=Niben101Scf17088,length=4622>
##contig=<ID=Niben101Scf17094,length=208826>
##contig=<ID=Niben101Scf17111,length=98078>
##contig=<ID=Niben101Scf17113,length=87378>
##contig=<ID=Niben101Scf17122,length=93517>
##contig=<ID=Niben101Scf17125,length=79822>
##contig=<ID=Niben101Scf17127,length=151792>
##contig=<ID=Niben101Scf17137,length=186732>
##contig=<ID=Niben101Scf17140,length=114080>
##contig=<ID=Niben101Scf17147,length=87416>
##contig=<ID=Niben101Scf17163,length=1825>
##contig=<ID=Niben101Scf17164,length=192321>
##contig=<ID=Niben101Scf17179,length=153030>
##contig=<ID=Niben101Scf17186,length=23023>
##contig=<ID=Niben101Scf17204,length=231858>
##contig=<ID=Niben101Scf17237,length=127435>
##contig=<ID=Niben101Scf17243,length=277284>
##contig=<ID=Niben101Scf17255,length=82516>
##contig=<ID=Niben101Scf17276,length=355705>
##contig=<ID=Niben101Scf17289,length=1311>
##contig=<ID=Niben101Scf17290,length=242523>
##contig=<ID=Niben101Scf17294,length=71316>
##contig=<ID=Niben101Scf17303,length=222461>
##contig=<ID=Niben101Scf17336,length=237682>
##contig=<ID=Niben101Scf17339,length=50329>
##contig=<ID=Niben101Scf17342,length=88003>
##contig=<ID=Niben101Scf17345,length=148912>
##contig=<ID=Niben101Scf17346,length=7036>
##contig=<ID=Niben101Scf17352,length=1135>
##contig=<ID=Niben101Scf17356,length=112463>
##contig=<ID=Niben101Scf17368,length=56858>
##contig=<ID=Niben101Scf17372,length=211323>
##contig=<ID=Niben101Scf17380,length=17315>
##contig=<ID=Niben101Scf17384,length=72624>
##contig=<ID=Niben101Scf17394,length=106694>
##contig=<ID=Niben101Scf17398,length=126754>
##contig=<ID=Niben101Scf17400,length=983>
##contig=<ID=Niben101Scf17405,length=6959>
##contig=<ID=Niben101Scf17408,length=155567>
##contig=<ID=Niben101Scf17415,length=995>
##contig=<ID=Niben101Scf17418,length=18394>
##contig=<ID=Niben101Scf17422,length=150195>
##contig=<ID=Niben101Scf17430,length=117588>
##contig=<ID=Niben101Scf17442,length=47648>
##contig=<ID=Niben101Scf17445,length=58459>
##contig=<ID=Niben101Scf17452,length=103300>
##contig=<ID=Niben101Scf17468,length=1555>
##contig=<ID=Niben101Scf17472,length=27720>
##contig=<ID=Niben101Scf17473,length=164359>
##contig=<ID=Niben101Scf17477,length=42327>
##contig=<ID=Niben101Scf17478,length=195793>
##contig=<ID=Niben101Scf17479,length=53104>
##contig=<ID=Niben101Scf17482,length=178943>
##contig=<ID=Niben101Scf17487,length=196197>
##contig=<ID=Niben101Scf17490,length=31277>
##contig=<ID=Niben101Scf17496,length=80931>
##contig=<ID=Niben101Scf17498,length=5642>
##contig=<ID=Niben101Scf17500,length=168903>
##contig=<ID=Niben101Scf17504,length=1526>
##contig=<ID=Niben101Scf17508,length=4853>
##contig=<ID=Niben101Scf17509,length=1175>
##contig=<ID=Niben101Scf17511,length=284879>
##contig=<ID=Niben101Scf17518,length=106292>
##contig=<ID=Niben101Scf17522,length=1154>
##contig=<ID=Niben101Scf17524,length=131988>
##contig=<ID=Niben101Scf17526,length=1009>
##contig=<ID=Niben101Scf17534,length=41035>
##contig=<ID=Niben101Scf17535,length=68855>
##contig=<ID=Niben101Scf17538,length=78055>
##contig=<ID=Niben101Scf17540,length=110499>
##contig=<ID=Niben101Scf17542,length=25247>
##contig=<ID=Niben101Scf17545,length=19927>
##contig=<ID=Niben101Scf17552,length=20552>
##contig=<ID=Niben101Scf17555,length=15854>
##contig=<ID=Niben101Scf17557,length=33341>
##contig=<ID=Niben101Scf17559,length=102551>
##contig=<ID=Niben101Scf17561,length=129879>
##contig=<ID=Niben101Scf17564,length=105035>
##contig=<ID=Niben101Scf17572,length=118106>
##contig=<ID=Niben101Scf17579,length=106435>
##contig=<ID=Niben101Scf17583,length=1461>
##contig=<ID=Niben101Scf17597,length=208275>
##contig=<ID=Niben101Scf17612,length=331202>
##contig=<ID=Niben101Scf17629,length=29602>
##contig=<ID=Niben101Scf17631,length=17037>
##contig=<ID=Niben101Scf17635,length=267917>
##contig=<ID=Niben101Scf17644,length=77805>
##contig=<ID=Niben101Scf17651,length=55942>
##contig=<ID=Niben101Scf17652,length=79799>
##contig=<ID=Niben101Scf17658,length=15087>
##contig=<ID=Niben101Scf17659,length=6002>
##contig=<ID=Niben101Scf17663,length=131631>
##contig=<ID=Niben101Scf17671,length=71579>
##contig=<ID=Niben101Scf17672,length=59805>
##contig=<ID=Niben101Scf17674,length=139709>
##contig=<ID=Niben101Scf17678,length=207711>
##contig=<ID=Niben101Scf17683,length=15694>
##contig=<ID=Niben101Scf17688,length=140366>
##contig=<ID=Niben101Scf17691,length=144194>
##contig=<ID=Niben101Scf17695,length=8435>
##contig=<ID=Niben101Scf17701,length=224763>
##contig=<ID=Niben101Scf17719,length=546139>
##contig=<ID=Niben101Scf17730,length=105584>
##contig=<ID=Niben101Scf17747,length=247416>
##contig=<ID=Niben101Scf17749,length=77861>
##contig=<ID=Niben101Scf17753,length=128031>
##contig=<ID=Niben101Scf17760,length=53455>
##contig=<ID=Niben101Scf17764,length=211590>
##contig=<ID=Niben101Scf17767,length=81530>
##contig=<ID=Niben101Scf17771,length=54622>
##contig=<ID=Niben101Scf17776,length=90656>
##contig=<ID=Niben101Scf17786,length=1667>
##contig=<ID=Niben101Scf17795,length=1235>
##contig=<ID=Niben101Scf17797,length=117862>
##contig=<ID=Niben101Scf17802,length=346228>
##contig=<ID=Niben101Scf17810,length=1167>
##contig=<ID=Niben101Scf17815,length=136562>
##contig=<ID=Niben101Scf17819,length=206615>
##contig=<ID=Niben101Scf17830,length=93692>
##contig=<ID=Niben101Scf17831,length=241354>
##contig=<ID=Niben101Scf17834,length=211597>
##contig=<ID=Niben101Scf17835,length=63068>
##contig=<ID=Niben101Scf17839,length=555629>
##contig=<ID=Niben101Scf17849,length=340123>
##contig=<ID=Niben101Scf17853,length=1330>
##contig=<ID=Niben101Scf17855,length=106055>
##contig=<ID=Niben101Scf17858,length=142178>
##contig=<ID=Niben101Scf17864,length=1281>
##contig=<ID=Niben101Scf17872,length=164974>
##contig=<ID=Niben101Scf17876,length=334063>
##contig=<ID=Niben101Scf17879,length=17339>
##contig=<ID=Niben101Scf17891,length=477327>
##contig=<ID=Niben101Scf17893,length=68651>
##contig=<ID=Niben101Scf17904,length=23139>
##contig=<ID=Niben101Scf17920,length=43010>
##contig=<ID=Niben101Scf17922,length=348662>
##contig=<ID=Niben101Scf17938,length=16675>
##contig=<ID=Niben101Scf17947,length=299364>
##contig=<ID=Niben101Scf17952,length=1427>
##contig=<ID=Niben101Scf17956,length=32324>
##contig=<ID=Niben101Scf17973,length=174484>
##contig=<ID=Niben101Scf17976,length=285553>
##contig=<ID=Niben101Scf17983,length=68101>
##contig=<ID=Niben101Scf17992,length=944>
##contig=<ID=Niben101Scf17993,length=113059>
##contig=<ID=Niben101Scf18000,length=69093>
##contig=<ID=Niben101Scf18001,length=194139>
##contig=<ID=Niben101Scf18002,length=49198>
##contig=<ID=Niben101Scf18012,length=1134>
##contig=<ID=Niben101Scf18013,length=940>
##contig=<ID=Niben101Scf18014,length=174029>
##contig=<ID=Niben101Scf18016,length=1618>
##contig=<ID=Niben101Scf18029,length=32944>
##contig=<ID=Niben101Scf18047,length=87996>
##contig=<ID=Niben101Scf18061,length=110086>
##contig=<ID=Niben101Scf18066,length=253910>
##contig=<ID=Niben101Scf18069,length=2819>
##contig=<ID=Niben101Scf18080,length=332790>
##contig=<ID=Niben101Scf18099,length=53076>
##contig=<ID=Niben101Scf18102,length=71604>
##contig=<ID=Niben101Scf18106,length=385675>
##contig=<ID=Niben101Scf18110,length=16708>
##contig=<ID=Niben101Scf18121,length=39468>
##contig=<ID=Niben101Scf18124,length=1474>
##contig=<ID=Niben101Scf18125,length=109548>
##contig=<ID=Niben101Scf18129,length=245921>
##contig=<ID=Niben101Scf18136,length=24930>
##contig=<ID=Niben101Scf18156,length=238289>
##contig=<ID=Niben101Scf18172,length=218812>
##contig=<ID=Niben101Scf18174,length=4318>
##contig=<ID=Niben101Scf18175,length=208311>
##contig=<ID=Niben101Scf18185,length=162688>
##contig=<ID=Niben101Scf18196,length=51350>
##contig=<ID=Niben101Scf18198,length=92575>
##contig=<ID=Niben101Scf18208,length=1388>
##contig=<ID=Niben101Scf18211,length=38647>
##contig=<ID=Niben101Scf18214,length=40092>
##contig=<ID=Niben101Scf18245,length=62318>
##contig=<ID=Niben101Scf18254,length=114531>
##contig=<ID=Niben101Scf18255,length=1058>
##contig=<ID=Niben101Scf18258,length=160156>
##contig=<ID=Niben101Scf18261,length=2045>
##contig=<ID=Niben101Scf18268,length=275272>
##contig=<ID=Niben101Scf18282,length=3041>
##contig=<ID=Niben101Scf18283,length=1735>
##contig=<ID=Niben101Scf18286,length=28032>
##contig=<ID=Niben101Scf18293,length=95753>
##contig=<ID=Niben101Scf18306,length=186492>
##contig=<ID=Niben101Scf18308,length=251438>
##contig=<ID=Niben101Scf18328,length=142011>
##contig=<ID=Niben101Scf18330,length=54983>
##contig=<ID=Niben101Scf18332,length=57761>
##contig=<ID=Niben101Scf18343,length=189157>
##contig=<ID=Niben101Scf18344,length=13633>
##contig=<ID=Niben101Scf18346,length=40394>
##contig=<ID=Niben101Scf18348,length=239923>
##contig=<ID=Niben101Scf18356,length=176241>
##contig=<ID=Niben101Scf18361,length=95307>
##contig=<ID=Niben101Scf18378,length=119845>
##contig=<ID=Niben101Scf18395,length=28352>
##contig=<ID=Niben101Scf18401,length=147355>
##contig=<ID=Niben101Scf18404,length=2134>
##contig=<ID=Niben101Scf18409,length=80334>
##contig=<ID=Niben101Scf18415,length=233466>
##contig=<ID=Niben101Scf18418,length=417955>
##contig=<ID=Niben101Scf18425,length=1193>
##contig=<ID=Niben101Scf18430,length=173810>
##contig=<ID=Niben101Scf18440,length=40536>
##contig=<ID=Niben101Scf18450,length=42955>
##contig=<ID=Niben101Scf18462,length=1408>
##contig=<ID=Niben101Scf18479,length=1578>
##contig=<ID=Niben101Scf18483,length=103416>
##contig=<ID=Niben101Scf18484,length=234759>
##contig=<ID=Niben101Scf18513,length=48802>
##contig=<ID=Niben101Scf18539,length=1220>
##contig=<ID=Niben101Scf18540,length=170429>
##contig=<ID=Niben101Scf18544,length=25746>
##contig=<ID=Niben101Scf18551,length=148902>
##contig=<ID=Niben101Scf18570,length=1440>
##contig=<ID=Niben101Scf18577,length=176029>
##contig=<ID=Niben101Scf18585,length=1910>
##contig=<ID=Niben101Scf18586,length=24149>
##contig=<ID=Niben101Scf18589,length=126798>
##contig=<ID=Niben101Scf18591,length=17779>
##contig=<ID=Niben101Scf18604,length=2209>
##contig=<ID=Niben101Scf18612,length=31151>
##contig=<ID=Niben101Scf18636,length=114852>
##contig=<ID=Niben101Scf18637,length=339957>
##contig=<ID=Niben101Scf18639,length=134663>
##contig=<ID=Niben101Scf18643,length=142813>
##contig=<ID=Niben101Scf18644,length=1865>
##contig=<ID=Niben101Scf18652,length=106490>
##contig=<ID=Niben101Scf18654,length=20069>
##contig=<ID=Niben101Scf18658,length=1080>
##contig=<ID=Niben101Scf18660,length=171487>
##contig=<ID=Niben101Scf18662,length=50052>
##contig=<ID=Niben101Scf18667,length=508094>
##contig=<ID=Niben101Scf18677,length=110201>
##contig=<ID=Niben101Scf18696,length=168110>
##contig=<ID=Niben101Scf18700,length=1031>
##contig=<ID=Niben101Scf18704,length=150175>
##contig=<ID=Niben101Scf18715,length=1627>
##contig=<ID=Niben101Scf18730,length=96529>
##contig=<ID=Niben101Scf18731,length=73229>
##contig=<ID=Niben101Scf18743,length=250488>
##contig=<ID=Niben101Scf18745,length=277839>
##contig=<ID=Niben101Scf18764,length=1512>
##contig=<ID=Niben101Scf18770,length=24010>
##contig=<ID=Niben101Scf18771,length=196053>
##contig=<ID=Niben101Scf18774,length=395722>
##contig=<ID=Niben101Scf18783,length=51814>
##contig=<ID=Niben101Scf18808,length=85977>
##contig=<ID=Niben101Scf18810,length=1444>
##contig=<ID=Niben101Scf18819,length=2164>
##contig=<ID=Niben101Scf18822,length=340728>
##contig=<ID=Niben101Scf18846,length=1616>
##contig=<ID=Niben101Scf18847,length=1053>
##contig=<ID=Niben101Scf18862,length=1534>
##contig=<ID=Niben101Scf18871,length=122777>
##contig=<ID=Niben101Scf18877,length=51349>
##contig=<ID=Niben101Scf18879,length=561963>
##contig=<ID=Niben101Scf18882,length=5338>
##contig=<ID=Niben101Scf18887,length=247184>
##contig=<ID=Niben101Scf18896,length=135361>
##contig=<ID=Niben101Scf18898,length=172434>
##contig=<ID=Niben101Scf18902,length=71080>
##contig=<ID=Niben101Scf18909,length=45640>
##contig=<ID=Niben101Scf18923,length=1766>
##contig=<ID=Niben101Scf18932,length=2329>
##contig=<ID=Niben101Scf18939,length=199779>
##contig=<ID=Niben101Scf18951,length=167998>
##contig=<ID=Niben101Scf18955,length=127558>
##contig=<ID=Niben101Scf18956,length=1374>
##contig=<ID=Niben101Scf18958,length=40333>
##contig=<ID=Niben101Scf18967,length=63639>
##contig=<ID=Niben101Scf18977,length=1642>
##contig=<ID=Niben101Scf18985,length=249809>
##contig=<ID=Niben101Scf18989,length=1900>
##contig=<ID=Niben101Scf19007,length=49337>
##contig=<ID=Niben101Scf19016,length=63559>
##contig=<ID=Niben101Scf19042,length=129767>
##contig=<ID=Niben101Scf19043,length=132380>
##contig=<ID=Niben101Scf19054,length=1524>
##contig=<ID=Niben101Scf19057,length=50961>
##contig=<ID=Niben101Scf19062,length=84263>
##contig=<ID=Niben101Scf19071,length=79917>
##contig=<ID=Niben101Scf19091,length=131467>
##contig=<ID=Niben101Scf19118,length=120035>
##contig=<ID=Niben101Scf19130,length=108406>
##contig=<ID=Niben101Scf19133,length=391979>
##contig=<ID=Niben101Scf19137,length=2387>
##contig=<ID=Niben101Scf19138,length=249909>
##contig=<ID=Niben101Scf19141,length=3870>
##contig=<ID=Niben101Scf19143,length=89955>
##contig=<ID=Niben101Scf19159,length=203047>
##contig=<ID=Niben101Scf19171,length=294365>
##contig=<ID=Niben101Scf19172,length=8678>
##contig=<ID=Niben101Scf19173,length=136877>
##contig=<ID=Niben101Scf19175,length=5426>
##contig=<ID=Niben101Scf19180,length=18687>
##contig=<ID=Niben101Scf19195,length=1956>
##contig=<ID=Niben101Scf19201,length=1260>
##contig=<ID=Niben101Scf19210,length=1062>
##contig=<ID=Niben101Scf19211,length=40465>
##contig=<ID=Niben101Scf19213,length=287193>
##contig=<ID=Niben101Scf19214,length=121636>
##contig=<ID=Niben101Scf19216,length=131402>
##contig=<ID=Niben101Scf19230,length=276044>
##contig=<ID=Niben101Scf19243,length=3564>
##contig=<ID=Niben101Scf19245,length=1089>
##contig=<ID=Niben101Scf19248,length=65990>
##contig=<ID=Niben101Scf19259,length=17482>
##contig=<ID=Niben101Scf19261,length=120534>
##contig=<ID=Niben101Scf19263,length=48451>
##contig=<ID=Niben101Scf19266,length=225334>
##contig=<ID=Niben101Scf19271,length=17141>
##contig=<ID=Niben101Scf19277,length=70367>
##contig=<ID=Niben101Scf19281,length=104533>
##contig=<ID=Niben101Scf19292,length=28610>
##contig=<ID=Niben101Scf19293,length=238820>
##contig=<ID=Niben101Scf19307,length=91073>
##contig=<ID=Niben101Scf19315,length=73812>
##contig=<ID=Niben101Scf19320,length=1246>
##contig=<ID=Niben101Scf19324,length=1622>
##contig=<ID=Niben101Scf19330,length=24787>
##contig=<ID=Niben101Scf19336,length=410980>
##contig=<ID=Niben101Scf19346,length=70459>
##contig=<ID=Niben101Scf19351,length=25974>
##contig=<ID=Niben101Scf19355,length=3001>
##contig=<ID=Niben101Scf19358,length=171661>
##contig=<ID=Niben101Scf19383,length=37966>
##contig=<ID=Niben101Scf19386,length=131990>
##contig=<ID=Niben101Scf19398,length=18459>
##contig=<ID=Niben101Scf19421,length=65045>
##contig=<ID=Niben101Scf19422,length=1494>
##contig=<ID=Niben101Scf19423,length=196667>
##contig=<ID=Niben101Scf19425,length=995>
##contig=<ID=Niben101Scf19436,length=1173>
##contig=<ID=Niben101Scf19439,length=72051>
##contig=<ID=Niben101Scf19440,length=1354>
##contig=<ID=Niben101Scf19446,length=286449>
##contig=<ID=Niben101Scf19454,length=33621>
##contig=<ID=Niben101Scf19458,length=58266>
##contig=<ID=Niben101Scf19459,length=1350>
##contig=<ID=Niben101Scf19479,length=162965>
##contig=<ID=Niben101Scf19480,length=26643>
##contig=<ID=Niben101Scf19494,length=27076>
##contig=<ID=Niben101Scf19495,length=58810>
##contig=<ID=Niben101Scf19496,length=1347>
##contig=<ID=Niben101Scf19511,length=186669>
##contig=<ID=Niben101Scf19517,length=123338>
##contig=<ID=Niben101Scf19533,length=277024>
##contig=<ID=Niben101Scf19534,length=137529>
##contig=<ID=Niben101Scf19542,length=920>
##contig=<ID=Niben101Scf19584,length=116565>
##contig=<ID=Niben101Scf19597,length=1422>
##contig=<ID=Niben101Scf19602,length=1094>
##contig=<ID=Niben101Scf19612,length=238644>
##contig=<ID=Niben101Scf19623,length=100827>
##contig=<ID=Niben101Scf19629,length=1164>
##contig=<ID=Niben101Scf19677,length=15557>
##contig=<ID=Niben101Scf19699,length=29796>
##contig=<ID=Niben101Scf19719,length=223990>
##contig=<ID=Niben101Scf19733,length=51812>
##contig=<ID=Niben101Scf19757,length=163568>
##contig=<ID=Niben101Scf19763,length=15334>
##contig=<ID=Niben101Scf19779,length=200202>
##contig=<ID=Niben101Scf19793,length=54065>
##contig=<ID=Niben101Scf19794,length=1702>
##contig=<ID=Niben101Scf19798,length=5241>
##contig=<ID=Niben101Scf19872,length=56169>
##contig=<ID=Niben101Scf19889,length=5737>
##contig=<ID=Niben101Scf19898,length=3028>
##contig=<ID=Niben101Scf19909,length=11167>
##contig=<ID=Niben101Scf19919,length=1147>
##contig=<ID=Niben101Scf19922,length=45486>
##contig=<ID=Niben101Scf19930,length=232143>
##contig=<ID=Niben101Scf19932,length=190951>
##contig=<ID=Niben101Scf19949,length=9384>
##contig=<ID=Niben101Scf19957,length=31981>
##contig=<ID=Niben101Scf19975,length=266004>
##contig=<ID=Niben101Scf19979,length=101485>
##contig=<ID=Niben101Scf19980,length=45728>
##contig=<ID=Niben101Scf19995,length=342444>
##contig=<ID=Niben101Scf20000,length=113305>
##contig=<ID=Niben101Scf20001,length=1644>
##contig=<ID=Niben101Scf20009,length=132294>
##contig=<ID=Niben101Scf20010,length=152992>
##contig=<ID=Niben101Scf20016,length=2054>
##contig=<ID=Niben101Scf20020,length=2814>
##contig=<ID=Niben101Scf20034,length=64527>
##contig=<ID=Niben101Scf20037,length=260672>
##contig=<ID=Niben101Scf20039,length=212236>
##contig=<ID=Niben101Scf20049,length=51507>
##contig=<ID=Niben101Scf20050,length=1300>
##contig=<ID=Niben101Scf20052,length=23206>
##contig=<ID=Niben101Scf20066,length=108191>
##contig=<ID=Niben101Scf20077,length=150740>
##contig=<ID=Niben101Scf20082,length=1694>
##contig=<ID=Niben101Scf20099,length=287969>
##contig=<ID=Niben101Scf20101,length=87242>
##contig=<ID=Niben101Scf20124,length=183334>
##contig=<ID=Niben101Scf20135,length=160321>
##contig=<ID=Niben101Scf20162,length=1288>
##contig=<ID=Niben101Scf20169,length=7007>
##contig=<ID=Niben101Scf20209,length=88830>
##contig=<ID=Niben101Scf20261,length=153419>
##contig=<ID=Niben101Scf20262,length=35889>
##contig=<ID=Niben101Scf20268,length=168831>
##contig=<ID=Niben101Scf20283,length=233592>
##contig=<ID=Niben101Scf20316,length=254793>
##contig=<ID=Niben101Scf20325,length=58025>
##contig=<ID=Niben101Scf20353,length=1605>
##contig=<ID=Niben101Scf20362,length=64077>
##contig=<ID=Niben101Scf20389,length=62026>
##contig=<ID=Niben101Scf20398,length=1030>
##contig=<ID=Niben101Scf20408,length=1043>
##contig=<ID=Niben101Scf20469,length=1172>
##contig=<ID=Niben101Scf20470,length=178094>
##contig=<ID=Niben101Scf20476,length=41093>
##contig=<ID=Niben101Scf20492,length=65533>
##contig=<ID=Niben101Scf20493,length=173158>
##contig=<ID=Niben101Scf20506,length=251961>
##contig=<ID=Niben101Scf20512,length=237712>
##contig=<ID=Niben101Scf20520,length=52438>
##contig=<ID=Niben101Scf20521,length=185590>
##contig=<ID=Niben101Scf20529,length=29266>
##contig=<ID=Niben101Scf20538,length=1402>
##contig=<ID=Niben101Scf20542,length=131320>
##contig=<ID=Niben101Scf20546,length=117234>
##contig=<ID=Niben101Scf20549,length=170195>
##contig=<ID=Niben101Scf20553,length=51936>
##contig=<ID=Niben101Scf20557,length=114695>
##contig=<ID=Niben101Scf20559,length=1023>
##contig=<ID=Niben101Scf20562,length=1705>
##contig=<ID=Niben101Scf20564,length=23400>
##contig=<ID=Niben101Scf20575,length=1772>
##contig=<ID=Niben101Scf20576,length=210805>
##contig=<ID=Niben101Scf20596,length=96552>
##contig=<ID=Niben101Scf20612,length=1122>
##contig=<ID=Niben101Scf20614,length=149424>
##contig=<ID=Niben101Scf20620,length=136447>
##contig=<ID=Niben101Scf20636,length=96760>
##contig=<ID=Niben101Scf20643,length=16533>
##contig=<ID=Niben101Scf20645,length=1882>
##contig=<ID=Niben101Scf20652,length=277530>
##contig=<ID=Niben101Scf20661,length=1987>
##contig=<ID=Niben101Scf20669,length=227211>
##contig=<ID=Niben101Scf20678,length=1638>
##contig=<ID=Niben101Scf20684,length=1581>
##contig=<ID=Niben101Scf20716,length=1442>
##contig=<ID=Niben101Scf20727,length=213799>
##contig=<ID=Niben101Scf20728,length=69181>
##contig=<ID=Niben101Scf20731,length=11831>
##contig=<ID=Niben101Scf20753,length=15631>
##contig=<ID=Niben101Scf20768,length=182901>
##contig=<ID=Niben101Scf20773,length=205658>
##contig=<ID=Niben101Scf20774,length=5607>
##contig=<ID=Niben101Scf20782,length=2532>
##contig=<ID=Niben101Scf20787,length=115117>
##contig=<ID=Niben101Scf20813,length=1719>
##contig=<ID=Niben101Scf20849,length=1760>
##contig=<ID=Niben101Scf20881,length=54763>
##contig=<ID=Niben101Scf20887,length=79543>
##contig=<ID=Niben101Scf20896,length=141468>
##contig=<ID=Niben101Scf20904,length=169793>
##contig=<ID=Niben101Scf20905,length=964>
##contig=<ID=Niben101Scf20908,length=32313>
##contig=<ID=Niben101Scf20914,length=143433>
##contig=<ID=Niben101Scf20919,length=1731>
##contig=<ID=Niben101Scf20924,length=212409>
##contig=<ID=Niben101Scf20926,length=261312>
##contig=<ID=Niben101Scf20928,length=34307>
##contig=<ID=Niben101Scf20932,length=183169>
##contig=<ID=Niben101Scf20935,length=142390>
##contig=<ID=Niben101Scf20937,length=1022>
##contig=<ID=Niben101Scf20953,length=134966>
##contig=<ID=Niben101Scf20961,length=178579>
##contig=<ID=Niben101Scf20969,length=43329>
##contig=<ID=Niben101Scf20973,length=8245>
##contig=<ID=Niben101Scf20976,length=4498>
##contig=<ID=Niben101Scf20985,length=64994>
##contig=<ID=Niben101Scf21007,length=113752>
##contig=<ID=Niben101Scf21023,length=105643>
##contig=<ID=Niben101Scf21042,length=1042>
##contig=<ID=Niben101Scf21069,length=132341>
##contig=<ID=Niben101Scf21081,length=870>
##contig=<ID=Niben101Scf21083,length=47325>
##contig=<ID=Niben101Scf21107,length=132429>
##contig=<ID=Niben101Scf21111,length=43337>
##contig=<ID=Niben101Scf21121,length=1560>
##contig=<ID=Niben101Scf21123,length=92693>
##contig=<ID=Niben101Scf21138,length=253702>
##contig=<ID=Niben101Scf21140,length=165679>
##contig=<ID=Niben101Scf21146,length=1208>
##contig=<ID=Niben101Scf21151,length=127466>
##contig=<ID=Niben101Scf21165,length=69283>
##contig=<ID=Niben101Scf21179,length=1567>
##contig=<ID=Niben101Scf21189,length=11151>
##contig=<ID=Niben101Scf21195,length=828>
##contig=<ID=Niben101Scf21202,length=52747>
##contig=<ID=Niben101Scf21213,length=15801>
##contig=<ID=Niben101Scf21215,length=1180>
##contig=<ID=Niben101Scf21242,length=39233>
##contig=<ID=Niben101Scf21252,length=1019>
##contig=<ID=Niben101Scf21257,length=77264>
##contig=<ID=Niben101Scf21267,length=55231>
##contig=<ID=Niben101Scf21301,length=120743>
##contig=<ID=Niben101Scf21307,length=1952>
##contig=<ID=Niben101Scf21327,length=171373>
##contig=<ID=Niben101Scf21334,length=113505>
##contig=<ID=Niben101Scf21359,length=939>
##contig=<ID=Niben101Scf21372,length=144068>
##contig=<ID=Niben101Scf21379,length=1046>
##contig=<ID=Niben101Scf21383,length=113018>
##contig=<ID=Niben101Scf21401,length=57083>
##contig=<ID=Niben101Scf21402,length=62495>
##contig=<ID=Niben101Scf21408,length=78379>
##contig=<ID=Niben101Scf21409,length=165117>
##contig=<ID=Niben101Scf21425,length=996>
##contig=<ID=Niben101Scf21459,length=176990>
##contig=<ID=Niben101Scf21466,length=1253>
##contig=<ID=Niben101Scf21467,length=2904>
##contig=<ID=Niben101Scf21468,length=73853>
##contig=<ID=Niben101Scf21469,length=1304>
##contig=<ID=Niben101Scf21481,length=55692>
##contig=<ID=Niben101Scf21484,length=251123>
##contig=<ID=Niben101Scf21511,length=1067>
##contig=<ID=Niben101Scf21516,length=1052>
##contig=<ID=Niben101Scf21544,length=204590>
##contig=<ID=Niben101Scf21557,length=248350>
##contig=<ID=Niben101Scf21560,length=248250>
##contig=<ID=Niben101Scf21572,length=978>
##contig=<ID=Niben101Scf21578,length=53274>
##contig=<ID=Niben101Scf21584,length=86247>
##contig=<ID=Niben101Scf21589,length=78097>
##contig=<ID=Niben101Scf21609,length=1210>
##contig=<ID=Niben101Scf21635,length=21827>
##contig=<ID=Niben101Scf21643,length=11260>
##contig=<ID=Niben101Scf21647,length=200104>
##contig=<ID=Niben101Scf21668,length=2619>
##contig=<ID=Niben101Scf21678,length=4215>
##contig=<ID=Niben101Scf21679,length=1003>
##contig=<ID=Niben101Scf21684,length=32808>
##contig=<ID=Niben101Scf21689,length=159680>
##contig=<ID=Niben101Scf21697,length=129099>
##contig=<ID=Niben101Scf21699,length=173578>
##contig=<ID=Niben101Scf21702,length=1427>
##contig=<ID=Niben101Scf21723,length=34092>
##contig=<ID=Niben101Scf21730,length=3049>
##contig=<ID=Niben101Scf21735,length=142701>
##contig=<ID=Niben101Scf21738,length=5983>
##contig=<ID=Niben101Scf21739,length=76733>
##contig=<ID=Niben101Scf21770,length=64541>
##contig=<ID=Niben101Scf21787,length=65162>
##contig=<ID=Niben101Scf21792,length=6815>
##contig=<ID=Niben101Scf21796,length=2525>
##contig=<ID=Niben101Scf21813,length=106207>
##contig=<ID=Niben101Scf21817,length=94407>
##contig=<ID=Niben101Scf21821,length=1075>
##contig=<ID=Niben101Scf21829,length=137567>
##contig=<ID=Niben101Scf21839,length=206413>
##contig=<ID=Niben101Scf21871,length=54317>
##contig=<ID=Niben101Scf21890,length=116798>
##contig=<ID=Niben101Scf21895,length=158426>
##contig=<ID=Niben101Scf21897,length=118789>
##contig=<ID=Niben101Scf21908,length=23591>
##contig=<ID=Niben101Scf21920,length=59424>
##contig=<ID=Niben101Scf21926,length=44355>
##contig=<ID=Niben101Scf21931,length=1440>
##contig=<ID=Niben101Scf21934,length=1221>
##contig=<ID=Niben101Scf21958,length=44068>
##contig=<ID=Niben101Scf21960,length=271039>
##contig=<ID=Niben101Scf21965,length=32144>
##contig=<ID=Niben101Scf21969,length=316550>
##contig=<ID=Niben101Scf21985,length=1532>
##contig=<ID=Niben101Scf21986,length=154280>
##contig=<ID=Niben101Scf21995,length=26396>
##contig=<ID=Niben101Scf22013,length=17682>
##contig=<ID=Niben101Scf22015,length=360563>
##contig=<ID=Niben101Scf22040,length=1192>
##contig=<ID=Niben101Scf22056,length=26611>
##contig=<ID=Niben101Scf22060,length=68251>
##contig=<ID=Niben101Scf22062,length=74484>
##contig=<ID=Niben101Scf22099,length=230996>
##contig=<ID=Niben101Scf22103,length=89673>
##contig=<ID=Niben101Scf22122,length=12860>
##contig=<ID=Niben101Scf22126,length=18215>
##contig=<ID=Niben101Scf22134,length=161128>
##contig=<ID=Niben101Scf22144,length=195119>
##contig=<ID=Niben101Scf22153,length=1611>
##contig=<ID=Niben101Scf22168,length=17118>
##contig=<ID=Niben101Scf22171,length=44778>
##contig=<ID=Niben101Scf22182,length=1746>
##contig=<ID=Niben101Scf22183,length=2020>
##contig=<ID=Niben101Scf22195,length=135706>
##contig=<ID=Niben101Scf22213,length=126375>
##contig=<ID=Niben101Scf22224,length=1242>
##contig=<ID=Niben101Scf22226,length=1316>
##contig=<ID=Niben101Scf22241,length=3185>
##contig=<ID=Niben101Scf22245,length=2269>
##contig=<ID=Niben101Scf22246,length=1761>
##contig=<ID=Niben101Scf22247,length=76747>
##contig=<ID=Niben101Scf22250,length=1113>
##contig=<ID=Niben101Scf22252,length=71193>
##contig=<ID=Niben101Scf22260,length=19660>
##contig=<ID=Niben101Scf22271,length=46470>
##contig=<ID=Niben101Scf22285,length=40226>
##contig=<ID=Niben101Scf22297,length=26693>
##contig=<ID=Niben101Scf22318,length=40066>
##contig=<ID=Niben101Scf22342,length=5448>
##contig=<ID=Niben101Scf22346,length=17977>
##contig=<ID=Niben101Scf22349,length=1336>
##contig=<ID=Niben101Scf22360,length=137682>
##contig=<ID=Niben101Scf22370,length=84975>
##contig=<ID=Niben101Scf22403,length=64713>
##contig=<ID=Niben101Scf22414,length=1244>
##contig=<ID=Niben101Scf22416,length=2536>
##contig=<ID=Niben101Scf22424,length=209843>
##contig=<ID=Niben101Scf22427,length=6366>
##contig=<ID=Niben101Scf22432,length=175251>
##contig=<ID=Niben101Scf22456,length=1979>
##contig=<ID=Niben101Scf22474,length=1903>
##contig=<ID=Niben101Scf22516,length=1392>
##contig=<ID=Niben101Scf22529,length=11022>
##contig=<ID=Niben101Scf22536,length=1455>
##contig=<ID=Niben101Scf22538,length=105011>
##contig=<ID=Niben101Scf22561,length=15277>
##contig=<ID=Niben101Scf22564,length=149267>
##contig=<ID=Niben101Scf22566,length=103016>
##contig=<ID=Niben101Scf22568,length=1125>
##contig=<ID=Niben101Scf22570,length=15348>
##contig=<ID=Niben101Scf22589,length=264513>
##contig=<ID=Niben101Scf22590,length=118818>
##contig=<ID=Niben101Scf22598,length=5883>
##contig=<ID=Niben101Scf22623,length=100001>
##contig=<ID=Niben101Scf22634,length=22090>
##contig=<ID=Niben101Scf22635,length=2499>
##contig=<ID=Niben101Scf22656,length=131216>
##contig=<ID=Niben101Scf22659,length=1260>
##contig=<ID=Niben101Scf22670,length=120924>
##contig=<ID=Niben101Scf22677,length=77620>
##contig=<ID=Niben101Scf22680,length=228565>
##contig=<ID=Niben101Scf22688,length=174793>
##contig=<ID=Niben101Scf22707,length=137891>
##contig=<ID=Niben101Scf22708,length=250425>
##contig=<ID=Niben101Scf22721,length=1228>
##contig=<ID=Niben101Scf22728,length=100940>
##contig=<ID=Niben101Scf22765,length=2792>
##contig=<ID=Niben101Scf22766,length=4218>
##contig=<ID=Niben101Scf22773,length=24737>
##contig=<ID=Niben101Scf22781,length=39638>
##contig=<ID=Niben101Scf22806,length=92272>
##contig=<ID=Niben101Scf22811,length=216131>
##contig=<ID=Niben101Scf22812,length=2374>
##contig=<ID=Niben101Scf22813,length=1000>
##contig=<ID=Niben101Scf22842,length=163233>
##contig=<ID=Niben101Scf22846,length=17657>
##contig=<ID=Niben101Scf22883,length=41890>
##contig=<ID=Niben101Scf22885,length=113080>
##contig=<ID=Niben101Scf22897,length=992>
##contig=<ID=Niben101Scf22902,length=26691>
##contig=<ID=Niben101Scf22905,length=48648>
##contig=<ID=Niben101Scf22907,length=110130>
##contig=<ID=Niben101Scf22924,length=39070>
##contig=<ID=Niben101Scf22936,length=387962>
##contig=<ID=Niben101Scf22940,length=40289>
##contig=<ID=Niben101Scf22945,length=1042>
##contig=<ID=Niben101Scf22954,length=82223>
##contig=<ID=Niben101Scf22956,length=1050>
##contig=<ID=Niben101Scf22999,length=189910>
##contig=<ID=Niben101Scf23001,length=77334>
##contig=<ID=Niben101Scf23003,length=76023>
##contig=<ID=Niben101Scf23013,length=147099>
##contig=<ID=Niben101Scf23030,length=1178>
##contig=<ID=Niben101Scf23040,length=44304>
##contig=<ID=Niben101Scf23041,length=1886>
##contig=<ID=Niben101Scf23068,length=4458>
##contig=<ID=Niben101Scf23078,length=23279>
##contig=<ID=Niben101Scf23098,length=43671>
##contig=<ID=Niben101Scf23099,length=2651>
##contig=<ID=Niben101Scf23108,length=192030>
##contig=<ID=Niben101Scf23111,length=57144>
##contig=<ID=Niben101Scf23113,length=206806>
##contig=<ID=Niben101Scf23114,length=14978>
##contig=<ID=Niben101Scf23125,length=972>
##contig=<ID=Niben101Scf23135,length=1109>
##contig=<ID=Niben101Scf23176,length=85081>
##contig=<ID=Niben101Scf23187,length=1374>
##contig=<ID=Niben101Scf23202,length=28503>
##contig=<ID=Niben101Scf23233,length=1897>
##contig=<ID=Niben101Scf23237,length=68037>
##contig=<ID=Niben101Scf23239,length=147840>
##contig=<ID=Niben101Scf23240,length=1631>
##contig=<ID=Niben101Scf23241,length=164104>
##contig=<ID=Niben101Scf23248,length=156859>
##contig=<ID=Niben101Scf23282,length=205107>
##contig=<ID=Niben101Scf23283,length=1141>
##contig=<ID=Niben101Scf23299,length=109966>
##contig=<ID=Niben101Scf23303,length=1222>
##contig=<ID=Niben101Scf23304,length=16447>
##contig=<ID=Niben101Scf23305,length=278062>
##contig=<ID=Niben101Scf23324,length=163560>
##contig=<ID=Niben101Scf23329,length=11460>
##contig=<ID=Niben101Scf23354,length=1678>
##contig=<ID=Niben101Scf23355,length=194503>
##contig=<ID=Niben101Scf23402,length=1172>
##contig=<ID=Niben101Scf23410,length=14457>
##contig=<ID=Niben101Scf23426,length=6023>
##contig=<ID=Niben101Scf23443,length=42586>
##contig=<ID=Niben101Scf23481,length=31534>
##contig=<ID=Niben101Scf23492,length=18713>
##contig=<ID=Niben101Scf23533,length=1915>
##contig=<ID=Niben101Scf23538,length=1291>
##contig=<ID=Niben101Scf23557,length=115536>
##contig=<ID=Niben101Scf23567,length=1546>
##contig=<ID=Niben101Scf23592,length=34541>
##contig=<ID=Niben101Scf23607,length=18773>
##contig=<ID=Niben101Scf23611,length=1878>
##contig=<ID=Niben101Scf23615,length=1468>
##contig=<ID=Niben101Scf23619,length=1510>
##contig=<ID=Niben101Scf23648,length=35708>
##contig=<ID=Niben101Scf23672,length=892>
##contig=<ID=Niben101Scf23689,length=239536>
##contig=<ID=Niben101Scf23702,length=20174>
##contig=<ID=Niben101Scf23729,length=5388>
##contig=<ID=Niben101Scf23744,length=913>
##contig=<ID=Niben101Scf23750,length=1103>
##contig=<ID=Niben101Scf23759,length=1051>
##contig=<ID=Niben101Scf23770,length=85845>
##contig=<ID=Niben101Scf23780,length=7279>
##contig=<ID=Niben101Scf23791,length=2398>
##contig=<ID=Niben101Scf23800,length=65679>
##contig=<ID=Niben101Scf23801,length=151493>
##contig=<ID=Niben101Scf23814,length=199903>
##contig=<ID=Niben101Scf23821,length=91933>
##contig=<ID=Niben101Scf23825,length=56372>
##contig=<ID=Niben101Scf23848,length=19242>
##contig=<ID=Niben101Scf23855,length=1187>
##contig=<ID=Niben101Scf23872,length=1013>
##contig=<ID=Niben101Scf23874,length=61873>
##contig=<ID=Niben101Scf23892,length=240549>
##contig=<ID=Niben101Scf23897,length=980>
##contig=<ID=Niben101Scf23901,length=18436>
##contig=<ID=Niben101Scf23906,length=1411>
##contig=<ID=Niben101Scf23925,length=1283>
##contig=<ID=Niben101Scf23954,length=67133>
##contig=<ID=Niben101Scf23958,length=90243>
##contig=<ID=Niben101Scf23996,length=1572>
##contig=<ID=Niben101Scf23998,length=251583>
##contig=<ID=Niben101Scf24012,length=1387>
##contig=<ID=Niben101Scf24015,length=1752>
##contig=<ID=Niben101Scf24018,length=83885>
##contig=<ID=Niben101Scf24029,length=113793>
##contig=<ID=Niben101Scf24031,length=17620>
##contig=<ID=Niben101Scf24034,length=1696>
##contig=<ID=Niben101Scf24039,length=2224>
##contig=<ID=Niben101Scf24046,length=2525>
##contig=<ID=Niben101Scf24047,length=3417>
##contig=<ID=Niben101Scf24068,length=36669>
##contig=<ID=Niben101Scf24082,length=95794>
##contig=<ID=Niben101Scf24084,length=2083>
##contig=<ID=Niben101Scf24096,length=152763>
##contig=<ID=Niben101Scf24104,length=2603>
##contig=<ID=Niben101Scf24106,length=39195>
##contig=<ID=Niben101Scf24112,length=24300>
##contig=<ID=Niben101Scf24147,length=1192>
##contig=<ID=Niben101Scf24149,length=55715>
##contig=<ID=Niben101Scf24155,length=110300>
##contig=<ID=Niben101Scf24168,length=1232>
##contig=<ID=Niben101Scf24185,length=70916>
##contig=<ID=Niben101Scf24207,length=1005>
##contig=<ID=Niben101Scf24225,length=161722>
##contig=<ID=Niben101Scf24236,length=29929>
##contig=<ID=Niben101Scf24238,length=118511>
##contig=<ID=Niben101Scf24249,length=123736>
##contig=<ID=Niben101Scf24252,length=1469>
##contig=<ID=Niben101Scf24255,length=995>
##contig=<ID=Niben101Scf24267,length=1172>
##contig=<ID=Niben101Scf24268,length=1371>
##contig=<ID=Niben101Scf24272,length=57782>
##contig=<ID=Niben101Scf24315,length=34776>
##contig=<ID=Niben101Scf24322,length=65924>
##contig=<ID=Niben101Scf24326,length=97669>
##contig=<ID=Niben101Scf24330,length=111979>
##contig=<ID=Niben101Scf24333,length=40436>
##contig=<ID=Niben101Scf24335,length=1028>
##contig=<ID=Niben101Scf24339,length=64247>
##contig=<ID=Niben101Scf24355,length=52367>
##contig=<ID=Niben101Scf24368,length=2248>
##contig=<ID=Niben101Scf24384,length=83719>
##contig=<ID=Niben101Scf24398,length=14724>
##contig=<ID=Niben101Scf24410,length=957>
##contig=<ID=Niben101Scf24421,length=5886>
##contig=<ID=Niben101Scf24438,length=1778>
##contig=<ID=Niben101Scf24439,length=52288>
##contig=<ID=Niben101Scf24482,length=135573>
##contig=<ID=Niben101Scf24496,length=245442>
##contig=<ID=Niben101Scf24519,length=52569>
##contig=<ID=Niben101Scf24528,length=15154>
##contig=<ID=Niben101Scf24529,length=21612>
##contig=<ID=Niben101Scf24535,length=8378>
##contig=<ID=Niben101Scf24553,length=1327>
##contig=<ID=Niben101Scf24566,length=27789>
##contig=<ID=Niben101Scf24567,length=138988>
##contig=<ID=Niben101Scf24570,length=39575>
##contig=<ID=Niben101Scf24592,length=5391>
##contig=<ID=Niben101Scf24603,length=1047>
##contig=<ID=Niben101Scf24608,length=38049>
##contig=<ID=Niben101Scf24657,length=81120>
##contig=<ID=Niben101Scf24679,length=105414>
##contig=<ID=Niben101Scf24690,length=1749>
##contig=<ID=Niben101Scf24698,length=1111>
##contig=<ID=Niben101Scf24708,length=13210>
##contig=<ID=Niben101Scf24709,length=1767>
##contig=<ID=Niben101Scf24718,length=51565>
##contig=<ID=Niben101Scf24736,length=1310>
##contig=<ID=Niben101Scf24755,length=1573>
##contig=<ID=Niben101Scf24758,length=209495>
##contig=<ID=Niben101Scf24764,length=18922>
##contig=<ID=Niben101Scf24785,length=1344>
##contig=<ID=Niben101Scf24796,length=61203>
##contig=<ID=Niben101Scf24815,length=5100>
##contig=<ID=Niben101Scf24848,length=121002>
##contig=<ID=Niben101Scf24861,length=45657>
##contig=<ID=Niben101Scf24865,length=12465>
##contig=<ID=Niben101Scf24868,length=142594>
##contig=<ID=Niben101Scf24875,length=1295>
##contig=<ID=Niben101Scf24945,length=86668>
##contig=<ID=Niben101Scf24947,length=1326>
##contig=<ID=Niben101Scf24948,length=96602>
##contig=<ID=Niben101Scf24954,length=15261>
##contig=<ID=Niben101Scf24963,length=160038>
##contig=<ID=Niben101Scf25021,length=243159>
##contig=<ID=Niben101Scf25043,length=44544>
##contig=<ID=Niben101Scf25050,length=2367>
##contig=<ID=Niben101Scf25055,length=83984>
##contig=<ID=Niben101Scf25059,length=69767>
##contig=<ID=Niben101Scf25069,length=221967>
##contig=<ID=Niben101Scf25070,length=2687>
##contig=<ID=Niben101Scf25073,length=212989>
##contig=<ID=Niben101Scf25080,length=15078>
##contig=<ID=Niben101Scf25094,length=19840>
##contig=<ID=Niben101Scf25097,length=36770>
##contig=<ID=Niben101Scf25105,length=2469>
##contig=<ID=Niben101Scf25113,length=979>
##contig=<ID=Niben101Scf25141,length=73921>
##contig=<ID=Niben101Scf25144,length=127286>
##contig=<ID=Niben101Scf25172,length=1053>
##contig=<ID=Niben101Scf25180,length=19723>
##contig=<ID=Niben101Scf25185,length=850>
##contig=<ID=Niben101Scf25234,length=1337>
##contig=<ID=Niben101Scf25265,length=25138>
##contig=<ID=Niben101Scf25268,length=2076>
##contig=<ID=Niben101Scf25279,length=23946>
##contig=<ID=Niben101Scf25283,length=69221>
##contig=<ID=Niben101Scf25287,length=1186>
##contig=<ID=Niben101Scf25314,length=1222>
##contig=<ID=Niben101Scf25325,length=6409>
##contig=<ID=Niben101Scf25352,length=119507>
##contig=<ID=Niben101Scf25378,length=22407>
##contig=<ID=Niben101Scf25394,length=227713>
##contig=<ID=Niben101Scf25396,length=56550>
##contig=<ID=Niben101Scf25420,length=1212>
##contig=<ID=Niben101Scf25426,length=1174>
##contig=<ID=Niben101Scf25430,length=128470>
##contig=<ID=Niben101Scf25455,length=10578>
##contig=<ID=Niben101Scf25458,length=2168>
##contig=<ID=Niben101Scf25476,length=1548>
##contig=<ID=Niben101Scf25478,length=1318>
##contig=<ID=Niben101Scf25481,length=1320>
##contig=<ID=Niben101Scf25488,length=131800>
##contig=<ID=Niben101Scf25491,length=47516>
##contig=<ID=Niben101Scf25503,length=1143>
##contig=<ID=Niben101Scf25537,length=23788>
##contig=<ID=Niben101Scf25561,length=1127>
##contig=<ID=Niben101Scf25562,length=162766>
##contig=<ID=Niben101Scf25596,length=55981>
##contig=<ID=Niben101Scf25598,length=273460>
##contig=<ID=Niben101Scf25599,length=1017>
##contig=<ID=Niben101Scf25609,length=115193>
##contig=<ID=Niben101Scf25617,length=113924>
##contig=<ID=Niben101Scf25621,length=1186>
##contig=<ID=Niben101Scf25634,length=46379>
##contig=<ID=Niben101Scf25644,length=2004>
##contig=<ID=Niben101Scf25668,length=6213>
##contig=<ID=Niben101Scf25692,length=67357>
##contig=<ID=Niben101Scf25706,length=157880>
##contig=<ID=Niben101Scf25721,length=156824>
##contig=<ID=Niben101Scf25734,length=1650>
##contig=<ID=Niben101Scf25739,length=29734>
##contig=<ID=Niben101Scf25765,length=61848>
##contig=<ID=Niben101Scf25768,length=155398>
##contig=<ID=Niben101Scf25774,length=1147>
##contig=<ID=Niben101Scf25777,length=51427>
##contig=<ID=Niben101Scf25781,length=2397>
##contig=<ID=Niben101Scf25794,length=61126>
##contig=<ID=Niben101Scf25799,length=1065>
##contig=<ID=Niben101Scf25804,length=1610>
##contig=<ID=Niben101Scf25812,length=213344>
##contig=<ID=Niben101Scf25813,length=25320>
##contig=<ID=Niben101Scf25864,length=1502>
##contig=<ID=Niben101Scf25866,length=57322>
##contig=<ID=Niben101Scf25868,length=108509>
##contig=<ID=Niben101Scf25893,length=31060>
##contig=<ID=Niben101Scf25928,length=61192>
##contig=<ID=Niben101Scf25930,length=38478>
##contig=<ID=Niben101Scf25934,length=1221>
##contig=<ID=Niben101Scf25993,length=25547>
##contig=<ID=Niben101Scf25996,length=69194>
##contig=<ID=Niben101Scf26027,length=172700>
##contig=<ID=Niben101Scf26057,length=1131>
##contig=<ID=Niben101Scf26075,length=115129>
##contig=<ID=Niben101Scf26089,length=309572>
##contig=<ID=Niben101Scf26104,length=7265>
##contig=<ID=Niben101Scf26107,length=1032>
##contig=<ID=Niben101Scf26115,length=24164>
##contig=<ID=Niben101Scf26120,length=95676>
##contig=<ID=Niben101Scf26141,length=1109>
##contig=<ID=Niben101Scf26148,length=1749>
##contig=<ID=Niben101Scf26156,length=18897>
##contig=<ID=Niben101Scf26160,length=22487>
##contig=<ID=Niben101Scf26203,length=19495>
##contig=<ID=Niben101Scf26234,length=31230>
##contig=<ID=Niben101Scf26250,length=68064>
##contig=<ID=Niben101Scf26273,length=2244>
##contig=<ID=Niben101Scf26291,length=1100>
##contig=<ID=Niben101Scf26297,length=1676>
##contig=<ID=Niben101Scf26301,length=1089>
##contig=<ID=Niben101Scf26315,length=99188>
##contig=<ID=Niben101Scf26320,length=233919>
##contig=<ID=Niben101Scf26330,length=85381>
##contig=<ID=Niben101Scf26333,length=1793>
##contig=<ID=Niben101Scf26348,length=15470>
##contig=<ID=Niben101Scf26366,length=1396>
##contig=<ID=Niben101Scf26379,length=2166>
##contig=<ID=Niben101Scf26398,length=1284>
##contig=<ID=Niben101Scf26439,length=177991>
##contig=<ID=Niben101Scf26477,length=103171>
##contig=<ID=Niben101Scf26483,length=2472>
##contig=<ID=Niben101Scf26500,length=1593>
##contig=<ID=Niben101Scf26506,length=1739>
##contig=<ID=Niben101Scf26545,length=60012>
##contig=<ID=Niben101Scf26554,length=34642>
##contig=<ID=Niben101Scf26575,length=8904>
##contig=<ID=Niben101Scf26591,length=921>
##contig=<ID=Niben101Scf26598,length=38008>
##contig=<ID=Niben101Scf26603,length=1097>
##contig=<ID=Niben101Scf26605,length=1952>
##contig=<ID=Niben101Scf26644,length=2398>
##contig=<ID=Niben101Scf26646,length=28109>
##contig=<ID=Niben101Scf26689,length=6962>
##contig=<ID=Niben101Scf26727,length=1069>
##contig=<ID=Niben101Scf26737,length=52895>
##contig=<ID=Niben101Scf26748,length=96192>
##contig=<ID=Niben101Scf26775,length=142820>
##contig=<ID=Niben101Scf26777,length=1188>
##contig=<ID=Niben101Scf26781,length=35360>
##contig=<ID=Niben101Scf26796,length=42326>
##contig=<ID=Niben101Scf26800,length=43201>
##contig=<ID=Niben101Scf26813,length=1420>
##contig=<ID=Niben101Scf26838,length=78767>
##contig=<ID=Niben101Scf26854,length=1731>
##contig=<ID=Niben101Scf26875,length=1354>
##contig=<ID=Niben101Scf26890,length=12013>
##contig=<ID=Niben101Scf26891,length=1072>
##contig=<ID=Niben101Scf26907,length=1308>
##contig=<ID=Niben101Scf26911,length=38007>
##contig=<ID=Niben101Scf26928,length=2167>
##contig=<ID=Niben101Scf26939,length=74317>
##contig=<ID=Niben101Scf26951,length=1522>
##contig=<ID=Niben101Scf26973,length=17122>
##contig=<ID=Niben101Scf27001,length=89886>
##contig=<ID=Niben101Scf27002,length=1204>
##contig=<ID=Niben101Scf27030,length=110708>
##contig=<ID=Niben101Scf27046,length=2061>
##contig=<ID=Niben101Scf27111,length=1562>
##contig=<ID=Niben101Scf27116,length=94265>
##contig=<ID=Niben101Scf27122,length=17367>
##contig=<ID=Niben101Scf27123,length=5445>
##contig=<ID=Niben101Scf27139,length=136861>
##contig=<ID=Niben101Scf27158,length=5340>
##contig=<ID=Niben101Scf27159,length=236553>
##contig=<ID=Niben101Scf27203,length=1191>
##contig=<ID=Niben101Scf27226,length=83064>
##contig=<ID=Niben101Scf27240,length=21195>
##contig=<ID=Niben101Scf27241,length=4567>
##contig=<ID=Niben101Scf27243,length=51880>
##contig=<ID=Niben101Scf27253,length=31640>
##contig=<ID=Niben101Scf27265,length=77879>
##contig=<ID=Niben101Scf27279,length=1929>
##contig=<ID=Niben101Scf27286,length=154265>
##contig=<ID=Niben101Scf27298,length=8693>
##contig=<ID=Niben101Scf27304,length=21224>
##contig=<ID=Niben101Scf27305,length=103488>
##contig=<ID=Niben101Scf27342,length=1373>
##contig=<ID=Niben101Scf27354,length=976>
##contig=<ID=Niben101Scf27361,length=1076>
##contig=<ID=Niben101Scf27404,length=904>
##contig=<ID=Niben101Scf27412,length=1252>
##contig=<ID=Niben101Scf27451,length=42272>
##contig=<ID=Niben101Scf27498,length=9408>
##contig=<ID=Niben101Scf27511,length=26625>
##contig=<ID=Niben101Scf27530,length=111577>
##contig=<ID=Niben101Scf27542,length=131820>
##contig=<ID=Niben101Scf27546,length=92460>
##contig=<ID=Niben101Scf27585,length=1798>
##contig=<ID=Niben101Scf27592,length=1115>
##contig=<ID=Niben101Scf27671,length=120240>
##contig=<ID=Niben101Scf27684,length=1137>
##contig=<ID=Niben101Scf27685,length=22579>
##contig=<ID=Niben101Scf27695,length=1404>
##contig=<ID=Niben101Scf27715,length=74536>
##contig=<ID=Niben101Scf27721,length=2581>
##contig=<ID=Niben101Scf27734,length=140423>
##contig=<ID=Niben101Scf27735,length=2540>
##contig=<ID=Niben101Scf27753,length=133364>
##contig=<ID=Niben101Scf27762,length=1365>
##contig=<ID=Niben101Scf27767,length=88806>
##contig=<ID=Niben101Scf27774,length=1459>
##contig=<ID=Niben101Scf27787,length=1466>
##contig=<ID=Niben101Scf27793,length=303649>
##contig=<ID=Niben101Scf27826,length=5611>
##contig=<ID=Niben101Scf27854,length=18260>
##contig=<ID=Niben101Scf27858,length=1820>
##contig=<ID=Niben101Scf27876,length=33713>
##contig=<ID=Niben101Scf27892,length=10086>
##contig=<ID=Niben101Scf27908,length=222547>
##contig=<ID=Niben101Scf27945,length=103300>
##contig=<ID=Niben101Scf27950,length=4064>
##contig=<ID=Niben101Scf28009,length=26539>
##contig=<ID=Niben101Scf28062,length=57091>
##contig=<ID=Niben101Scf28086,length=42044>
##contig=<ID=Niben101Scf28100,length=160854>
##contig=<ID=Niben101Scf28112,length=29959>
##contig=<ID=Niben101Scf28115,length=221309>
##contig=<ID=Niben101Scf28119,length=9616>
##contig=<ID=Niben101Scf28150,length=15490>
##contig=<ID=Niben101Scf28188,length=1766>
##contig=<ID=Niben101Scf28196,length=80511>
##contig=<ID=Niben101Scf28212,length=1825>
##contig=<ID=Niben101Scf28230,length=111200>
##contig=<ID=Niben101Scf28237,length=2028>
##contig=<ID=Niben101Scf28241,length=1997>
##contig=<ID=Niben101Scf28250,length=127063>
##contig=<ID=Niben101Scf28252,length=1007>
##contig=<ID=Niben101Scf28259,length=112505>
##contig=<ID=Niben101Scf28267,length=52890>
##contig=<ID=Niben101Scf28352,length=980>
##contig=<ID=Niben101Scf28363,length=198432>
##contig=<ID=Niben101Scf28369,length=203226>
##contig=<ID=Niben101Scf28387,length=992>
##contig=<ID=Niben101Scf28395,length=78274>
##contig=<ID=Niben101Scf28411,length=2002>
##contig=<ID=Niben101Scf28415,length=81338>
##contig=<ID=Niben101Scf28448,length=59677>
##contig=<ID=Niben101Scf28468,length=1084>
##contig=<ID=Niben101Scf28498,length=1581>
##contig=<ID=Niben101Scf28513,length=1287>
##contig=<ID=Niben101Scf28516,length=56984>
##contig=<ID=Niben101Scf28554,length=85418>
##contig=<ID=Niben101Scf28593,length=95845>
##contig=<ID=Niben101Scf28606,length=1072>
##contig=<ID=Niben101Scf28620,length=25288>
##contig=<ID=Niben101Scf28626,length=2121>
##contig=<ID=Niben101Scf28646,length=1337>
##contig=<ID=Niben101Scf28650,length=145178>
##contig=<ID=Niben101Scf28695,length=1493>
##contig=<ID=Niben101Scf28706,length=874>
##contig=<ID=Niben101Scf28735,length=4960>
##contig=<ID=Niben101Scf28762,length=111991>
##contig=<ID=Niben101Scf28770,length=1301>
##contig=<ID=Niben101Scf28780,length=200019>
##contig=<ID=Niben101Scf28836,length=28951>
##contig=<ID=Niben101Scf28871,length=1805>
##contig=<ID=Niben101Scf28885,length=1455>
##contig=<ID=Niben101Scf28909,length=18193>
##contig=<ID=Niben101Scf28915,length=1149>
##contig=<ID=Niben101Scf28916,length=1131>
##contig=<ID=Niben101Scf28925,length=41107>
##contig=<ID=Niben101Scf28955,length=1721>
##contig=<ID=Niben101Scf28978,length=1442>
##contig=<ID=Niben101Scf28990,length=1113>
##contig=<ID=Niben101Scf28996,length=1837>
##contig=<ID=Niben101Scf28997,length=11196>
##contig=<ID=Niben101Scf29004,length=1365>
##contig=<ID=Niben101Scf29010,length=58812>
##contig=<ID=Niben101Scf29015,length=48229>
##contig=<ID=Niben101Scf29047,length=160067>
##contig=<ID=Niben101Scf29076,length=33001>
##contig=<ID=Niben101Scf29101,length=1304>
##contig=<ID=Niben101Scf29128,length=45772>
##contig=<ID=Niben101Scf29144,length=294174>
##contig=<ID=Niben101Scf29155,length=65203>
##contig=<ID=Niben101Scf29192,length=1351>
##contig=<ID=Niben101Scf29211,length=64757>
##contig=<ID=Niben101Scf29218,length=1149>
##contig=<ID=Niben101Scf29235,length=30980>
##contig=<ID=Niben101Scf29279,length=2151>
##contig=<ID=Niben101Scf29289,length=1507>
##contig=<ID=Niben101Scf29290,length=1678>
##contig=<ID=Niben101Scf29293,length=1286>
##contig=<ID=Niben101Scf29310,length=1626>
##contig=<ID=Niben101Scf29315,length=58367>
##contig=<ID=Niben101Scf29316,length=103100>
##contig=<ID=Niben101Scf29337,length=1341>
##contig=<ID=Niben101Scf29341,length=2960>
##contig=<ID=Niben101Scf29376,length=2924>
##contig=<ID=Niben101Scf29380,length=2910>
##contig=<ID=Niben101Scf29385,length=1999>
##contig=<ID=Niben101Scf29408,length=1232>
##contig=<ID=Niben101Scf29420,length=48757>
##contig=<ID=Niben101Scf29425,length=16995>
##contig=<ID=Niben101Scf29428,length=4085>
##contig=<ID=Niben101Scf29434,length=1419>
##contig=<ID=Niben101Scf29458,length=1004>
##contig=<ID=Niben101Scf29530,length=55596>
##contig=<ID=Niben101Scf29544,length=1618>
##contig=<ID=Niben101Scf29565,length=36813>
##contig=<ID=Niben101Scf29576,length=1843>
##contig=<ID=Niben101Scf29582,length=23671>
##contig=<ID=Niben101Scf29588,length=90533>
##contig=<ID=Niben101Scf29600,length=1613>
##contig=<ID=Niben101Scf29613,length=2291>
##contig=<ID=Niben101Scf29614,length=1557>
##contig=<ID=Niben101Scf29627,length=1033>
##contig=<ID=Niben101Scf29632,length=36995>
##contig=<ID=Niben101Scf29639,length=2907>
##contig=<ID=Niben101Scf29641,length=109408>
##contig=<ID=Niben101Scf29657,length=1845>
##contig=<ID=Niben101Scf29675,length=1424>
##contig=<ID=Niben101Scf29690,length=3054>
##contig=<ID=Niben101Scf29719,length=3054>
##contig=<ID=Niben101Scf29722,length=141495>
##contig=<ID=Niben101Scf29810,length=185666>
##contig=<ID=Niben101Scf29813,length=47523>
##contig=<ID=Niben101Scf29868,length=73577>
##contig=<ID=Niben101Scf29875,length=1210>
##contig=<ID=Niben101Scf29888,length=195945>
##contig=<ID=Niben101Scf29922,length=1051>
##contig=<ID=Niben101Scf29946,length=1031>
##contig=<ID=Niben101Scf29960,length=889>
##contig=<ID=Niben101Scf29981,length=57453>
##contig=<ID=Niben101Scf30065,length=77996>
##contig=<ID=Niben101Scf30081,length=97868>
##contig=<ID=Niben101Scf30092,length=53778>
##contig=<ID=Niben101Scf30112,length=81201>
##contig=<ID=Niben101Scf30136,length=18624>
##contig=<ID=Niben101Scf30140,length=5301>
##contig=<ID=Niben101Scf30144,length=25953>
##contig=<ID=Niben101Scf30178,length=49204>
##contig=<ID=Niben101Scf30192,length=1258>
##contig=<ID=Niben101Scf30199,length=115556>
##contig=<ID=Niben101Scf30209,length=1333>
##contig=<ID=Niben101Scf30223,length=122285>
##contig=<ID=Niben101Scf30239,length=100969>
##contig=<ID=Niben101Scf30252,length=211024>
##contig=<ID=Niben101Scf30275,length=10059>
##contig=<ID=Niben101Scf30307,length=59647>
##contig=<ID=Niben101Scf30339,length=1488>
##contig=<ID=Niben101Scf30402,length=2555>
##contig=<ID=Niben101Scf30415,length=2586>
##contig=<ID=Niben101Scf30418,length=126895>
##contig=<ID=Niben101Scf30475,length=1534>
##contig=<ID=Niben101Scf30479,length=43070>
##contig=<ID=Niben101Scf30489,length=1493>
##contig=<ID=Niben101Scf30522,length=905>
##contig=<ID=Niben101Scf30554,length=13706>
##contig=<ID=Niben101Scf30577,length=62529>
##contig=<ID=Niben101Scf30594,length=1157>
##contig=<ID=Niben101Scf30596,length=119382>
##contig=<ID=Niben101Scf30606,length=45172>
##contig=<ID=Niben101Scf30648,length=1140>
##contig=<ID=Niben101Scf30654,length=23952>
##contig=<ID=Niben101Scf30670,length=115780>
##contig=<ID=Niben101Scf30671,length=1332>
##contig=<ID=Niben101Scf30710,length=49755>
##contig=<ID=Niben101Scf30818,length=73342>
##contig=<ID=Niben101Scf30819,length=17141>
##contig=<ID=Niben101Scf30845,length=98396>
##contig=<ID=Niben101Scf30867,length=44787>
##contig=<ID=Niben101Scf30931,length=1477>
##contig=<ID=Niben101Scf30934,length=1050>
##contig=<ID=Niben101Scf30947,length=135674>
##contig=<ID=Niben101Scf30979,length=53481>
##contig=<ID=Niben101Scf30993,length=2272>
##contig=<ID=Niben101Scf31015,length=1386>
##contig=<ID=Niben101Scf31035,length=1261>
##contig=<ID=Niben101Scf31050,length=128256>
##contig=<ID=Niben101Scf31091,length=171100>
##contig=<ID=Niben101Scf31103,length=1146>
##contig=<ID=Niben101Scf31126,length=43663>
##contig=<ID=Niben101Scf31161,length=239029>
##contig=<ID=Niben101Scf31195,length=69123>
##contig=<ID=Niben101Scf31210,length=125103>
##contig=<ID=Niben101Scf31225,length=1946>
##contig=<ID=Niben101Scf31233,length=1134>
##contig=<ID=Niben101Scf31234,length=33315>
##contig=<ID=Niben101Scf31280,length=7371>
##contig=<ID=Niben101Scf31334,length=1471>
##contig=<ID=Niben101Scf31339,length=290091>
##contig=<ID=Niben101Scf31342,length=2577>
##contig=<ID=Niben101Scf31347,length=6776>
##contig=<ID=Niben101Scf31442,length=2100>
##contig=<ID=Niben101Scf31444,length=1099>
##contig=<ID=Niben101Scf31473,length=1500>
##contig=<ID=Niben101Scf31474,length=66490>
##contig=<ID=Niben101Scf31499,length=29873>
##contig=<ID=Niben101Scf31501,length=10482>
##contig=<ID=Niben101Scf31574,length=1453>
##contig=<ID=Niben101Scf31581,length=21949>
##contig=<ID=Niben101Scf31583,length=5502>
##contig=<ID=Niben101Scf31596,length=114320>
##contig=<ID=Niben101Scf31597,length=1002>
##contig=<ID=Niben101Scf31613,length=1885>
##contig=<ID=Niben101Scf31633,length=25067>
##contig=<ID=Niben101Scf31634,length=2588>
##contig=<ID=Niben101Scf31635,length=72952>
##contig=<ID=Niben101Scf31661,length=1394>
##contig=<ID=Niben101Scf31682,length=1065>
##contig=<ID=Niben101Scf31689,length=105887>
##contig=<ID=Niben101Scf31725,length=11029>
##contig=<ID=Niben101Scf31742,length=174675>
##contig=<ID=Niben101Scf31793,length=24631>
##contig=<ID=Niben101Scf31796,length=15324>
##contig=<ID=Niben101Scf31804,length=4960>
##contig=<ID=Niben101Scf31819,length=1768>
##contig=<ID=Niben101Scf31822,length=64031>
##contig=<ID=Niben101Scf31842,length=83285>
##contig=<ID=Niben101Scf31881,length=1401>
##contig=<ID=Niben101Scf31906,length=1347>
##contig=<ID=Niben101Scf31911,length=2354>
##contig=<ID=Niben101Scf31913,length=73998>
##contig=<ID=Niben101Scf31945,length=87068>
##contig=<ID=Niben101Scf31986,length=98212>
##contig=<ID=Niben101Scf31998,length=2705>
##contig=<ID=Niben101Scf32055,length=24741>
##contig=<ID=Niben101Scf32086,length=77545>
##contig=<ID=Niben101Scf32127,length=957>
##contig=<ID=Niben101Scf32159,length=78629>
##contig=<ID=Niben101Scf32181,length=42951>
##contig=<ID=Niben101Scf32186,length=17193>
##contig=<ID=Niben101Scf32198,length=1432>
##contig=<ID=Niben101Scf32212,length=99281>
##contig=<ID=Niben101Scf32226,length=1081>
##contig=<ID=Niben101Scf32249,length=1177>
##contig=<ID=Niben101Scf32276,length=18033>
##contig=<ID=Niben101Scf32353,length=18116>
##contig=<ID=Niben101Scf32358,length=6017>
##contig=<ID=Niben101Scf32374,length=2127>
##contig=<ID=Niben101Scf32377,length=2627>
##contig=<ID=Niben101Scf32382,length=24841>
##contig=<ID=Niben101Scf32387,length=1420>
##contig=<ID=Niben101Scf32392,length=201946>
##contig=<ID=Niben101Scf32453,length=84679>
##contig=<ID=Niben101Scf32463,length=3253>
##contig=<ID=Niben101Scf32472,length=6944>
##contig=<ID=Niben101Scf32477,length=3214>
##contig=<ID=Niben101Scf32481,length=19825>
##contig=<ID=Niben101Scf32510,length=99640>
##contig=<ID=Niben101Scf32517,length=7123>
##contig=<ID=Niben101Scf32522,length=86435>
##contig=<ID=Niben101Scf32526,length=59950>
##contig=<ID=Niben101Scf32536,length=119853>
##contig=<ID=Niben101Scf32628,length=1089>
##contig=<ID=Niben101Scf32656,length=15380>
##contig=<ID=Niben101Scf32669,length=1166>
##contig=<ID=Niben101Scf32679,length=113692>
##contig=<ID=Niben101Scf32698,length=28644>
##contig=<ID=Niben101Scf32717,length=129832>
##contig=<ID=Niben101Scf32744,length=2037>
##contig=<ID=Niben101Scf32746,length=209119>
##contig=<ID=Niben101Scf32747,length=107284>
##contig=<ID=Niben101Scf32779,length=27709>
##contig=<ID=Niben101Scf32824,length=1219>
##contig=<ID=Niben101Scf32826,length=45296>
##contig=<ID=Niben101Scf32827,length=3547>
##contig=<ID=Niben101Scf32838,length=1131>
##contig=<ID=Niben101Scf32851,length=93418>
##contig=<ID=Niben101Scf32858,length=60545>
##contig=<ID=Niben101Scf32862,length=207479>
##contig=<ID=Niben101Scf32867,length=951>
##contig=<ID=Niben101Scf32880,length=20985>
##contig=<ID=Niben101Scf32897,length=1298>
##contig=<ID=Niben101Scf32898,length=1132>
[truncated: 52,045 more chars]
